# Supplementary material for: Improving needle biopsy accuracy in small renal mass using tumor-specific DNA methylation markers
Source: Oncotarget. 2016 Sep 27;8(3):5439–48. doi: 10.18632/oncotarget.12276 (PMC5354921; doi:10.18632/oncotarget.12276)
Supplement: Supplementary file 2 [file oncotarget-08-5439-s002.csv]

	Center	Level	Sample	Barcode	Plate	Diagnosis	Type	TissueType
6042308103_R01C01	JHU_USC	Level1	TCGA-CJ-4920-01	TCGA-CJ-4920-01A-01D-1424-05	1424	KIRC	T	KIRC
6042308103_R01C02	JHU_USC	Level1	TCGA-BP-5199-11	TCGA-BP-5199-11A-01D-1424-05	1424	KIRC	N	Normal
6042308103_R02C01	JHU_USC	Level1	TCGA-CJ-4901-11	TCGA-CJ-4901-11A-01D-1424-05	1424	KIRC	N	Normal
6042308103_R02C02	JHU_USC	Level1	TCGA-CJ-4882-11	TCGA-CJ-4882-11A-01D-1424-05	1424	KIRC	N	Normal
6042308103_R03C01	JHU_USC	Level1	TCGA-BP-5184-11	TCGA-BP-5184-11A-01D-1424-05	1424	KIRC	N	Normal
6042308103_R03C02	JHU_USC	Level1	TCGA-CJ-4918-11	TCGA-CJ-4918-11A-01D-1424-05	1424	KIRC	N	Normal
6042308103_R04C01	JHU_USC	Level1	TCGA-BP-5187-01	TCGA-BP-5187-01A-01D-1424-05	1424	KIRC	T	KIRC
6042308103_R04C02	JHU_USC	Level1	TCGA-BP-5190-11	TCGA-BP-5190-11A-01D-1424-05	1424	KIRC	N	Normal
6042308103_R05C01	JHU_USC	Level1	TCGA-CJ-4869-11	TCGA-CJ-4869-11A-01D-1424-05	1424	KIRC	N	Normal
6042308103_R05C02	JHU_USC	Level1	TCGA-BP-5186-01	TCGA-BP-5186-01A-01D-1424-05	1424	KIRC	T	KIRC
6042308103_R06C01	JHU_USC	Level1	TCGA-BP-5181-01	TCGA-BP-5181-01A-01D-1424-05	1424	KIRC	T	KIRC
6042308103_R06C02	JHU_USC	Level1	TCGA-CJ-4904-11	TCGA-CJ-4904-11A-01D-1424-05	1424	KIRC	N	Normal
6042308104_R01C01	JHU_USC	Level1	TCGA-BP-5174-01	TCGA-BP-5174-01A-01D-1424-05	1424	KIRC	T	KIRC
6042308104_R01C02	JHU_USC	Level1	TCGA-BP-5189-01	TCGA-BP-5189-01A-02D-1424-05	1424	KIRC	T	KIRC
6042308104_R02C01	JHU_USC	Level1	TCGA-BP-5199-01	TCGA-BP-5199-01A-01D-1424-05	1424	KIRC	T	KIRC
6042308104_R02C02	JHU_USC	Level1	TCGA-CJ-4913-01	TCGA-CJ-4913-01A-01D-1424-05	1424	KIRC	T	KIRC
6042308104_R03C01	JHU_USC	Level1	TCGA-CJ-4923-11	TCGA-CJ-4923-11A-01D-1424-05	1424	KIRC	N	Normal
6042308104_R03C02	JHU_USC	Level1	TCGA-BP-5198-11	TCGA-BP-5198-11A-01D-1424-05	1424	KIRC	N	Normal
6042308104_R04C01	JHU_USC	Level1	TCGA-BP-5185-11	TCGA-BP-5185-11A-01D-1424-05	1424	KIRC	N	Normal
6042308104_R04C02	JHU_USC	Level1	TCGA-BP-5195-01	TCGA-BP-5195-01A-02D-1424-05	1424	KIRC	T	KIRC
6042308104_R05C01	JHU_USC	Level1	TCGA-BP-5182-01	TCGA-BP-5182-01A-01D-1424-05	1424	KIRC	T	KIRC
6042308104_R05C02	JHU_USC	Level1	TCGA-BP-5200-01	TCGA-BP-5200-01A-01D-1424-05	1424	KIRC	T	KIRC
6042308104_R06C01	JHU_USC	Level1	TCGA-CZ-4859-11	TCGA-CZ-4859-11A-01D-1424-05	1424	KIRC	N	Normal
6042308104_R06C02	JHU_USC	Level1	TCGA-BP-5195-11	TCGA-BP-5195-11A-01D-1424-05	1424	KIRC	N	Normal
6042308129_R01C01	JHU_USC	Level1	TCGA-BP-5186-11	TCGA-BP-5186-11A-01D-1424-05	1424	KIRC	N	Normal
6042308129_R01C02	JHU_USC	Level1	TCGA-CJ-4912-01	TCGA-CJ-4912-01A-01D-1424-05	1424	KIRC	T	KIRC
6042308129_R02C01	JHU_USC	Level1	TCGA-BP-5176-01	TCGA-BP-5176-01A-01D-1424-05	1424	KIRC	T	KIRC
6042308129_R02C02	JHU_USC	Level1	TCGA-BP-5200-11	TCGA-BP-5200-11A-01D-1424-05	1424	KIRC	N	Normal
6042308129_R03C01	JHU_USC	Level1	TCGA-CJ-4908-11	TCGA-CJ-4908-11A-01D-1424-05	1424	KIRC	N	Normal
6042308129_R03C02	JHU_USC	Level1	TCGA-CJ-4882-01	TCGA-CJ-4882-01A-02D-1424-05	1424	KIRC	T	KIRC
6042308129_R04C01	JHU_USC	Level1	TCGA-BP-5183-01	TCGA-BP-5183-01A-01D-1424-05	1424	KIRC	T	KIRC
6042308129_R04C02	JHU_USC	Level1	TCGA-CJ-4908-01	TCGA-CJ-4908-01A-01D-1424-05	1424	KIRC	T	KIRC
6042308129_R05C01	JHU_USC	Level1	TCGA-BP-5180-11	TCGA-BP-5180-11A-01D-1424-05	1424	KIRC	N	Normal
6042308129_R05C02	JHU_USC	Level1	TCGA-BP-5177-01	TCGA-BP-5177-01A-01D-1424-05	1424	KIRC	T	KIRC
6042308129_R06C01	JHU_USC	Level1	TCGA-CJ-4905-11	TCGA-CJ-4905-11A-01D-1424-05	1424	KIRC	N	Normal
6042308129_R06C02	JHU_USC	Level1	TCGA-CZ-4856-11	TCGA-CZ-4856-11A-01D-1424-05	1424	KIRC	N	Normal
6042308132_R01C01	JHU_USC	Level1	TCGA-CZ-5465-11	TCGA-CZ-5465-11A-01D-1500-05	1500	KIRC	N	Normal
6042308132_R01C02	JHU_USC	Level1	TCGA-CZ-5459-01	TCGA-CZ-5459-01A-01D-1500-05	1500	KIRC	T	KIRC
6042308132_R02C01	JHU_USC	Level1	TCGA-CZ-5462-11	TCGA-CZ-5462-11A-01D-1500-05	1500	KIRC	N	Normal
6042308132_R02C02	JHU_USC	Level1	TCGA-CZ-5454-11	TCGA-CZ-5454-11A-01D-1500-05	1500	KIRC	N	Normal
6042308132_R03C01	JHU_USC	Level1	TCGA-B0-4815-11	TCGA-B0-4815-11A-02D-1500-05	1500	KIRC	N	Normal
6042308132_R03C02	JHU_USC	Level1	TCGA-B0-4710-01	TCGA-B0-4710-01A-01D-1500-05	1500	KIRC	T	KIRC
6042308132_R04C01	JHU_USC	Level1	TCGA-B0-5402-11	TCGA-B0-5402-11A-01D-1500-05	1500	KIRC	N	Normal
6042308132_R04C02	JHU_USC	Level1	TCGA-CZ-4865-01	TCGA-CZ-4865-01A-02D-1500-05	1500	KIRC	T	KIRC
6042308132_R05C01	JHU_USC	Level1	TCGA-CZ-5464-11	TCGA-CZ-5464-11A-01D-1500-05	1500	KIRC	N	Normal
6042308132_R05C02	JHU_USC	Level1	TCGA-CZ-5452-11	TCGA-CZ-5452-11A-01D-1500-05	1500	KIRC	N	Normal
6042308132_R06C01	JHU_USC	Level1	TCGA-CZ-5464-01	TCGA-CZ-5464-01A-01D-1500-05	1500	KIRC	T	KIRC
6042308132_R06C02	JHU_USC	Level1	TCGA-B0-4712-11	TCGA-B0-4712-11A-02D-1500-05	1500	KIRC	N	Normal
6042308135_R01C01	JHU_USC	Level1	TCGA-BP-5201-11	TCGA-BP-5201-11A-01D-1424-05	1424	KIRC	N	Normal
6042308135_R01C02	JHU_USC	Level1	TCGA-BP-5176-11	TCGA-BP-5176-11A-01D-1424-05	1424	KIRC	N	Normal
6042308135_R02C01	JHU_USC	Level1	TCGA-BP-5189-11	TCGA-BP-5189-11A-01D-1424-05	1424	KIRC	N	Normal
6042308135_R02C02	JHU_USC	Level1	TCGA-CJ-4918-01	TCGA-CJ-4918-01A-01D-1424-05	1424	KIRC	T	KIRC
6042308135_R03C01	JHU_USC	Level1	TCGA-CZ-4856-01	TCGA-CZ-4856-01A-02D-1424-05	1424	KIRC	T	KIRC
6042308135_R03C02	JHU_USC	Level1	TCGA-CJ-4869-01	TCGA-CJ-4869-01A-02D-1424-05	1424	KIRC	T	KIRC
6042308135_R04C01	JHU_USC	Level1	TCGA-BP-5194-11	TCGA-BP-5194-11A-01D-1424-05	1424	KIRC	N	Normal
6042308135_R04C02	JHU_USC	Level1	TCGA-BP-5182-11	TCGA-BP-5182-11A-01D-1424-05	1424	KIRC	N	Normal
6042308135_R05C01	JHU_USC	Level1	TCGA-BP-5192-11	TCGA-BP-5192-11A-01D-1424-05	1424	KIRC	N	Normal
6042308135_R05C02	JHU_USC	Level1	TCGA-CJ-4897-11	TCGA-CJ-4897-11A-01D-1424-05	1424	KIRC	N	Normal
6042308135_R06C01	JHU_USC	Level1	TCGA-BP-5170-01	TCGA-BP-5170-01A-01D-1424-05	1424	KIRC	T	KIRC
6042308135_R06C02	JHU_USC	Level1	TCGA-CJ-4916-11	TCGA-CJ-4916-11A-01D-1424-05	1424	KIRC	N	Normal
6042308144_R01C01	JHU_USC	Level1	TCGA-BP-5190-01	TCGA-BP-5190-01A-01D-1424-05	1424	KIRC	T	KIRC
6042308144_R01C02	JHU_USC	Level1	TCGA-CZ-4853-01	TCGA-CZ-4853-01A-01D-1424-05	1424	KIRC	T	KIRC
6042308144_R02C01	JHU_USC	Level1	TCGA-CZ-4859-01	TCGA-CZ-4859-01A-02D-1424-05	1424	KIRC	T	KIRC
6042308144_R02C02	JHU_USC	Level1	TCGA-BP-5198-01	TCGA-BP-5198-01A-01D-1424-05	1424	KIRC	T	KIRC
6042308144_R03C01	JHU_USC	Level1	TCGA-CJ-4905-01	TCGA-CJ-4905-01A-02D-1424-05	1424	KIRC	T	KIRC
6042308144_R03C02	JHU_USC	Level1	TCGA-BP-5194-01	TCGA-BP-5194-01A-02D-1424-05	1424	KIRC	T	KIRC
6042308144_R04C01	JHU_USC	Level1	TCGA-BP-5196-11	TCGA-BP-5196-11A-01D-1424-05	1424	KIRC	N	Normal
6042308144_R04C02	JHU_USC	Level1	TCGA-BP-5169-11	TCGA-BP-5169-11A-01D-1424-05	1424	KIRC	N	Normal
6042308144_R05C01	JHU_USC	Level1	TCGA-BP-5185-01	TCGA-BP-5185-01A-01D-1424-05	1424	KIRC	T	KIRC
6042308144_R05C02	JHU_USC	Level1	TCGA-CJ-4901-01	TCGA-CJ-4901-01A-01D-1424-05	1424	KIRC	T	KIRC
6042308144_R06C01	JHU_USC	Level1	TCGA-BP-5175-11	TCGA-BP-5175-11A-01D-1424-05	1424	KIRC	N	Normal
6042308152_R01C01	JHU_USC	Level1	TCGA-CJ-4907-01	TCGA-CJ-4907-01A-01D-1424-05	1424	KIRC	T	KIRC
6042308152_R01C02	JHU_USC	Level1	TCGA-CJ-4923-01	TCGA-CJ-4923-01A-01D-1424-05	1424	KIRC	T	KIRC
6042308152_R02C01	JHU_USC	Level1	TCGA-BP-5196-01	TCGA-BP-5196-01A-01D-1424-05	1424	KIRC	T	KIRC
6042308152_R02C02	JHU_USC	Level1	TCGA-CJ-4902-01	TCGA-CJ-4902-01A-01D-1424-05	1424	KIRC	T	KIRC
6042308152_R03C01	JHU_USC	Level1	TCGA-BP-5175-01	TCGA-BP-5175-01A-01D-1424-05	1424	KIRC	T	KIRC
6042308152_R03C02	JHU_USC	Level1	TCGA-BP-5181-11	TCGA-BP-5181-11A-01D-1424-05	1424	KIRC	N	Normal
6042308152_R04C01	JHU_USC	Level1	TCGA-BP-5191-01	TCGA-BP-5191-01A-01D-1424-05	1424	KIRC	T	KIRC
6042308152_R04C02	JHU_USC	Level1	TCGA-BP-5173-01	TCGA-BP-5173-01A-01D-1424-05	1424	KIRC	T	KIRC
6042308152_R05C01	JHU_USC	Level1	TCGA-BP-5178-01	TCGA-BP-5178-01A-01D-1424-05	1424	KIRC	T	KIRC
6042308152_R05C02	JHU_USC	Level1	TCGA-BP-5202-11	TCGA-BP-5202-11A-01D-1424-05	1424	KIRC	N	Normal
6042308152_R06C01	JHU_USC	Level1	TCGA-BP-5187-11	TCGA-BP-5187-11A-01D-1424-05	1424	KIRC	N	Normal
6042308152_R06C02	JHU_USC	Level1	TCGA-CZ-4853-11	TCGA-CZ-4853-11A-01D-1424-05	1424	KIRC	N	Normal
6042308157_R01C01	JHU_USC	Level1	TCGA-B0-4710-11	TCGA-B0-4710-11A-02D-1500-05	1500	KIRC	N	Normal
6042308157_R01C02	JHU_USC	Level1	TCGA-CZ-5467-11	TCGA-CZ-5467-11A-01D-1500-05	1500	KIRC	N	Normal
6042308157_R02C01	JHU_USC	Level1	TCGA-CZ-5465-01	TCGA-CZ-5465-01A-01D-1500-05	1500	KIRC	T	KIRC
6042308157_R02C02	JHU_USC	Level1	TCGA-CZ-5455-01	TCGA-CZ-5455-01A-01D-1500-05	1500	KIRC	T	KIRC
6042308157_R03C01	JHU_USC	Level1	TCGA-CZ-5463-01	TCGA-CZ-5463-01A-01D-1500-05	1500	KIRC	T	KIRC
6042308157_R03C02	JHU_USC	Level1	TCGA-CZ-5463-11	TCGA-CZ-5463-11A-01D-1500-05	1500	KIRC	N	Normal
6042308157_R04C01	JHU_USC	Level1	TCGA-B0-5400-01	TCGA-B0-5400-01A-01D-1500-05	1500	KIRC	T	KIRC
6042308157_R04C02	JHU_USC	Level1	TCGA-CZ-5453-01	TCGA-CZ-5453-01A-01D-1500-05	1500	KIRC	T	KIRC
6042308157_R05C01	JHU_USC	Level1	TCGA-B0-5080-11	TCGA-B0-5080-11A-01D-1500-05	1500	KIRC	N	Normal
6042308157_R05C02	JHU_USC	Level1	TCGA-B0-4815-01	TCGA-B0-4815-01A-01D-1500-05	1500	KIRC	T	KIRC
6042308157_R06C01	JHU_USC	Level1	TCGA-CZ-4863-11	TCGA-CZ-4863-11A-01D-1500-05	1500	KIRC	N	Normal
6042308157_R06C02	JHU_USC	Level1	TCGA-CZ-5462-01	TCGA-CZ-5462-01A-01D-1500-05	1500	KIRC	T	KIRC
6042308163_R01C01	JHU_USC	Level1	TCGA-B0-4821-01	TCGA-B0-4821-01A-01D-1500-05	1500	KIRC	T	KIRC
6042308163_R01C02	JHU_USC	Level1	TCGA-B0-4706-01	TCGA-B0-4706-01A-01D-1500-05	1500	KIRC	T	KIRC
6042308163_R02C01	JHU_USC	Level1	TCGA-B0-5402-01	TCGA-B0-5402-01A-01D-1500-05	1500	KIRC	T	KIRC
6042308163_R02C02	JHU_USC	Level1	TCGA-CZ-5459-11	TCGA-CZ-5459-11A-01D-1500-05	1500	KIRC	N	Normal
6042308163_R03C01	JHU_USC	Level1	TCGA-CZ-5469-01	TCGA-CZ-5469-01A-01D-1500-05	1500	KIRC	T	KIRC
6042308163_R03C02	JHU_USC	Level1	TCGA-CZ-5460-11	TCGA-CZ-5460-11A-01D-1500-05	1500	KIRC	N	Normal
6042308163_R04C01	JHU_USC	Level1	TCGA-B0-4698-11	TCGA-B0-4698-11A-02D-1500-05	1500	KIRC	N	Normal
6042308163_R04C02	JHU_USC	Level1	TCGA-B4-5377-01	TCGA-B4-5377-01A-01D-1500-05	1500	KIRC	T	KIRC
6042308163_R05C01	JHU_USC	Level1	TCGA-B0-4852-01	TCGA-B0-4852-01A-01D-1500-05	1500	KIRC	T	KIRC
6042308163_R05C02	JHU_USC	Level1	TCGA-CZ-4865-11	TCGA-CZ-4865-11A-01D-1500-05	1500	KIRC	N	Normal
6042308163_R06C01	JHU_USC	Level1	TCGA-CZ-5469-11	TCGA-CZ-5469-11A-01D-1500-05	1500	KIRC	N	Normal
6042308163_R06C02	JHU_USC	Level1	TCGA-BP-4770-01	TCGA-BP-4770-01A-01D-1500-05	1500	KIRC	T	KIRC
6042308164_R01C01	JHU_USC	Level1	TCGA-BP-5174-11	TCGA-BP-5174-11A-01D-1424-05	1424	KIRC	N	Normal
6042308164_R01C02	JHU_USC	Level1	TCGA-BP-5173-11	TCGA-BP-5173-11A-01D-1424-05	1424	KIRC	N	Normal
6042308164_R02C01	JHU_USC	Level1	TCGA-BP-5191-11	TCGA-BP-5191-11A-01D-1424-05	1424	KIRC	N	Normal
6042308164_R02C02	JHU_USC	Level1	TCGA-CJ-4916-01	TCGA-CJ-4916-01A-01D-1424-05	1424	KIRC	T	KIRC
6042308164_R03C01	JHU_USC	Level1	TCGA-CJ-4897-01	TCGA-CJ-4897-01A-03D-1424-05	1424	KIRC	T	KIRC
6042308164_R03C02	JHU_USC	Level1	TCGA-CJ-4903-01	TCGA-CJ-4903-01A-01D-1424-05	1424	KIRC	T	KIRC
6042308164_R04C01	JHU_USC	Level1	TCGA-CJ-4920-11	TCGA-CJ-4920-11A-01D-1424-05	1424	KIRC	N	Normal
6042308164_R04C02	JHU_USC	Level1	TCGA-CJ-4907-11	TCGA-CJ-4907-11A-01D-1424-05	1424	KIRC	N	Normal
6042308164_R05C01	JHU_USC	Level1	TCGA-BP-5177-11	TCGA-BP-5177-11A-01D-1424-05	1424	KIRC	N	Normal
6042308164_R05C02	JHU_USC	Level1	TCGA-CJ-4913-11	TCGA-CJ-4913-11A-01D-1424-05	1424	KIRC	N	Normal
6042308164_R06C01	JHU_USC	Level1	TCGA-BP-5169-01	TCGA-BP-5169-01A-01D-1424-05	1424	KIRC	T	KIRC
6042308164_R06C02	JHU_USC	Level1	TCGA-CJ-4912-11	TCGA-CJ-4912-11A-01D-1424-05	1424	KIRC	N	Normal
6042308166_R01C01	JHU_USC	Level1	TCGA-BP-5183-11	TCGA-BP-5183-11A-01D-1424-05	1424	KIRC	N	Normal
6042308166_R01C02	JHU_USC	Level1	TCGA-BP-5178-11	TCGA-BP-5178-11A-01D-1424-05	1424	KIRC	N	Normal
6042308166_R02C01	JHU_USC	Level1	TCGA-BP-5180-01	TCGA-BP-5180-01A-01D-1424-05	1424	KIRC	T	KIRC
6042308166_R02C02	JHU_USC	Level1	TCGA-BP-5192-01	TCGA-BP-5192-01A-01D-1424-05	1424	KIRC	T	KIRC
6042308166_R03C01	JHU_USC	Level1	TCGA-CJ-4902-11	TCGA-CJ-4902-11A-01D-1424-05	1424	KIRC	N	Normal
6042308166_R03C02	JHU_USC	Level1	TCGA-CJ-4904-01	TCGA-CJ-4904-01A-02D-1424-05	1424	KIRC	T	KIRC
6042308166_R04C01	JHU_USC	Level1	TCGA-BP-5184-01	TCGA-BP-5184-01A-01D-1424-05	1424	KIRC	T	KIRC
6042308166_R04C02	JHU_USC	Level1	TCGA-BP-5201-01	TCGA-BP-5201-01A-01D-1424-05	1424	KIRC	T	KIRC
6042308166_R05C02	JHU_USC	Level1	TCGA-BP-5202-01	TCGA-BP-5202-01A-02D-1424-05	1424	KIRC	T	KIRC
6042308166_R06C01	JHU_USC	Level1	TCGA-CJ-4903-11	TCGA-CJ-4903-11A-01D-1424-05	1424	KIRC	N	Normal
6042308166_R06C02	JHU_USC	Level1	TCGA-BP-5170-11	TCGA-BP-5170-11A-01D-1424-05	1424	KIRC	N	Normal
6042316009_R01C01	JHU_USC	Level1	TCGA-B0-5400-11	TCGA-B0-5400-11A-01D-1500-05	1500	KIRC	N	Normal
6042316009_R01C02	JHU_USC	Level1	TCGA-B0-4706-11	TCGA-B0-4706-11A-02D-1500-05	1500	KIRC	N	Normal
6042316009_R02C01	JHU_USC	Level1	TCGA-B0-4818-11	TCGA-B0-4818-11A-01D-1500-05	1500	KIRC	N	Normal
6042316009_R02C02	JHU_USC	Level1	TCGA-CZ-4866-01	TCGA-CZ-4866-01A-01D-1500-05	1500	KIRC	T	KIRC
6042316009_R03C01	JHU_USC	Level1	TCGA-CZ-5470-01	TCGA-CZ-5470-01A-01D-1500-05	1500	KIRC	T	KIRC
6042316009_R03C02	JHU_USC	Level1	TCGA-B0-4816-11	TCGA-B0-4816-11A-02D-1500-05	1500	KIRC	N	Normal
6042316009_R04C01	JHU_USC	Level1	TCGA-CZ-5468-01	TCGA-CZ-5468-01A-01D-1500-05	1500	KIRC	T	KIRC
6042316009_R04C02	JHU_USC	Level1	TCGA-B0-4818-01	TCGA-B0-4818-01A-01D-1500-05	1500	KIRC	T	KIRC
6042316009_R05C02	JHU_USC	Level1	TCGA-B0-4821-11	TCGA-B0-4821-11A-01D-1500-05	1500	KIRC	N	Normal
6042316009_R06C01	JHU_USC	Level1	TCGA-CZ-5457-01	TCGA-CZ-5457-01A-01D-1500-05	1500	KIRC	T	KIRC
6042316009_R06C02	JHU_USC	Level1	TCGA-B0-4712-01	TCGA-B0-4712-01A-01D-1500-05	1500	KIRC	T	KIRC
6042316017_R01C01	JHU_USC	Level1	TCGA-CZ-5452-01	TCGA-CZ-5452-01A-01D-1500-05	1500	KIRC	T	KIRC
6042316017_R01C02	JHU_USC	Level1	TCGA-B0-5080-01	TCGA-B0-5080-01A-01D-1500-05	1500	KIRC	T	KIRC
6042316017_R02C01	JHU_USC	Level1	TCGA-B8-4621-01	TCGA-B8-4621-01A-01D-1500-05	1500	KIRC	T	KIRC
6042316017_R02C02	JHU_USC	Level1	TCGA-CZ-5453-11	TCGA-CZ-5453-11A-01D-1500-05	1500	KIRC	N	Normal
6042316017_R03C01	JHU_USC	Level1	TCGA-B0-4852-11	TCGA-B0-4852-11A-01D-1500-05	1500	KIRC	N	Normal
6042316017_R03C02	JHU_USC	Level1	TCGA-CZ-5466-01	TCGA-CZ-5466-01A-01D-1500-05	1500	KIRC	T	KIRC
6042316017_R04C01	JHU_USC	Level1	TCGA-CZ-4866-11	TCGA-CZ-4866-11A-01D-1500-05	1500	KIRC	N	Normal
6042316017_R04C02	JHU_USC	Level1	TCGA-CZ-5460-01	TCGA-CZ-5460-01A-01D-1500-05	1500	KIRC	T	KIRC
6042316017_R05C01	JHU_USC	Level1	TCGA-B0-4698-01	TCGA-B0-4698-01A-01D-1500-05	1500	KIRC	T	KIRC
6042316017_R05C02	JHU_USC	Level1	TCGA-CZ-4863-01	TCGA-CZ-4863-01A-01D-1500-05	1500	KIRC	T	KIRC
6042316017_R06C01	JHU_USC	Level1	TCGA-AK-3458-01	TCGA-AK-3458-01A-01D-1500-05	1500	KIRC	T	KIRC
6042316017_R06C02	JHU_USC	Level1	TCGA-CZ-5457-11	TCGA-CZ-5457-11A-01D-1500-05	1500	KIRC	N	Normal
6042316038_R01C01	JHU_USC	Level1	TCGA-B0-4810-11	TCGA-B0-4810-11A-02D-1500-05	1500	KIRC	N	Normal
6042316038_R01C02	JHU_USC	Level1	TCGA-CZ-5456-11	TCGA-CZ-5456-11A-01D-1500-05	1500	KIRC	N	Normal
6042316038_R02C01	JHU_USC	Level1	TCGA-B4-5378-01	TCGA-B4-5378-01A-01D-1500-05	1500	KIRC	T	KIRC
6042316038_R02C02	JHU_USC	Level1	TCGA-B0-4811-01	TCGA-B0-4811-01A-01D-1500-05	1500	KIRC	T	KIRC
6042316038_R03C01	JHU_USC	Level1	TCGA-CZ-5470-11	TCGA-CZ-5470-11A-01D-1500-05	1500	KIRC	N	Normal
6042316038_R03C02	JHU_USC	Level1	TCGA-B0-4810-01	TCGA-B0-4810-01A-01D-1500-05	1500	KIRC	T	KIRC
6042316038_R04C01	JHU_USC	Level1	TCGA-BP-4770-11	TCGA-BP-4770-11A-01D-1500-05	1500	KIRC	N	Normal
6042316038_R04C02	JHU_USC	Level1	TCGA-CZ-5461-11	TCGA-CZ-5461-11A-01D-1500-05	1500	KIRC	N	Normal
6042316038_R05C01	JHU_USC	Level1	TCGA-B0-5399-01	TCGA-B0-5399-01A-01D-1500-05	1500	KIRC	T	KIRC
6042316038_R05C02	JHU_USC	Level1	TCGA-CZ-5466-11	TCGA-CZ-5466-11A-01D-1500-05	1500	KIRC	N	Normal
6042316038_R06C01	JHU_USC	Level1	TCGA-CZ-5461-01	TCGA-CZ-5461-01A-01D-1500-05	1500	KIRC	T	KIRC
6042316038_R06C02	JHU_USC	Level1	TCGA-B0-4816-01	TCGA-B0-4816-01A-01D-1500-05	1500	KIRC	T	KIRC
6042316046_R01C01	JHU_USC	Level1	TCGA-CZ-5451-01	TCGA-CZ-5451-01A-01D-1500-05	1500	KIRC	T	KIRC
6042316046_R01C02	JHU_USC	Level1	TCGA-CZ-4864-01	TCGA-CZ-4864-01A-01D-1500-05	1500	KIRC	T	KIRC
6042316046_R02C01	JHU_USC	Level1	TCGA-CZ-5456-01	TCGA-CZ-5456-01A-01D-1500-05	1500	KIRC	T	KIRC
6042316046_R02C02	JHU_USC	Level1	TCGA-CZ-5468-11	TCGA-CZ-5468-11A-01D-1500-05	1500	KIRC	N	Normal
6042316046_R03C01	JHU_USC	Level1	TCGA-CZ-4864-11	TCGA-CZ-4864-11A-01D-1500-05	1500	KIRC	N	Normal
6042316046_R03C02	JHU_USC	Level1	TCGA-CZ-5451-11	TCGA-CZ-5451-11A-01D-1500-05	1500	KIRC	N	Normal
6042316046_R04C01	JHU_USC	Level1	TCGA-CZ-5467-01	TCGA-CZ-5467-01A-01D-1500-05	1500	KIRC	T	KIRC
6042316046_R04C02	JHU_USC	Level1	TCGA-CZ-5454-01	TCGA-CZ-5454-01A-01D-1500-05	1500	KIRC	T	KIRC
6042316046_R05C01	JHU_USC	Level1	TCGA-B0-4811-11	TCGA-B0-4811-11A-02D-1500-05	1500	KIRC	N	Normal
6042316046_R05C02	JHU_USC	Level1	TCGA-CZ-5455-11	TCGA-CZ-5455-11A-01D-1500-05	1500	KIRC	N	Normal
6042316046_R06C01	JHU_USC	Level1	TCGA-CZ-5458-11	TCGA-CZ-5458-11A-01D-1500-05	1500	KIRC	N	Normal
6042316046_R06C02	JHU_USC	Level1	TCGA-CZ-5458-01	TCGA-CZ-5458-01A-01D-1500-05	1500	KIRC	T	KIRC
6042316057_R01C01	JHU_USC	Level1	TCGA-B0-4691-01	TCGA-B0-4691-01A-01D-1275-05	1275	KIRC	T	KIRC
6042316057_R02C01	JHU_USC	Level1	TCGA-B0-4814-01	TCGA-B0-4814-01A-01D-1275-05	1275	KIRC	T	KIRC
6042316137_R01C01	JHU_USC	Level1	TCGA-B0-4848-01	TCGA-B0-4848-01A-01D-1275-05	1275	KIRC	T	KIRC
6042316137_R01C02	JHU_USC	Level1	TCGA-B0-4845-11	TCGA-B0-4845-11A-01D-1275-05	1275	KIRC	N	Normal
6042316137_R02C01	JHU_USC	Level1	TCGA-AK-3434-01	TCGA-AK-3434-01A-02D-1275-05	1275	KIRC	T	KIRC
6042316137_R02C02	JHU_USC	Level1	TCGA-B0-4693-01	TCGA-B0-4693-01A-01D-1275-05	1275	KIRC	T	KIRC
6042316137_R03C01	JHU_USC	Level1	TCGA-B0-4817-01	TCGA-B0-4817-01A-01D-1275-05	1275	KIRC	T	KIRC
6042316137_R03C02	JHU_USC	Level1	TCGA-B0-4846-11	TCGA-B0-4846-11A-01D-1275-05	1275	KIRC	N	Normal
6042316137_R04C01	JHU_USC	Level1	TCGA-B0-4714-11	TCGA-B0-4714-11A-01D-1275-05	1275	KIRC	N	Normal
6042316137_R04C02	JHU_USC	Level1	TCGA-B0-4707-01	TCGA-B0-4707-01A-01D-1275-05	1275	KIRC	T	KIRC
6042316137_R05C01	JHU_USC	Level1	TCGA-B0-4819-01	TCGA-B0-4819-01A-01D-1275-05	1275	KIRC	T	KIRC
6042316137_R05C02	JHU_USC	Level1	TCGA-B0-4824-11	TCGA-B0-4824-11A-01D-1275-05	1275	KIRC	N	Normal
6042316137_R06C01	JHU_USC	Level1	TCGA-B0-4849-01	TCGA-B0-4849-01A-01D-1275-05	1275	KIRC	T	KIRC
6042316137_R06C02	JHU_USC	Level1	TCGA-B0-4696-01	TCGA-B0-4696-01A-01D-1275-05	1275	KIRC	T	KIRC
6042316163_R01C01	JHU_USC	Level1	TCGA-B0-4827-11	TCGA-B0-4827-11A-01D-1418-05	1418	KIRC	N	Normal
6042316163_R01C02	JHU_USC	Level1	TCGA-BP-4801-11	TCGA-BP-4801-11A-01D-1418-05	1418	KIRC	N	Normal
6042316163_R02C01	JHU_USC	Level1	TCGA-B0-5106-11	TCGA-B0-5106-11A-01D-1418-05	1418	KIRC	N	Normal
6042316163_R02C02	JHU_USC	Level1	TCGA-B0-4842-11	TCGA-B0-4842-11A-01D-1418-05	1418	KIRC	N	Normal
6042316163_R03C01	JHU_USC	Level1	TCGA-B0-5119-11	TCGA-B0-5119-11A-01D-1418-05	1418	KIRC	N	Normal
6042316163_R03C02	JHU_USC	Level1	TCGA-B0-5120-01	TCGA-B0-5120-01A-01D-1418-05	1418	KIRC	T	KIRC
6042316163_R04C01	JHU_USC	Level1	TCGA-B0-5083-11	TCGA-B0-5083-11A-01D-1418-05	1418	KIRC	N	Normal
6042316163_R04C02	JHU_USC	Level1	TCGA-B0-5120-11	TCGA-B0-5120-11A-01D-1418-05	1418	KIRC	N	Normal
6042316163_R05C01	JHU_USC	Level1	TCGA-BP-4801-01	TCGA-BP-4801-01A-02D-1418-05	1418	KIRC	T	KIRC
6042316163_R05C02	JHU_USC	Level1	TCGA-B0-5119-01	TCGA-B0-5119-01A-02D-1418-05	1418	KIRC	T	KIRC
6042316163_R06C01	JHU_USC	Level1	TCGA-A3-3385-11	TCGA-A3-3385-11A-01D-1418-05	1418	KIRC	N	Normal
6042316163_R06C02	JHU_USC	Level1	TCGA-A3-3357-11	TCGA-A3-3357-11A-01D-1418-05	1418	KIRC	N	Normal
6042324004_R01C01	JHU_USC	Level1	TCGA-B0-4694-11	TCGA-B0-4694-11A-01D-1275-05	1275	KIRC	N	Normal
6042324004_R01C02	JHU_USC	Level1	TCGA-AK-3454-01	TCGA-AK-3454-01A-02D-1275-05	1275	KIRC	T	KIRC
6042324004_R02C01	JHU_USC	Level1	TCGA-B0-4697-01	TCGA-B0-4697-01A-01D-1275-05	1275	KIRC	T	KIRC
6042324004_R02C02	JHU_USC	Level1	TCGA-B0-4841-01	TCGA-B0-4841-01A-01D-1275-05	1275	KIRC	T	KIRC
6042324004_R03C01	JHU_USC	Level1	TCGA-B0-4849-11	TCGA-B0-4849-11A-01D-1275-05	1275	KIRC	N	Normal
6042324004_R03C02	JHU_USC	Level1	TCGA-B0-4688-01	TCGA-B0-4688-01A-01D-1275-05	1275	KIRC	T	KIRC
6042324004_R04C01	JHU_USC	Level1	TCGA-B0-4843-01	TCGA-B0-4843-01A-01D-1275-05	1275	KIRC	T	KIRC
6042324004_R04C02	JHU_USC	Level1	TCGA-B0-4822-01	TCGA-B0-4822-01A-01D-1275-05	1275	KIRC	T	KIRC
6042324004_R05C02	JHU_USC	Level1	TCGA-B0-4703-01	TCGA-B0-4703-01A-01D-1275-05	1275	KIRC	T	KIRC
6042324004_R06C01	JHU_USC	Level1	TCGA-AK-3425-01	TCGA-AK-3425-01A-02D-1275-05	1275	KIRC	T	KIRC
6042324004_R06C02	JHU_USC	Level1	TCGA-B0-4822-11	TCGA-B0-4822-11A-01D-1275-05	1275	KIRC	N	Normal
6042324009_R01C01	JHU_USC	Level1	TCGA-B0-4847-01	TCGA-B0-4847-01A-01D-1275-05	1275	KIRC	T	KIRC
6042324009_R01C02	JHU_USC	Level1	TCGA-B0-4843-11	TCGA-B0-4843-11A-01D-1275-05	1275	KIRC	N	Normal
6042324009_R02C01	JHU_USC	Level1	TCGA-B0-4714-01	TCGA-B0-4714-01A-01D-1275-05	1275	KIRC	T	KIRC
6042324009_R02C02	JHU_USC	Level1	TCGA-AK-3428-01	TCGA-AK-3428-01A-02D-1275-05	1275	KIRC	T	KIRC
6042324009_R03C01	JHU_USC	Level1	TCGA-B0-4819-11	TCGA-B0-4819-11A-01D-1275-05	1275	KIRC	N	Normal
6042324009_R03C02	JHU_USC	Level1	TCGA-B0-4718-01	TCGA-B0-4718-01A-01D-1275-05	1275	KIRC	T	KIRC
6042324009_R04C01	JHU_USC	Level1	TCGA-AK-3431-01	TCGA-AK-3431-01A-02D-1275-05	1275	KIRC	T	KIRC
6042324009_R04C02	JHU_USC	Level1	TCGA-B0-4701-11	TCGA-B0-4701-11A-01D-1275-05	1275	KIRC	N	Normal
6042324009_R05C01	JHU_USC	Level1	TCGA-B0-4828-01	TCGA-B0-4828-01A-01D-1275-05	1275	KIRC	T	KIRC
6042324009_R05C02	JHU_USC	Level1	TCGA-B0-4817-11	TCGA-B0-4817-11A-01D-1275-05	1275	KIRC	N	Normal
6042324009_R06C01	JHU_USC	Level1	TCGA-B0-4699-11	TCGA-B0-4699-11A-01D-1275-05	1275	KIRC	N	Normal
6042324009_R06C02	JHU_USC	Level1	TCGA-B0-4844-01	TCGA-B0-4844-01A-01D-1275-05	1275	KIRC	T	KIRC
6042324012_R01C01	JHU_USC	Level1	TCGA-B0-5083-01	TCGA-B0-5083-01A-02D-1418-05	1418	KIRC	T	KIRC
6042324012_R01C02	JHU_USC	Level1	TCGA-B0-5121-11	TCGA-B0-5121-11A-01D-1418-05	1418	KIRC	N	Normal
6042324012_R02C01	JHU_USC	Level1	TCGA-B0-4945-01	TCGA-B0-4945-01A-01D-1418-05	1418	KIRC	T	KIRC
6042324012_R02C02	JHU_USC	Level1	TCGA-B0-5096-01	TCGA-B0-5096-01A-01D-1418-05	1418	KIRC	T	KIRC
6042324012_R03C01	JHU_USC	Level1	TCGA-B8-5159-01	TCGA-B8-5159-01A-01D-1418-05	1418	KIRC	T	KIRC
6042324012_R03C02	JHU_USC	Level1	TCGA-B0-5100-11	TCGA-B0-5100-11A-01D-1418-05	1418	KIRC	N	Normal
6042324012_R04C01	JHU_USC	Level1	TCGA-B0-4827-01	TCGA-B0-4827-01A-02D-1418-05	1418	KIRC	T	KIRC
6042324012_R04C02	JHU_USC	Level1	TCGA-BP-4177-11	TCGA-BP-4177-11A-01D-1418-05	1418	KIRC	N	Normal
6042324012_R05C01	JHU_USC	Level1	TCGA-B0-5115-01	TCGA-B0-5115-01A-01D-1418-05	1418	KIRC	T	KIRC
6042324012_R05C02	JHU_USC	Level1	TCGA-B0-5102-01	TCGA-B0-5102-01A-01D-1418-05	1418	KIRC	T	KIRC
6042324012_R06C01	JHU_USC	Level1	TCGA-B8-5163-01	TCGA-B8-5163-01A-01D-1418-05	1418	KIRC	T	KIRC
6042324012_R06C02	JHU_USC	Level1	TCGA-B0-5092-11	TCGA-B0-5092-11A-01D-1418-05	1418	KIRC	N	Normal
6042324022_R01C01	JHU_USC	Level1	TCGA-B0-5104-11	TCGA-B0-5104-11A-01D-1418-05	1418	KIRC	N	Normal
6042324022_R01C02	JHU_USC	Level1	TCGA-B0-5095-01	TCGA-B0-5095-01A-01D-1418-05	1418	KIRC	T	KIRC
6042324022_R02C01	JHU_USC	Level1	TCGA-B0-5117-01	TCGA-B0-5117-01A-01D-1418-05	1418	KIRC	T	KIRC
6042324022_R02C02	JHU_USC	Level1	TCGA-BP-4993-01	TCGA-BP-4993-01A-02D-1418-05	1418	KIRC	T	KIRC
6042324022_R03C01	JHU_USC	Level1	TCGA-B0-4945-11	TCGA-B0-4945-11A-01D-1418-05	1418	KIRC	N	Normal
6042324022_R03C02	JHU_USC	Level1	TCGA-BP-5010-01	TCGA-BP-5010-01A-02D-1418-05	1418	KIRC	T	KIRC
6042324022_R04C01	JHU_USC	Level1	TCGA-B0-5099-11	TCGA-B0-5099-11A-01D-1418-05	1418	KIRC	N	Normal
6042324022_R04C02	JHU_USC	Level1	TCGA-B0-5107-11	TCGA-B0-5107-11A-01D-1418-05	1418	KIRC	N	Normal
6042324022_R05C01	JHU_USC	Level1	TCGA-B0-5094-11	TCGA-B0-5094-11A-01D-1418-05	1418	KIRC	N	Normal
6042324022_R05C02	JHU_USC	Level1	TCGA-A3-3370-11	TCGA-A3-3370-11A-01D-1418-05	1418	KIRC	N	Normal
6042324022_R06C01	JHU_USC	Level1	TCGA-A3-3367-01	TCGA-A3-3367-01A-02D-1418-05	1418	KIRC	T	KIRC
6042324022_R06C02	JHU_USC	Level1	TCGA-B0-5098-11	TCGA-B0-5098-11A-01D-1418-05	1418	KIRC	N	Normal
6042324027_R01C01	JHU_USC	Level1	TCGA-B0-5100-01	TCGA-B0-5100-01A-01D-1418-05	1418	KIRC	T	KIRC
6042324027_R01C02	JHU_USC	Level1	TCGA-BP-4795-11	TCGA-BP-4795-11A-01D-1418-05	1418	KIRC	N	Normal
6042324027_R02C01	JHU_USC	Level1	TCGA-A3-3376-11	TCGA-A3-3376-11A-01D-1418-05	1418	KIRC	N	Normal
6042324027_R02C02	JHU_USC	Level1	TCGA-B0-5097-11	TCGA-B0-5097-11A-01D-1418-05	1418	KIRC	N	Normal
6042324027_R03C01	JHU_USC	Level1	TCGA-B0-5099-01	TCGA-B0-5099-01A-01D-1418-05	1418	KIRC	T	KIRC
6042324027_R04C01	JHU_USC	Level1	TCGA-B0-5097-01	TCGA-B0-5097-01A-01D-1418-05	1418	KIRC	T	KIRC
6042324027_R04C02	JHU_USC	Level1	TCGA-B8-5164-01	TCGA-B8-5164-01A-01D-1418-05	1418	KIRC	T	KIRC
6042324027_R05C01	JHU_USC	Level1	TCGA-A3-3385-01	TCGA-A3-3385-01A-02D-1418-05	1418	KIRC	T	KIRC
6042324027_R05C02	JHU_USC	Level1	TCGA-B8-5158-01	TCGA-B8-5158-01A-01D-1418-05	1418	KIRC	T	KIRC
6042324027_R06C01	JHU_USC	Level1	TCGA-B8-5162-01	TCGA-B8-5162-01A-01D-1418-05	1418	KIRC	T	KIRC
6042324027_R06C02	JHU_USC	Level1	TCGA-BP-4782-01	TCGA-BP-4782-01A-02D-1418-05	1418	KIRC	T	KIRC
6042324033_R01C01	JHU_USC	Level1	TCGA-B0-4845-01	TCGA-B0-4845-01A-01D-1275-05	1275	KIRC	T	KIRC
6042324033_R01C02	JHU_USC	Level1	TCGA-B0-4814-11	TCGA-B0-4814-11A-01D-1275-05	1275	KIRC	N	Normal
6042324033_R02C01	JHU_USC	Level1	TCGA-AK-3445-01	TCGA-AK-3445-01A-02D-1275-05	1275	KIRC	T	KIRC
6042324033_R02C02	JHU_USC	Level1	TCGA-AK-3460-01	TCGA-AK-3460-01A-02D-1275-05	1275	KIRC	T	KIRC
6042324033_R03C02	JHU_USC	Level1	TCGA-B0-4713-11	TCGA-B0-4713-11A-01D-1275-05	1275	KIRC	N	Normal
6042324033_R04C01	JHU_USC	Level1	TCGA-AK-3440-01	TCGA-AK-3440-01A-02D-1275-05	1275	KIRC	T	KIRC
6042324033_R04C02	JHU_USC	Level1	TCGA-B0-4697-11	TCGA-B0-4697-11A-01D-1275-05	1275	KIRC	N	Normal
6042324033_R05C01	JHU_USC	Level1	TCGA-B0-4694-01	TCGA-B0-4694-01A-01D-1275-05	1275	KIRC	T	KIRC
6042324033_R05C02	JHU_USC	Level1	TCGA-B0-4688-11	TCGA-B0-4688-11A-01D-1275-05	1275	KIRC	N	Normal
6042324033_R06C01	JHU_USC	Level1	TCGA-B0-4690-11	TCGA-B0-4690-11A-01D-1275-05	1275	KIRC	N	Normal
6042324033_R06C02	JHU_USC	Level1	TCGA-B0-4844-11	TCGA-B0-4844-11A-01D-1275-05	1275	KIRC	N	Normal
6042324043_R01C01	JHU_USC	Level1	TCGA-B0-4699-01	TCGA-B0-4699-01A-01D-1275-05	1275	KIRC	T	KIRC
6042324043_R01C02	JHU_USC	Level1	TCGA-B0-4718-11	TCGA-B0-4718-11A-01D-1275-05	1275	KIRC	N	Normal
6042324043_R02C01	JHU_USC	Level1	TCGA-B0-4824-01	TCGA-B0-4824-01A-01D-1275-05	1275	KIRC	T	KIRC
6042324043_R02C02	JHU_USC	Level1	TCGA-B8-4622-01	TCGA-B8-4622-01A-02D-1275-05	1275	KIRC	T	KIRC
6042324043_R03C01	JHU_USC	Level1	TCGA-B0-4713-01	TCGA-B0-4713-01A-01D-1275-05	1275	KIRC	T	KIRC
6042324043_R03C02	JHU_USC	Level1	TCGA-AK-3461-01	TCGA-AK-3461-01A-02D-1275-05	1275	KIRC	T	KIRC
6042324043_R04C01	JHU_USC	Level1	TCGA-B0-4813-01	TCGA-B0-4813-01A-01D-1275-05	1275	KIRC	T	KIRC
6042324043_R04C02	JHU_USC	Level1	TCGA-AK-3453-01	TCGA-AK-3453-01A-02D-1275-05	1275	KIRC	T	KIRC
6042324043_R05C01	JHU_USC	Level1	TCGA-B0-4848-11	TCGA-B0-4848-11A-01D-1275-05	1275	KIRC	N	Normal
6042324043_R05C02	JHU_USC	Level1	TCGA-B0-4846-01	TCGA-B0-4846-01A-01D-1275-05	1275	KIRC	T	KIRC
6042324043_R06C01	JHU_USC	Level1	TCGA-B0-4828-11	TCGA-B0-4828-11A-01D-1275-05	1275	KIRC	N	Normal
6042324043_R06C02	JHU_USC	Level1	TCGA-B0-4691-11	TCGA-B0-4691-11A-01D-1275-05	1275	KIRC	N	Normal
6042324113_R01C01	JHU_USC	Level1	TCGA-A3-3373-11	TCGA-A3-3373-11A-01D-1418-05	1418	KIRC	N	Normal
6042324113_R01C02	JHU_USC	Level1	TCGA-B0-5109-01	TCGA-B0-5109-01A-02D-1418-05	1418	KIRC	T	KIRC
6042324113_R02C01	JHU_USC	Level1	TCGA-BP-5010-11	TCGA-BP-5010-11A-01D-1418-05	1418	KIRC	N	Normal
6042324113_R02C02	JHU_USC	Level1	TCGA-BP-4177-01	TCGA-BP-4177-01A-02D-1418-05	1418	KIRC	T	KIRC
6042324113_R03C01	JHU_USC	Level1	TCGA-B0-5107-01	TCGA-B0-5107-01A-01D-1418-05	1418	KIRC	T	KIRC
6042324113_R03C02	JHU_USC	Level1	TCGA-BP-4795-01	TCGA-BP-4795-01A-02D-1418-05	1418	KIRC	T	KIRC
6042324113_R04C01	JHU_USC	Level1	TCGA-BP-4993-11	TCGA-BP-4993-11A-01D-1418-05	1418	KIRC	N	Normal
6042324113_R04C02	JHU_USC	Level1	TCGA-B0-5110-01	TCGA-B0-5110-01A-01D-1418-05	1418	KIRC	T	KIRC
6042324113_R05C01	JHU_USC	Level1	TCGA-B0-5110-11	TCGA-B0-5110-11A-01D-1418-05	1418	KIRC	N	Normal
6042324113_R05C02	JHU_USC	Level1	TCGA-B0-5121-01	TCGA-B0-5121-01A-02D-1418-05	1418	KIRC	T	KIRC
6042324113_R06C01	JHU_USC	Level1	TCGA-B0-5116-01	TCGA-B0-5116-01A-02D-1418-05	1418	KIRC	T	KIRC
6042324113_R06C02	JHU_USC	Level1	TCGA-BP-5168-01	TCGA-BP-5168-01A-01D-1418-05	1418	KIRC	T	KIRC
6055424037_R01C01	JHU_USC	Level1	TCGA-A3-3373-01	TCGA-A3-3373-01A-02D-1418-05	1418	KIRC	T	KIRC
6055424037_R01C02	JHU_USC	Level1	TCGA-B0-4823-11	TCGA-B0-4823-11A-01D-1418-05	1418	KIRC	N	Normal
6055424037_R02C01	JHU_USC	Level1	TCGA-B0-5115-11	TCGA-B0-5115-11A-01D-1418-05	1418	KIRC	N	Normal
6055424037_R02C02	JHU_USC	Level1	TCGA-B0-5113-01	TCGA-B0-5113-01A-01D-1418-05	1418	KIRC	T	KIRC
6055424037_R03C01	JHU_USC	Level1	TCGA-BP-4760-01	TCGA-BP-4760-01A-02D-1418-05	1418	KIRC	T	KIRC
6055424037_R03C02	JHU_USC	Level1	TCGA-B0-5113-11	TCGA-B0-5113-11A-01D-1418-05	1418	KIRC	N	Normal
6055424037_R04C01	JHU_USC	Level1	TCGA-BP-4760-11	TCGA-BP-4760-11A-01D-1418-05	1418	KIRC	N	Normal
6055424037_R04C02	JHU_USC	Level1	TCGA-B0-5116-11	TCGA-B0-5116-11A-01D-1418-05	1418	KIRC	N	Normal
6055424037_R05C01	JHU_USC	Level1	TCGA-B0-5098-01	TCGA-B0-5098-01A-01D-1418-05	1418	KIRC	T	KIRC
6055424037_R05C02	JHU_USC	Level1	TCGA-B0-5108-01	TCGA-B0-5108-01A-01D-1418-05	1418	KIRC	T	KIRC
6055424037_R06C01	JHU_USC	Level1	TCGA-B0-4842-01	TCGA-B0-4842-01A-02D-1418-05	1418	KIRC	T	KIRC
6055424037_R06C02	JHU_USC	Level1	TCGA-B8-5165-01	TCGA-B8-5165-01A-01D-1418-05	1418	KIRC	T	KIRC
6055424116_R01C01	JHU_USC	Level1	TCGA-B0-5104-01	TCGA-B0-5104-01A-01D-1418-05	1418	KIRC	T	KIRC
6055424116_R01C02	JHU_USC	Level1	TCGA-B0-5109-11	TCGA-B0-5109-11A-01D-1418-05	1418	KIRC	N	Normal
6055424116_R02C01	JHU_USC	Level1	TCGA-B0-5117-11	TCGA-B0-5117-11A-01D-1418-05	1418	KIRC	N	Normal
6055424116_R02C02	JHU_USC	Level1	TCGA-A3-3370-01	TCGA-A3-3370-01A-02D-1418-05	1418	KIRC	T	KIRC
6055424116_R03C01	JHU_USC	Level1	TCGA-B0-5094-01	TCGA-B0-5094-01A-01D-1418-05	1418	KIRC	T	KIRC
6055424116_R03C02	JHU_USC	Level1	TCGA-A3-3376-01	TCGA-A3-3376-01A-02D-1418-05	1418	KIRC	T	KIRC
6055424116_R04C01	JHU_USC	Level1	TCGA-B0-4823-01	TCGA-B0-4823-01A-02D-1418-05	1418	KIRC	T	KIRC
6055424116_R04C02	JHU_USC	Level1	TCGA-B0-5095-11	TCGA-B0-5095-11A-01D-1418-05	1418	KIRC	N	Normal
6055424116_R05C01	JHU_USC	Level1	TCGA-B0-5106-01	TCGA-B0-5106-01A-01D-1418-05	1418	KIRC	T	KIRC
6055424116_R05C02	JHU_USC	Level1	TCGA-B0-5102-11	TCGA-B0-5102-11A-01D-1418-05	1418	KIRC	N	Normal
6055424116_R06C01	JHU_USC	Level1	TCGA-B0-5092-01	TCGA-B0-5092-01A-01D-1418-05	1418	KIRC	T	KIRC
6055424116_R06C02	JHU_USC	Level1	TCGA-B0-5096-11	TCGA-B0-5096-11A-01D-1418-05	1418	KIRC	N	Normal
6055432001_R01C01	JHU_USC	Level1	TCGA-B0-4847-11	TCGA-B0-4847-11A-01D-1275-05	1275	KIRC	N	Normal
6055432001_R01C02	JHU_USC	Level1	TCGA-B0-4813-11	TCGA-B0-4813-11A-01D-1275-05	1275	KIRC	N	Normal
6055432001_R02C01	JHU_USC	Level1	TCGA-B0-4841-11	TCGA-B0-4841-11A-01D-1275-05	1275	KIRC	N	Normal
6055432001_R02C02	JHU_USC	Level1	TCGA-B0-4701-01	TCGA-B0-4701-01A-01D-1275-05	1275	KIRC	T	KIRC
6055432001_R03C01	JHU_USC	Level1	TCGA-B0-4707-11	TCGA-B0-4707-11A-01D-1275-05	1275	KIRC	N	Normal
6055432001_R03C02	JHU_USC	Level1	TCGA-AK-3433-01	TCGA-AK-3433-01A-02D-1275-05	1275	KIRC	T	KIRC
6055432001_R04C01	JHU_USC	Level1	TCGA-B0-4703-11	TCGA-B0-4703-11A-01D-1275-05	1275	KIRC	N	Normal
6055432001_R04C02	JHU_USC	Level1	TCGA-B0-4693-11	TCGA-B0-4693-11A-01D-1275-05	1275	KIRC	N	Normal
6055432001_R05C01	JHU_USC	Level1	TCGA-AK-3450-01	TCGA-AK-3450-01A-02D-1275-05	1275	KIRC	T	KIRC
6055432001_R05C02	JHU_USC	Level1	TCGA-B0-4690-01	TCGA-B0-4690-01A-01D-1275-05	1275	KIRC	T	KIRC
6055432001_R06C01	JHU_USC	Level1	TCGA-B0-4696-11	TCGA-B0-4696-11A-01D-1275-05	1275	KIRC	N	Normal
6055432001_R06C02	JHU_USC	Level1	TCGA-B2-4101-01	TCGA-B2-4101-01A-02D-1275-05	1275	KIRC	T	KIRC
6055432006_R01C01	JHU_USC	Level1	TCGA-BP-4782-11	TCGA-BP-4782-11A-01D-1418-05	1418	KIRC	N	Normal
6055432006_R02C01	JHU_USC	Level1	TCGA-B0-5108-11	TCGA-B0-5108-11A-01D-1418-05	1418	KIRC	N	Normal
6055432006_R03C01	JHU_USC	Level1	TCGA-A3-3367-11	TCGA-A3-3367-11A-01D-1418-05	1418	KIRC	N	Normal
6055432006_R04C01	JHU_USC	Level1	TCGA-A3-3357-01	TCGA-A3-3357-01A-02D-1418-05	1418	KIRC	T	KIRC
6055432006_R05C01	JHU_USC	Level1	TCGA-BP-5168-11	TCGA-BP-5168-11A-01D-1418-05	1418	KIRC	N	Normal
6285617026_R01C02	JHU_USC	Level1	TCGA-B0-5692-01	TCGA-B0-5692-01A-11D-1536-05	1536	KIRC	T	KIRC
6285617026_R02C02	JHU_USC	Level1	TCGA-CW-5581-01	TCGA-CW-5581-01A-02D-1536-05	1536	KIRC	T	KIRC
6285617026_R03C01	JHU_USC	Level1	TCGA-A3-3387-01	TCGA-A3-3387-01A-01D-1536-05	1536	KIRC	T	KIRC
6285617026_R03C02	JHU_USC	Level1	TCGA-DV-5573-01	TCGA-DV-5573-01A-01D-1536-05	1536	KIRC	T	KIRC
6285617026_R04C01	JHU_USC	Level1	TCGA-B0-5699-01	TCGA-B0-5699-01A-11D-1536-05	1536	KIRC	T	KIRC
6285617026_R04C02	JHU_USC	Level1	TCGA-CJ-5681-01	TCGA-CJ-5681-01A-11D-1536-05	1536	KIRC	T	KIRC
6285617026_R05C02	JHU_USC	Level1	TCGA-CJ-5682-01	TCGA-CJ-5682-01A-11D-1536-05	1536	KIRC	T	KIRC
6285617026_R06C01	JHU_USC	Level1	TCGA-B0-4700-01	TCGA-B0-4700-01A-02D-1536-05	1536	KIRC	T	KIRC
6285617026_R06C02	JHU_USC	Level1	TCGA-B0-5701-01	TCGA-B0-5701-01A-11D-1536-05	1536	KIRC	T	KIRC
6285617068_R03C01	JHU_USC	Level1	TCGA-B0-5707-01	TCGA-B0-5707-01A-11D-1536-05	1536	KIRC	T	KIRC
6285617068_R03C02	JHU_USC	Level1	TCGA-B8-5546-01	TCGA-B8-5546-01A-01D-1536-05	1536	KIRC	T	KIRC
6285617068_R04C01	JHU_USC	Level1	TCGA-B0-5691-01	TCGA-B0-5691-01A-11D-1536-05	1536	KIRC	T	KIRC
6285617068_R04C02	JHU_USC	Level1	TCGA-B0-5705-01	TCGA-B0-5705-01A-11D-1536-05	1536	KIRC	T	KIRC
6285617068_R05C01	JHU_USC	Level1	TCGA-A3-3358-01	TCGA-A3-3358-01A-01D-1536-05	1536	KIRC	T	KIRC
6285617068_R05C02	JHU_USC	Level1	TCGA-B2-5636-01	TCGA-B2-5636-01A-02D-1536-05	1536	KIRC	T	KIRC
6285617068_R06C01	JHU_USC	Level1	TCGA-CW-5584-01	TCGA-CW-5584-01A-01D-1536-05	1536	KIRC	T	KIRC
6285650093_R01C01	JHU_USC	Level1	TCGA-B2-5641-01	TCGA-B2-5641-01A-01D-1536-05	1536	KIRC	T	KIRC
6285650093_R02C01	JHU_USC	Level1	TCGA-B0-5694-01	TCGA-B0-5694-01A-11D-1536-05	1536	KIRC	T	KIRC
6285650093_R02C02	JHU_USC	Level1	TCGA-DV-5565-01	TCGA-DV-5565-01A-01D-1536-05	1536	KIRC	T	KIRC
6285650093_R03C01	JHU_USC	Level1	TCGA-CW-5587-01	TCGA-CW-5587-01A-01D-1536-05	1536	KIRC	T	KIRC
6285650093_R03C02	JHU_USC	Level1	TCGA-CJ-5676-01	TCGA-CJ-5676-01A-11D-1536-05	1536	KIRC	T	KIRC
6285650093_R04C01	JHU_USC	Level1	TCGA-CJ-5689-01	TCGA-CJ-5689-01A-11D-1536-05	1536	KIRC	T	KIRC
6285650093_R04C02	JHU_USC	Level1	TCGA-CJ-5675-01	TCGA-CJ-5675-01A-11D-1536-05	1536	KIRC	T	KIRC
6285650093_R05C01	JHU_USC	Level1	TCGA-B8-5551-01	TCGA-B8-5551-01A-01D-1536-05	1536	KIRC	T	KIRC
6285650093_R05C02	JHU_USC	Level1	TCGA-CJ-5683-01	TCGA-CJ-5683-01A-11D-1536-05	1536	KIRC	T	KIRC
6285650093_R06C01	JHU_USC	Level1	TCGA-CJ-5672-01	TCGA-CJ-5672-01A-11D-1536-05	1536	KIRC	T	KIRC
6285650093_R06C02	JHU_USC	Level1	TCGA-B0-5706-01	TCGA-B0-5706-01A-11D-1536-05	1536	KIRC	T	KIRC
6285650094_R01C01	JHU_USC	Level1	TCGA-CJ-5677-01	TCGA-CJ-5677-01A-11D-1536-05	1536	KIRC	T	KIRC
6285650094_R02C01	JHU_USC	Level1	TCGA-B0-5700-01	TCGA-B0-5700-01A-11D-1536-05	1536	KIRC	T	KIRC
6285650094_R02C02	JHU_USC	Level1	TCGA-CW-5588-01	TCGA-CW-5588-01A-01D-1536-05	1536	KIRC	T	KIRC
6285650094_R03C01	JHU_USC	Level1	TCGA-B8-5550-01	TCGA-B8-5550-01A-01D-1536-05	1536	KIRC	T	KIRC
6285650094_R03C02	JHU_USC	Level1	TCGA-B0-5690-01	TCGA-B0-5690-01A-11D-1536-05	1536	KIRC	T	KIRC
6285650094_R04C01	JHU_USC	Level1	TCGA-B0-5696-01	TCGA-B0-5696-01A-11D-1536-05	1536	KIRC	T	KIRC
6285650094_R04C02	JHU_USC	Level1	TCGA-CJ-5679-01	TCGA-CJ-5679-01A-11D-1536-05	1536	KIRC	T	KIRC
6285650094_R05C02	JHU_USC	Level1	TCGA-CW-5589-01	TCGA-CW-5589-01A-01D-1536-05	1536	KIRC	T	KIRC
6285650094_R06C01	JHU_USC	Level1	TCGA-B2-5633-01	TCGA-B2-5633-01A-01D-1536-05	1536	KIRC	T	KIRC
6285650094_R06C02	JHU_USC	Level1	TCGA-DV-5574-01	TCGA-DV-5574-01A-01D-1536-05	1536	KIRC	T	KIRC
6285650095_R02C02	JHU_USC	Level1	TCGA-CJ-5684-01	TCGA-CJ-5684-01A-11D-1536-05	1536	KIRC	T	KIRC
6285650095_R03C01	JHU_USC	Level1	TCGA-CW-5591-01	TCGA-CW-5591-01A-01D-1536-05	1536	KIRC	T	KIRC
6285650095_R03C02	JHU_USC	Level1	TCGA-DV-5566-01	TCGA-DV-5566-01A-01D-1536-05	1536	KIRC	T	KIRC
6285650095_R04C01	JHU_USC	Level1	TCGA-CW-5585-01	TCGA-CW-5585-01A-01D-1536-05	1536	KIRC	T	KIRC
6285650095_R04C02	JHU_USC	Level1	TCGA-CW-5590-01	TCGA-CW-5590-01A-01D-1536-05	1536	KIRC	T	KIRC
6285650095_R05C01	JHU_USC	Level1	TCGA-B0-5703-01	TCGA-B0-5703-01A-11D-1536-05	1536	KIRC	T	KIRC
6285650095_R05C02	JHU_USC	Level1	TCGA-B0-5702-01	TCGA-B0-5702-01A-11D-1536-05	1536	KIRC	T	KIRC
6285650095_R06C01	JHU_USC	Level1	TCGA-CJ-5678-01	TCGA-CJ-5678-01A-11D-1536-05	1536	KIRC	T	KIRC
6285650106_R01C01	JHU_USC	Level1	TCGA-DV-5567-01	TCGA-DV-5567-01A-01D-1536-05	1536	KIRC	T	KIRC
6285650106_R02C01	JHU_USC	Level1	TCGA-B0-5709-01	TCGA-B0-5709-01A-11D-1536-05	1536	KIRC	T	KIRC
6929671134_R01C02	JHU_USC	Level1	TCGA-CW-5583-01	TCGA-CW-5583-01A-02D-1536-05	1536	KIRC	T	KIRC
6929671134_R02C02	JHU_USC	Level1	TCGA-DV-5575-01	TCGA-DV-5575-01A-01D-1536-05	1536	KIRC	T	KIRC
6929671134_R03C02	JHU_USC	Level1	TCGA-B0-5697-01	TCGA-B0-5697-01A-11D-1536-05	1536	KIRC	T	KIRC
6929671134_R04C01	JHU_USC	Level1	TCGA-DV-5568-01	TCGA-DV-5568-01A-01D-1536-05	1536	KIRC	T	KIRC
6929671134_R04C02	JHU_USC	Level1	TCGA-B2-5635-01	TCGA-B2-5635-01A-01D-1536-05	1536	KIRC	T	KIRC
6929671134_R05C01	JHU_USC	Level1	TCGA-B8-5549-01	TCGA-B8-5549-01A-01D-1536-05	1536	KIRC	T	KIRC
6929671134_R05C02	JHU_USC	Level1	TCGA-B0-5695-01	TCGA-B0-5695-01A-11D-1536-05	1536	KIRC	T	KIRC
6929671134_R06C01	JHU_USC	Level1	TCGA-CJ-5680-01	TCGA-CJ-5680-01A-11D-1536-05	1536	KIRC	T	KIRC
6929671134_R06C02	JHU_USC	Level1	TCGA-DV-5569-01	TCGA-DV-5569-01A-01D-1536-05	1536	KIRC	T	KIRC
6929671144_R01C01	JHU_USC	Level1	TCGA-CJ-5671-01	TCGA-CJ-5671-01A-11D-1536-05	1536	KIRC	T	KIRC
6929671144_R02C01	JHU_USC	Level1	TCGA-B8-5553-01	TCGA-B8-5553-01A-01D-1536-05	1536	KIRC	T	KIRC
6929671144_R03C01	JHU_USC	Level1	TCGA-B0-5693-01	TCGA-B0-5693-01A-11D-1536-05	1536	KIRC	T	KIRC
6929671144_R04C01	JHU_USC	Level1	TCGA-DV-5576-01	TCGA-DV-5576-01A-01D-1536-05	1536	KIRC	T	KIRC
6929671144_R05C01	JHU_USC	Level1	TCGA-B2-5639-01	TCGA-B2-5639-01A-01D-1536-05	1536	KIRC	T	KIRC
6929718088_R01C01	JHU_USC	Level1	TCGA-CZ-5987-01	TCGA-CZ-5987-01A-11D-1670-05	1670	KIRC	T	KIRC
6929718088_R01C02	JHU_USC	Level1	TCGA-CZ-5986-01	TCGA-CZ-5986-01A-11D-1670-05	1670	KIRC	T	KIRC
6929718088_R02C01	JHU_USC	Level1	TCGA-EU-5906-01	TCGA-EU-5906-01A-11D-1670-05	1670	KIRC	T	KIRC
6929718088_R02C02	JHU_USC	Level1	TCGA-B0-5711-01	TCGA-B0-5711-01A-11D-1670-05	1670	KIRC	T	KIRC
6929718088_R03C01	JHU_USC	Level1	TCGA-EU-5905-01	TCGA-EU-5905-01A-11D-1670-05	1670	KIRC	T	KIRC
6929718088_R03C02	JHU_USC	Level1	TCGA-CJ-6032-01	TCGA-CJ-6032-01A-11D-1670-05	1670	KIRC	T	KIRC
6929718088_R04C01	JHU_USC	Level1	TCGA-CW-6097-01	TCGA-CW-6097-01A-11D-1670-05	1670	KIRC	T	KIRC
6929718088_R04C02	JHU_USC	Level1	TCGA-CZ-5989-01	TCGA-CZ-5989-01A-11D-1670-05	1670	KIRC	T	KIRC
6929718088_R05C01	JHU_USC	Level1	TCGA-B0-5712-11	TCGA-B0-5712-11A-01D-1670-05	1670	KIRC	N	Normal
6929718088_R05C02	JHU_USC	Level1	TCGA-CW-6088-01	TCGA-CW-6088-01A-11D-1670-05	1670	KIRC	T	KIRC
6929718088_R06C01	JHU_USC	Level1	TCGA-EU-5904-01	TCGA-EU-5904-01A-11D-1670-05	1670	KIRC	T	KIRC
6929718088_R06C02	JHU_USC	Level1	TCGA-B4-5834-01	TCGA-B4-5834-01A-11D-1670-05	1670	KIRC	T	KIRC
6929718090_R01C01	JHU_USC	Level1	TCGA-B8-4146-01	TCGA-B8-4146-01B-11D-1670-05	1670	KIRC	T	KIRC
6929718090_R01C02	JHU_USC	Level1	TCGA-B4-5843-01	TCGA-B4-5843-01A-11D-1670-05	1670	KIRC	T	KIRC
6929718090_R02C01	JHU_USC	Level1	TCGA-B8-5545-01	TCGA-B8-5545-01A-01D-1670-05	1670	KIRC	T	KIRC
6929718090_R02C02	JHU_USC	Level1	TCGA-B8-4153-01	TCGA-B8-4153-01B-11D-1670-05	1670	KIRC	T	KIRC
6929718090_R03C01	JHU_USC	Level1	TCGA-CZ-5982-01	TCGA-CZ-5982-01A-11D-1670-05	1670	KIRC	T	KIRC
6929718090_R03C02	JHU_USC	Level1	TCGA-B4-5835-01	TCGA-B4-5835-01A-11D-1670-05	1670	KIRC	T	KIRC
6929718090_R04C01	JHU_USC	Level1	TCGA-B0-5812-01	TCGA-B0-5812-01A-11D-1670-05	1670	KIRC	T	KIRC
6929718090_R04C02	JHU_USC	Level1	TCGA-B0-5713-01	TCGA-B0-5713-01A-11D-1670-05	1670	KIRC	T	KIRC
6929718090_R05C01	JHU_USC	Level1	TCGA-EU-5907-01	TCGA-EU-5907-01A-11D-1670-05	1670	KIRC	T	KIRC
6929718090_R05C02	JHU_USC	Level1	TCGA-B0-5710-01	TCGA-B0-5710-01A-11D-1670-05	1670	KIRC	T	KIRC
6929718090_R06C01	JHU_USC	Level1	TCGA-CJ-5686-01	TCGA-CJ-5686-01A-11D-1670-05	1670	KIRC	T	KIRC
6929718091_R01C01	JHU_USC	Level1	TCGA-CJ-6033-01	TCGA-CJ-6033-01A-11D-1670-05	1670	KIRC	T	KIRC
6929718091_R01C02	JHU_USC	Level1	TCGA-B0-5698-01	TCGA-B0-5698-01A-11D-1670-05	1670	KIRC	T	KIRC
6929718091_R02C01	JHU_USC	Level1	TCGA-CJ-6027-01	TCGA-CJ-6027-01A-11D-1670-05	1670	KIRC	T	KIRC
6929718091_R02C02	JHU_USC	Level1	TCGA-CW-6093-01	TCGA-CW-6093-01A-11D-1670-05	1670	KIRC	T	KIRC
6929718091_R03C01	JHU_USC	Level1	TCGA-B8-5552-01	TCGA-B8-5552-01B-11D-1670-05	1670	KIRC	T	KIRC
6929718091_R03C02	JHU_USC	Level1	TCGA-B0-5711-11	TCGA-B0-5711-11A-01D-1670-05	1670	KIRC	N	Normal
6929718091_R04C01	JHU_USC	Level1	TCGA-B0-5712-01	TCGA-B0-5712-01A-11D-1670-05	1670	KIRC	T	KIRC
6929718091_R04C02	JHU_USC	Level1	TCGA-CZ-5984-01	TCGA-CZ-5984-01A-11D-1670-05	1670	KIRC	T	KIRC
6929718091_R05C01	JHU_USC	Level1	TCGA-B4-5832-01	TCGA-B4-5832-01A-11D-1670-05	1670	KIRC	T	KIRC
6929718091_R05C02	JHU_USC	Level1	TCGA-B4-5836-01	TCGA-B4-5836-01A-11D-1670-05	1670	KIRC	T	KIRC
6929718091_R06C01	JHU_USC	Level1	TCGA-CW-6087-01	TCGA-CW-6087-01A-11D-1670-05	1670	KIRC	T	KIRC
6929718091_R06C02	JHU_USC	Level1	TCGA-B4-5844-01	TCGA-B4-5844-01A-11D-1670-05	1670	KIRC	T	KIRC
6929718092_R01C01	JHU_USC	Level1	TCGA-CZ-5985-01	TCGA-CZ-5985-01A-11D-1670-05	1670	KIRC	T	KIRC
6929718092_R01C02	JHU_USC	Level1	TCGA-CJ-6031-01	TCGA-CJ-6031-01A-11D-1670-05	1670	KIRC	T	KIRC
6929718092_R02C01	JHU_USC	Level1	TCGA-CJ-6030-01	TCGA-CJ-6030-01A-11D-1670-05	1670	KIRC	T	KIRC
6929718092_R02C02	JHU_USC	Level1	TCGA-B0-5710-11	TCGA-B0-5710-11A-01D-1670-05	1670	KIRC	N	Normal
6929718092_R03C01	JHU_USC	Level1	TCGA-CJ-6028-01	TCGA-CJ-6028-01A-11D-1670-05	1670	KIRC	T	KIRC
6929718092_R03C02	JHU_USC	Level1	TCGA-B4-5838-01	TCGA-B4-5838-01A-11D-1670-05	1670	KIRC	T	KIRC
6929718092_R04C01	JHU_USC	Level1	TCGA-B0-5713-11	TCGA-B0-5713-11A-01D-1670-05	1670	KIRC	N	Normal
6929718092_R04C02	JHU_USC	Level1	TCGA-CW-6090-01	TCGA-CW-6090-01A-11D-1670-05	1670	KIRC	T	KIRC
6929718092_R05C01	JHU_USC	Level1	TCGA-CW-5580-01	TCGA-CW-5580-01A-01D-1670-05	1670	KIRC	T	KIRC
6929718092_R06C01	JHU_USC	Level1	TCGA-CZ-5988-01	TCGA-CZ-5988-01A-11D-1670-05	1670	KIRC	T	KIRC
6264496102_R01C01	JHU_USC	Level1	TCGA-BQ-5877-11	TCGA-BQ-5877-11A-01D-1590-05	1590	KIRP	N	Normal
6264496102_R02C01	JHU_USC	Level1	TCGA-BQ-5884-01	TCGA-BQ-5884-01A-11D-1590-05	1590	KIRP	T	KIRP
6264496102_R03C01	JHU_USC	Level1	TCGA-BQ-5888-11	TCGA-BQ-5888-11A-01D-1590-05	1590	KIRP	N	Normal
6264496102_R03C02	JHU_USC	Level1	TCGA-EV-5901-01	TCGA-EV-5901-01A-11D-1590-05	1590	KIRP	T	KIRP
6264496102_R04C01	JHU_USC	Level1	TCGA-BQ-5883-01	TCGA-BQ-5883-01A-11D-1590-05	1590	KIRP	T	KIRP
6264496102_R04C02	JHU_USC	Level1	TCGA-BQ-5890-01	TCGA-BQ-5890-01A-11D-1590-05	1590	KIRP	T	KIRP
6264496102_R05C01	JHU_USC	Level1	TCGA-EV-5902-01	TCGA-EV-5902-01A-11D-1590-05	1590	KIRP	T	KIRP
6264496102_R05C02	JHU_USC	Level1	TCGA-BQ-5892-01	TCGA-BQ-5892-01A-11D-1590-05	1590	KIRP	T	KIRP
6264496102_R06C01	JHU_USC	Level1	TCGA-BQ-5883-11	TCGA-BQ-5883-11A-01D-1590-05	1590	KIRP	N	Normal
6264496102_R06C02	JHU_USC	Level1	TCGA-BQ-5878-11	TCGA-BQ-5878-11A-01D-1590-05	1590	KIRP	N	Normal
6285609018_R01C01	JHU_USC	Level1	TCGA-BQ-5881-11	TCGA-BQ-5881-11A-01D-1590-05	1590	KIRP	N	Normal
6285609018_R01C02	JHU_USC	Level1	TCGA-DW-5560-01	TCGA-DW-5560-01A-01D-1590-05	1590	KIRP	T	KIRP
6285609018_R02C01	JHU_USC	Level1	TCGA-BQ-5888-01	TCGA-BQ-5888-01A-11D-1590-05	1590	KIRP	T	KIRP
6285609018_R02C02	JHU_USC	Level1	TCGA-BQ-5876-11	TCGA-BQ-5876-11A-01D-1590-05	1590	KIRP	N	Normal
6285609018_R03C01	JHU_USC	Level1	TCGA-BQ-5885-01	TCGA-BQ-5885-01A-11D-1590-05	1590	KIRP	T	KIRP
6285609018_R03C02	JHU_USC	Level1	TCGA-BQ-5882-01	TCGA-BQ-5882-01A-11D-1590-05	1590	KIRP	T	KIRP
6285609018_R04C02	JHU_USC	Level1	TCGA-BQ-5879-11	TCGA-BQ-5879-11A-01D-1590-05	1590	KIRP	N	Normal
6285609018_R05C02	JHU_USC	Level1	TCGA-BQ-5879-01	TCGA-BQ-5879-01A-11D-1590-05	1590	KIRP	T	KIRP
6285609019_R01C01	JHU_USC	Level1	TCGA-BQ-5892-11	TCGA-BQ-5892-11A-01D-1590-05	1590	KIRP	N	Normal
6285609019_R02C01	JHU_USC	Level1	TCGA-BQ-5893-11	TCGA-BQ-5893-11A-01D-1590-05	1590	KIRP	N	Normal
6285609019_R03C01	JHU_USC	Level1	TCGA-BQ-5878-01	TCGA-BQ-5878-01A-11D-1590-05	1590	KIRP	T	KIRP
6285609019_R03C02	JHU_USC	Level1	TCGA-B1-5398-01	TCGA-B1-5398-01A-02D-1590-05	1590	KIRP	T	KIRP
6285609019_R04C01	JHU_USC	Level1	TCGA-BQ-5875-11	TCGA-BQ-5875-11A-01D-1590-05	1590	KIRP	N	Normal
6285609019_R04C02	JHU_USC	Level1	TCGA-BQ-5875-01	TCGA-BQ-5875-01A-11D-1590-05	1590	KIRP	T	KIRP
6285609019_R05C01	JHU_USC	Level1	TCGA-EV-5903-01	TCGA-EV-5903-01A-11D-1590-05	1590	KIRP	T	KIRP
6285609019_R05C02	JHU_USC	Level1	TCGA-B9-5155-01	TCGA-B9-5155-01A-01D-1590-05	1590	KIRP	T	KIRP
6285609019_R06C02	JHU_USC	Level1	TCGA-BQ-5889-11	TCGA-BQ-5889-11A-01D-1590-05	1590	KIRP	N	Normal
6285609045_R01C02	JHU_USC	Level1	TCGA-BQ-5882-11	TCGA-BQ-5882-11A-01D-1590-05	1590	KIRP	N	Normal
6285609045_R02C01	JHU_USC	Level1	TCGA-DW-5561-01	TCGA-DW-5561-01A-01D-1590-05	1590	KIRP	T	KIRP
6285609045_R02C02	JHU_USC	Level1	TCGA-B9-5156-01	TCGA-B9-5156-01A-01D-1590-05	1590	KIRP	T	KIRP
6285609045_R03C02	JHU_USC	Level1	TCGA-BQ-5890-11	TCGA-BQ-5890-11A-01D-1590-05	1590	KIRP	N	Normal
6285609045_R04C02	JHU_USC	Level1	TCGA-BQ-5877-01	TCGA-BQ-5877-01A-11D-1590-05	1590	KIRP	T	KIRP
6285609045_R05C01	JHU_USC	Level1	TCGA-BQ-5891-11	TCGA-BQ-5891-11A-01D-1590-05	1590	KIRP	N	Normal
6285609045_R05C02	JHU_USC	Level1	TCGA-BQ-5880-01	TCGA-BQ-5880-01A-11D-1590-05	1590	KIRP	T	KIRP
6285609045_R06C01	JHU_USC	Level1	TCGA-BQ-5886-01	TCGA-BQ-5886-01A-11D-1590-05	1590	KIRP	T	KIRP
6285633034_R01C01	JHU_USC	Level1	TCGA-DZ-6131-11	TCGA-DZ-6131-11A-01D-1963-05	1963	KIRP	N	Normal
6285633034_R01C02	JHU_USC	Level1	TCGA-G7-6795-01	TCGA-G7-6795-01A-11D-1963-05	1963	KIRP	T	KIRP
6285633034_R02C01	JHU_USC	Level1	TCGA-HE-7130-01	TCGA-HE-7130-01A-11D-1963-05	1963	KIRP	T	KIRP
6285633034_R02C02	JHU_USC	Level1	TCGA-G7-6797-01	TCGA-G7-6797-01A-11D-1963-05	1963	KIRP	T	KIRP
6285633034_R03C01	JHU_USC	Level1	TCGA-G7-6790-01	TCGA-G7-6790-01A-11D-1963-05	1963	KIRP	T	KIRP
6285633034_R03C02	JHU_USC	Level1	TCGA-DZ-6133-01	TCGA-DZ-6133-01A-11D-1963-05	1963	KIRP	T	KIRP
6285633034_R04C01	JHU_USC	Level1	TCGA-DZ-6132-11	TCGA-DZ-6132-11A-01D-1963-05	1963	KIRP	N	Normal
6285633034_R04C02	JHU_USC	Level1	TCGA-BQ-7061-11	TCGA-BQ-7061-11A-01D-1963-05	1963	KIRP	N	Normal
6285633034_R05C01	JHU_USC	Level1	TCGA-BQ-7058-11	TCGA-BQ-7058-11A-01D-1963-05	1963	KIRP	N	Normal
6285633034_R05C02	JHU_USC	Level1	TCGA-G7-6789-01	TCGA-G7-6789-01A-11D-1963-05	1963	KIRP	T	KIRP
6285633034_R06C01	JHU_USC	Level1	TCGA-G7-6792-01	TCGA-G7-6792-01A-21D-1963-05	1963	KIRP	T	KIRP
6285633034_R06C02	JHU_USC	Level1	TCGA-GL-6846-01	TCGA-GL-6846-01A-11D-1963-05	1963	KIRP	T	KIRP
6285633052_R01C01	JHU_USC	Level1	TCGA-BQ-7048-01	TCGA-BQ-7048-01A-11D-1963-05	1963	KIRP	T	KIRP
6285633052_R01C02	JHU_USC	Level1	TCGA-BQ-7062-01	TCGA-BQ-7062-01A-11D-1963-05	1963	KIRP	T	KIRP
6285633052_R02C01	JHU_USC	Level1	TCGA-BQ-7050-01	TCGA-BQ-7050-01A-11D-1963-05	1963	KIRP	T	KIRP
6285633052_R02C02	JHU_USC	Level1	TCGA-DZ-6135-11	TCGA-DZ-6135-11A-01D-1963-05	1963	KIRP	N	Normal
6285633052_R03C01	JHU_USC	Level1	TCGA-BQ-7055-11	TCGA-BQ-7055-11A-01D-1963-05	1963	KIRP	N	Normal
6285633052_R03C02	JHU_USC	Level1	TCGA-BQ-7050-11	TCGA-BQ-7050-11A-01D-1963-05	1963	KIRP	N	Normal
6285633052_R04C01	JHU_USC	Level1	TCGA-BQ-7046-11	TCGA-BQ-7046-11A-01D-1963-05	1963	KIRP	N	Normal
6285633052_R04C02	JHU_USC	Level1	TCGA-BQ-7046-01	TCGA-BQ-7046-01A-11D-1963-05	1963	KIRP	T	KIRP
6285633052_R05C01	JHU_USC	Level1	TCGA-BQ-7045-11	TCGA-BQ-7045-11A-01D-1963-05	1963	KIRP	N	Normal
6285633052_R05C02	JHU_USC	Level1	TCGA-DZ-6132-01	TCGA-DZ-6132-01A-11D-1963-05	1963	KIRP	T	KIRP
6285633052_R06C01	JHU_USC	Level1	TCGA-BQ-7062-11	TCGA-BQ-7062-11A-01D-1963-05	1963	KIRP	N	Normal
6285633052_R06C02	JHU_USC	Level1	TCGA-BQ-7059-01	TCGA-BQ-7059-01A-11D-1963-05	1963	KIRP	T	KIRP
6285633053_R01C01	JHU_USC	Level1	TCGA-BQ-7048-11	TCGA-BQ-7048-11A-01D-1963-05	1963	KIRP	N	Normal
6285633053_R01C02	JHU_USC	Level1	TCGA-BQ-7045-01	TCGA-BQ-7045-01A-31D-1963-05	1963	KIRP	T	KIRP
6285633053_R02C01	JHU_USC	Level1	TCGA-BQ-7061-01	TCGA-BQ-7061-01A-11D-1963-05	1963	KIRP	T	KIRP
6285633053_R02C02	JHU_USC	Level1	TCGA-BQ-7058-01	TCGA-BQ-7058-01A-11D-1963-05	1963	KIRP	T	KIRP
6285633053_R03C01	JHU_USC	Level1	TCGA-DZ-6131-01	TCGA-DZ-6131-01A-11D-1963-05	1963	KIRP	T	KIRP
6285633053_R03C02	JHU_USC	Level1	TCGA-BQ-7049-11	TCGA-BQ-7049-11A-01D-1963-05	1963	KIRP	N	Normal
6285633053_R04C01	JHU_USC	Level1	TCGA-BQ-7055-01	TCGA-BQ-7055-01A-11D-1963-05	1963	KIRP	T	KIRP
6285633053_R04C02	JHU_USC	Level1	TCGA-BQ-7051-11	TCGA-BQ-7051-11A-02D-1963-05	1963	KIRP	N	Normal
6285633053_R05C01	JHU_USC	Level1	TCGA-BQ-7049-01	TCGA-BQ-7049-01A-11D-1963-05	1963	KIRP	T	KIRP
6285633053_R05C02	JHU_USC	Level1	TCGA-G7-6793-01	TCGA-G7-6793-01A-11D-1963-05	1963	KIRP	T	KIRP
6285633053_R06C01	JHU_USC	Level1	TCGA-BQ-7053-11	TCGA-BQ-7053-11A-01D-1963-05	1963	KIRP	N	Normal
6285633053_R06C02	JHU_USC	Level1	TCGA-HE-7128-01	TCGA-HE-7128-01A-11D-1963-05	1963	KIRP	T	KIRP
6285633058_R01C01	JHU_USC	Level1	TCGA-G7-6796-01	TCGA-G7-6796-01A-11D-1963-05	1963	KIRP	T	KIRP
6285633058_R01C02	JHU_USC	Level1	TCGA-BQ-7051-01	TCGA-BQ-7051-01A-12D-1963-05	1963	KIRP	T	KIRP
6285633058_R02C01	JHU_USC	Level1	TCGA-DZ-6134-11	TCGA-DZ-6134-11A-01D-1963-05	1963	KIRP	N	Normal
6285633058_R02C02	JHU_USC	Level1	TCGA-DZ-6134-01	TCGA-DZ-6134-01A-11D-1963-05	1963	KIRP	T	KIRP
6285633058_R03C01	JHU_USC	Level1	TCGA-BQ-7059-11	TCGA-BQ-7059-11A-01D-1963-05	1963	KIRP	N	Normal
6285633058_R03C02	JHU_USC	Level1	TCGA-GL-6846-11	TCGA-GL-6846-11A-01D-1963-05	1963	KIRP	N	Normal
6285633058_R04C01	JHU_USC	Level1	TCGA-BQ-7044-11	TCGA-BQ-7044-11A-01D-1963-05	1963	KIRP	N	Normal
6285633058_R04C02	JHU_USC	Level1	TCGA-BQ-7060-01	TCGA-BQ-7060-01A-11D-1963-05	1963	KIRP	T	KIRP
6285633058_R05C02	JHU_USC	Level1	TCGA-DZ-6135-01	TCGA-DZ-6135-01A-11D-1963-05	1963	KIRP	T	KIRP
6285633058_R06C01	JHU_USC	Level1	TCGA-BQ-7044-01	TCGA-BQ-7044-01A-11D-1963-05	1963	KIRP	T	KIRP
6285633058_R06C02	JHU_USC	Level1	TCGA-BQ-5887-11	TCGA-BQ-5887-11A-01D-1963-05	1963	KIRP	N	Normal
6285633061_R01C01	JHU_USC	Level1	TCGA-BQ-7053-01	TCGA-BQ-7053-01A-11D-1963-05	1963	KIRP	T	KIRP
6285633061_R01C02	JHU_USC	Level1	TCGA-BQ-7060-11	TCGA-BQ-7060-11A-01D-1963-05	1963	KIRP	N	Normal
6285633061_R02C01	JHU_USC	Level1	TCGA-DZ-6133-11	TCGA-DZ-6133-11A-01D-1963-05	1963	KIRP	N	Normal
6285633061_R03C01	JHU_USC	Level1	TCGA-BQ-5887-01	TCGA-BQ-5887-01A-11D-1963-05	1963	KIRP	T	KIRP
6285633061_R04C01	JHU_USC	Level1	TCGA-HE-7129-01	TCGA-HE-7129-01A-11D-1963-05	1963	KIRP	T	KIRP
6285633061_R05C01	JHU_USC	Level1	TCGA-BQ-7056-01	TCGA-BQ-7056-01A-11D-1963-05	1963	KIRP	T	KIRP
6285633061_R06C01	JHU_USC	Level1	TCGA-BQ-7056-11	TCGA-BQ-7056-11A-01D-1963-05	1963	KIRP	N	Normal
6929671163_R01C02	JHU_USC	Level1	TCGA-BQ-5880-11	TCGA-BQ-5880-11A-01D-1590-05	1590	KIRP	N	Normal
6929671163_R02C02	JHU_USC	Level1	TCGA-BQ-5891-01	TCGA-BQ-5891-01A-11D-1590-05	1590	KIRP	T	KIRP
6929671163_R03C02	JHU_USC	Level1	TCGA-BQ-5894-11	TCGA-BQ-5894-11A-01D-1590-05	1590	KIRP	N	Normal
6929671163_R04C02	JHU_USC	Level1	TCGA-BQ-5884-11	TCGA-BQ-5884-11A-01D-1590-05	1590	KIRP	N	Normal
6929671163_R05C01	JHU_USC	Level1	TCGA-BQ-5881-01	TCGA-BQ-5881-01A-11D-1590-05	1590	KIRP	T	KIRP
6929671163_R05C02	JHU_USC	Level1	TCGA-BQ-5886-11	TCGA-BQ-5886-11A-01D-1590-05	1590	KIRP	N	Normal
6929671163_R06C01	JHU_USC	Level1	TCGA-BQ-5889-01	TCGA-BQ-5889-01A-11D-1590-05	1590	KIRP	T	KIRP
6929671163_R06C02	JHU_USC	Level1	TCGA-BQ-5894-01	TCGA-BQ-5894-01A-11D-1590-05	1590	KIRP	T	KIRP
6929689007_R01C01	JHU_USC	Level1	TCGA-BQ-5885-11	TCGA-BQ-5885-11A-01D-1590-05	1590	KIRP	N	Normal
6929689007_R02C01	JHU_USC	Level1	TCGA-BQ-5876-01	TCGA-BQ-5876-01A-11D-1590-05	1590	KIRP	T	KIRP
6929689007_R03C01	JHU_USC	Level1	TCGA-BQ-5893-01	TCGA-BQ-5893-01A-11D-1590-05	1590	KIRP	T	KIRP
6929742015_R01C01	JHU_USC	Level1	TCGA-GL-7773-01	TCGA-GL-7773-01A-11D-2137-05	2137	KIRP	T	KIRP
6929742015_R02C01	JHU_USC	Level1	TCGA-A4-7286-01	TCGA-A4-7286-01A-11D-2137-05	2137	KIRP	T	KIRP
6929742015_R03C01	JHU_USC	Level1	TCGA-DW-7839-01	TCGA-DW-7839-01A-11D-2137-05	2137	KIRP	T	KIRP
6929742015_R04C01	JHU_USC	Level1	TCGA-DW-7840-01	TCGA-DW-7840-01A-11D-2137-05	2137	KIRP	T	KIRP
7310440061_R01C02	JHU_USC	Level1	TCGA-B9-7268-01	TCGA-B9-7268-01A-11D-2137-05	2137	KIRP	T	KIRP
7310440061_R02C02	JHU_USC	Level1	TCGA-A4-7584-01	TCGA-A4-7584-01A-11D-2137-05	2137	KIRP	T	KIRP
7310440061_R03C01	JHU_USC	Level1	TCGA-A4-7734-01	TCGA-A4-7734-01A-11D-2137-05	2137	KIRP	T	KIRP
7310440061_R03C02	JHU_USC	Level1	TCGA-J7-6720-01	TCGA-J7-6720-01A-11D-2137-05	2137	KIRP	T	KIRP
7310440061_R04C01	JHU_USC	Level1	TCGA-B1-7332-01	TCGA-B1-7332-01A-11D-2137-05	2137	KIRP	T	KIRP
7310440061_R04C02	JHU_USC	Level1	TCGA-DW-7837-01	TCGA-DW-7837-01A-11D-2137-05	2137	KIRP	T	KIRP
7310440061_R05C01	JHU_USC	Level1	TCGA-A4-7288-11	TCGA-A4-7288-11A-01D-2137-05	2137	KIRP	N	Normal
7310440061_R05C02	JHU_USC	Level1	TCGA-DW-7838-01	TCGA-DW-7838-01A-11D-2137-05	2137	KIRP	T	KIRP
7310440061_R06C01	JHU_USC	Level1	TCGA-DW-7836-01	TCGA-DW-7836-01A-11D-2137-05	2137	KIRP	T	KIRP
7310440061_R06C02	JHU_USC	Level1	TCGA-A4-7585-01	TCGA-A4-7585-01A-11D-2137-05	2137	KIRP	T	KIRP
7310440066_R01C01	JHU_USC	Level1	TCGA-DW-7834-01	TCGA-DW-7834-01A-11D-2137-05	2137	KIRP	T	KIRP
7310440066_R02C01	JHU_USC	Level1	TCGA-A4-7732-11	TCGA-A4-7732-11A-01D-2137-05	2137	KIRP	N	Normal
7310440066_R02C02	JHU_USC	Level1	TCGA-A4-7288-01	TCGA-A4-7288-01A-11D-2137-05	2137	KIRP	T	KIRP
7310440066_R03C01	JHU_USC	Level1	TCGA-A4-7287-01	TCGA-A4-7287-01A-11D-2137-05	2137	KIRP	T	KIRP
7310440066_R03C02	JHU_USC	Level1	TCGA-A4-7732-01	TCGA-A4-7732-01A-11D-2137-05	2137	KIRP	T	KIRP
7310440066_R04C01	JHU_USC	Level1	TCGA-A4-7828-01	TCGA-A4-7828-01A-11D-2137-05	2137	KIRP	T	KIRP
7310440066_R04C02	JHU_USC	Level1	TCGA-DW-7841-01	TCGA-DW-7841-01A-11D-2137-05	2137	KIRP	T	KIRP
7310440066_R05C01	JHU_USC	Level1	TCGA-A4-7583-01	TCGA-A4-7583-01A-11D-2137-05	2137	KIRP	T	KIRP
7310440066_R05C02	JHU_USC	Level1	TCGA-AL-7173-01	TCGA-AL-7173-01A-11D-2137-05	2137	KIRP	T	KIRP
7310440066_R06C01	JHU_USC	Level1	TCGA-A4-7585-11	TCGA-A4-7585-11A-01D-2137-05	2137	KIRP	N	Normal
7310440066_R06C02	JHU_USC	Level1	TCGA-DW-7842-01	TCGA-DW-7842-01A-11D-2137-05	2137	KIRP	T	KIRP
7786915164_R01C01	JHU_USC	Level1	TCGA-KN-8422-01	TCGA-KN-8422-01A-11D-2312-05	2312	KICH	T	KICH
7786915164_R01C02	JHU_USC	Level1	TCGA-KL-8323-01	TCGA-KL-8323-01A-21D-2312-05	2312	KICH	T	KICH
7786915164_R02C01	JHU_USC	Level1	TCGA-KL-8339-01	TCGA-KL-8339-01A-11D-2312-05	2312	KICH	T	KICH
7786915164_R02C02	JHU_USC	Level1	TCGA-KO-8404-01	TCGA-KO-8404-01A-11D-2312-05	2312	KICH	T	KICH
7786915164_R03C01	JHU_USC	Level1	TCGA-KL-8335-01	TCGA-KL-8335-01A-11D-2312-05	2312	KICH	T	KICH
7786915164_R03C02	JHU_USC	Level1	TCGA-KO-8410-01	TCGA-KO-8410-01A-11D-2312-05	2312	KICH	T	KICH
7786915164_R04C01	JHU_USC	Level1	TCGA-KL-8327-01	TCGA-KL-8327-01A-11D-2312-05	2312	KICH	T	KICH
7786915164_R04C02	JHU_USC	Level1	TCGA-KL-8346-01	TCGA-KL-8346-01A-11D-2312-05	2312	KICH	T	KICH
7786915164_R05C01	JHU_USC	Level1	TCGA-KM-8442-01	TCGA-KM-8442-01A-11D-2312-05	2312	KICH	T	KICH
7786915164_R05C02	JHU_USC	Level1	TCGA-KN-8437-01	TCGA-KN-8437-01A-11D-2312-05	2312	KICH	T	KICH
7786915164_R06C01	JHU_USC	Level1	TCGA-KL-8338-01	TCGA-KL-8338-01A-11D-2312-05	2312	KICH	T	KICH
7786915164_R06C02	JHU_USC	Level1	TCGA-KL-8333-01	TCGA-KL-8333-01A-11D-2312-05	2312	KICH	T	KICH
7786923009_R01C01	JHU_USC	Level1	TCGA-KL-8331-01	TCGA-KL-8331-01A-11D-2312-05	2312	KICH	T	KICH
7786923009_R01C02	JHU_USC	Level1	TCGA-KL-8326-01	TCGA-KL-8326-01A-11D-2312-05	2312	KICH	T	KICH
7786923009_R02C01	JHU_USC	Level1	TCGA-KN-8421-01	TCGA-KN-8421-01A-11D-2312-05	2312	KICH	T	KICH
7786923009_R02C02	JHU_USC	Level1	TCGA-KN-8432-01	TCGA-KN-8432-01A-11D-2312-05	2312	KICH	T	KICH
7786923009_R03C01	JHU_USC	Level1	TCGA-KL-8345-01	TCGA-KL-8345-01A-11D-2312-05	2312	KICH	T	KICH
7786923009_R03C02	JHU_USC	Level1	TCGA-KO-8416-01	TCGA-KO-8416-01A-11D-2312-05	2312	KICH	T	KICH
7786923009_R04C01	JHU_USC	Level1	TCGA-KL-8341-01	TCGA-KL-8341-01A-11D-2312-05	2312	KICH	T	KICH
7786923009_R04C02	JHU_USC	Level1	TCGA-KL-8344-01	TCGA-KL-8344-01A-11D-2312-05	2312	KICH	T	KICH
7786923009_R05C01	JHU_USC	Level1	TCGA-KO-8403-01	TCGA-KO-8403-01A-11D-2312-05	2312	KICH	T	KICH
7786923009_R05C02	JHU_USC	Level1	TCGA-KL-8340-01	TCGA-KL-8340-01A-11D-2312-05	2312	KICH	T	KICH
7786923009_R06C01	JHU_USC	Level1	TCGA-KL-8330-01	TCGA-KL-8330-01A-11D-2312-05	2312	KICH	T	KICH
7786923009_R06C02	JHU_USC	Level1	TCGA-KO-8406-01	TCGA-KO-8406-01A-11D-2312-05	2312	KICH	T	KICH
7786923021_R01C01	JHU_USC	Level1	TCGA-KL-8334-01	TCGA-KL-8334-01A-11D-2312-05	2312	KICH	T	KICH
7786923021_R01C02	JHU_USC	Level1	TCGA-KO-8405-01	TCGA-KO-8405-01A-11D-2312-05	2312	KICH	T	KICH
7786923021_R02C01	JHU_USC	Level1	TCGA-KO-8417-01	TCGA-KO-8417-01A-11D-2312-05	2312	KICH	T	KICH
7786923021_R02C02	JHU_USC	Level1	TCGA-KO-8407-01	TCGA-KO-8407-01A-11D-2312-05	2312	KICH	T	KICH
7786923021_R03C01	JHU_USC	Level1	TCGA-KN-8423-01	TCGA-KN-8423-01A-11D-2312-05	2312	KICH	T	KICH
7786923021_R04C01	JHU_USC	Level1	TCGA-KN-8426-01	TCGA-KN-8426-01A-11D-2312-05	2312	KICH	T	KICH
7786923021_R04C02	JHU_USC	Level1	TCGA-KO-8408-01	TCGA-KO-8408-01A-11D-2312-05	2312	KICH	T	KICH
7786923021_R05C01	JHU_USC	Level1	TCGA-KN-8436-01	TCGA-KN-8436-01A-11D-2312-05	2312	KICH	T	KICH
7786923021_R05C02	JHU_USC	Level1	TCGA-KN-8435-01	TCGA-KN-8435-01A-11D-2312-05	2312	KICH	T	KICH
7786923021_R06C01	JHU_USC	Level1	TCGA-KN-8433-01	TCGA-KN-8433-01A-11D-2312-05	2312	KICH	T	KICH
7786923021_R06C02	JHU_USC	Level1	TCGA-KN-8434-01	TCGA-KN-8434-01A-11D-2312-05	2312	KICH	T	KICH
7786923079_R01C01	JHU_USC	Level1	TCGA-KN-8419-01	TCGA-KN-8419-01A-11D-2312-05	2312	KICH	T	KICH
7786923079_R01C02	JHU_USC	Level1	TCGA-KO-8411-01	TCGA-KO-8411-01A-11D-2312-05	2312	KICH	T	KICH
7786923079_R02C01	JHU_USC	Level1	TCGA-KN-8431-01	TCGA-KN-8431-01A-11D-2312-05	2312	KICH	T	KICH
7786923079_R02C02	JHU_USC	Level1	TCGA-KN-8430-01	TCGA-KN-8430-01A-11D-2312-05	2312	KICH	T	KICH
7786923079_R03C01	JHU_USC	Level1	TCGA-KO-8414-01	TCGA-KO-8414-01A-11D-2312-05	2312	KICH	T	KICH
7786923079_R03C02	JHU_USC	Level1	TCGA-KM-8439-01	TCGA-KM-8439-01A-11D-2312-05	2312	KICH	T	KICH
7786923079_R04C01	JHU_USC	Level1	TCGA-KN-8424-01	TCGA-KN-8424-01A-11D-2312-05	2312	KICH	T	KICH
7786923079_R04C02	JHU_USC	Level1	TCGA-KN-8428-01	TCGA-KN-8428-01A-11D-2312-05	2312	KICH	T	KICH
7786923079_R05C01	JHU_USC	Level1	TCGA-KL-8343-01	TCGA-KL-8343-01A-11D-2312-05	2312	KICH	T	KICH
7786923079_R05C02	JHU_USC	Level1	TCGA-KM-8477-01	TCGA-KM-8477-01A-11D-2312-05	2312	KICH	T	KICH
7786923079_R06C01	JHU_USC	Level1	TCGA-KM-8476-01	TCGA-KM-8476-01A-11D-2312-05	2312	KICH	T	KICH
7786923079_R06C02	JHU_USC	Level1	TCGA-KM-8440-01	TCGA-KM-8440-01A-11D-2312-05	2312	KICH	T	KICH
7786923081_R01C01	JHU_USC	Level1	TCGA-KM-8441-01	TCGA-KM-8441-01A-11D-2312-05	2312	KICH	T	KICH
7786923081_R01C02	JHU_USC	Level1	TCGA-KL-8332-01	TCGA-KL-8332-01A-11D-2312-05	2312	KICH	T	KICH
7786923081_R02C01	JHU_USC	Level1	TCGA-KM-8443-01	TCGA-KM-8443-01A-11D-2312-05	2312	KICH	T	KICH
7786923081_R02C02	JHU_USC	Level1	TCGA-KO-8415-01	TCGA-KO-8415-01A-11D-2312-05	2312	KICH	T	KICH
7786923081_R03C01	JHU_USC	Level1	TCGA-KM-8438-01	TCGA-KM-8438-01A-11D-2312-05	2312	KICH	T	KICH
7786923081_R03C02	JHU_USC	Level1	TCGA-KL-8336-01	TCGA-KL-8336-01A-11D-2312-05	2312	KICH	T	KICH
7786923081_R04C01	JHU_USC	Level1	TCGA-KO-8413-01	TCGA-KO-8413-01A-11D-2312-05	2312	KICH	T	KICH
7786923081_R04C02	JHU_USC	Level1	TCGA-KL-8324-01	TCGA-KL-8324-01A-11D-2312-05	2312	KICH	T	KICH
7786923081_R05C01	JHU_USC	Level1	TCGA-KN-8427-01	TCGA-KN-8427-01A-11D-2312-05	2312	KICH	T	KICH
7786923081_R05C02	JHU_USC	Level1	TCGA-KN-8418-01	TCGA-KN-8418-01A-11D-2312-05	2312	KICH	T	KICH
7786923081_R06C01	JHU_USC	Level1	TCGA-KL-8328-01	TCGA-KL-8328-01A-11D-2312-05	2312	KICH	T	KICH
7786923081_R06C02	JHU_USC	Level1	TCGA-KL-8342-01	TCGA-KL-8342-01A-11D-2312-05	2312	KICH	T	KICH
7786923084_R01C01	JHU_USC	Level1	TCGA-KL-8329-01	TCGA-KL-8329-01A-11D-2312-05	2312	KICH	T	KICH
7786923084_R02C01	JHU_USC	Level1	TCGA-KN-8425-01	TCGA-KN-8425-01A-11D-2312-05	2312	KICH	T	KICH
7786923084_R03C01	JHU_USC	Level1	TCGA-KL-8337-01	TCGA-KL-8337-01A-11D-2312-05	2312	KICH	T	KICH
7786923084_R04C01	JHU_USC	Level1	TCGA-KO-8409-01	TCGA-KO-8409-01A-11D-2312-05	2312	KICH	T	KICH
7786923084_R05C01	JHU_USC	Level1	TCGA-KL-8325-01	TCGA-KL-8325-01A-11D-2312-05	2312	KICH	T	KICH
7786923084_R06C01	JHU_USC	Level1	TCGA-KN-8429-01	TCGA-KN-8429-01A-11D-2312-05	2312	KICH	T	KICH
9761749114_R01C01	USC_Keck	Level1	AML4	9761749114_R01C01	1242	AML	T	AML
9761749114_R02C01	USC_Keck	Level1	AML5	9761749114_R02C01	1242	AML	T	AML
9761749114_R03C01	USC_Keck	Level1	AML6	9761749114_R03C01	1242	AML	T	AML
9761749114_R04C01	USC_Keck	Level1	AML11	9761749114_R04C01	1242	AML	T	AML
9761749114_R05C01	USC_Keck	Level1	AML12	9761749114_R05C01	1242	AML	T	AML
9761749114_R06C01	USC_Keck	Level1	AML13	9761749114_R06C01	1242	AML	T	AML
9761749114_R01C02	USC_Keck	Level1	AML15	9761749114_R01C02	1242	AML	T	AML
9761749114_R02C02	USC_Keck	Level1	AML16	9761749114_R02C02	1242	AML	T	AML
9761749114_R03C02	USC_Keck	Level1	AML17	9761749114_R03C02	1242	AML	T	AML
9761749114_R04C02	USC_Keck	Level1	AML18	9761749114_R04C02	1242	AML	T	AML
9761749114_R05C02	USC_Keck	Level1	AML22	9761749114_R05C02	1242	AML	T	AML
9761749114_R06C02	USC_Keck	Level1	AML24	9761749114_R06C02	1242	AML	T	AML
9761749116_R01C01	USC_Keck	Level1	AML25	9761749116_R01C01	1242	AML	T	AML
9761749116_R02C01	USC_Keck	Level1	AML29	9761749116_R02C01	1242	AML	T	AML
9970497093_R05C01	USC_Keck	Level1	A1	9970497093_R05C01	1246	oncocytoma	T	oncocytoma
9970497093_R06C01	USC_Keck	Level1	A2	9970497093_R06C01	1246	oncocytoma	T	oncocytoma
9970497093_R01C02	USC_Keck	Level1	A3	9970497093_R01C02	1246	oncocytoma	T	oncocytoma
9970497093_R02C02	USC_Keck	Level1	A4	9970497093_R02C02	1246	oncocytoma	T	oncocytoma
9761749116_R03C01	USC_Keck	Level1	A5	9761749116_R03C01	1242	oncocytoma	T	oncocytoma
9761749116_R04C01	USC_Keck	Level1	A16	9761749116_R04C01	1242	oncocytoma	T	oncocytoma
9761749116_R05C01	USC_Keck	Level1	A18	9761749116_R05C01	1242	oncocytoma	T	oncocytoma
9761749116_R06C01	USC_Keck	Level1	A19	9761749116_R06C01	1242	oncocytoma	T	oncocytoma
9761749116_R01C02	USC_Keck	Level1	A21	9761749116_R01C02	1242	oncocytoma	T	oncocytoma
9761749116_R02C02	USC_Keck	Level1	A22	9761749116_R02C02	1242	oncocytoma	T	oncocytoma
9761749116_R03C02	USC_Keck	Level1	A23	9761749116_R03C02	1242	oncocytoma	T	oncocytoma
9761749116_R04C02	USC_Keck	Level1	A24	9761749116_R04C02	1242	oncocytoma	T	oncocytoma
9761749116_R05C02	USC_Keck	Level1	A25	9761749116_R05C02	1242	oncocytoma	T	oncocytoma
9761749116_R06C02	USC_Keck	Level1	A26	9761749116_R06C02	1242	oncocytoma	T	oncocytoma
9761749118_R01C01	USC_Keck	Level1	A27	9761749118_R01C01	1242	oncocytoma	T	oncocytoma
9761749118_R02C01	USC_Keck	Level1	A28	9761749118_R02C01	1242	oncocytoma	T	oncocytoma
9761749118_R03C01	USC_Keck	Level1	A30	9761749118_R03C01	1242	oncocytoma	T	oncocytoma
3999543032_R03C02	USC_Keck	Levek1	AML 31	3999543032_R03C02	1286	AML	T	AML
3999543032_R04C02	USC_Keck	Levek1	AML 32	3999543032_R04C02	1286	AML	T	AML
3999543032_R05C02	USC_Keck	Levek1	AML 33	3999543032_R05C02	1286	AML	T	AML
3999543032_R06C02	USC_Keck	Levek1	AML 34	3999543032_R06C02	1286	AML	T	AML
3999543033_R01C01	USC_Keck	Levek1	AML 35	3999543033_R01C01	1286	AML	T	AML
3999543033_R02C01	USC_Keck	Levek1	AML 36	3999543033_R02C01	1286	AML	T	AML
3999543033_R03C01	USC_Keck	Levek1	AML 37	3999543033_R03C01	1286	AML	T	AML
3999543033_R04C01	USC_Keck	Levek1	AML 38	3999543033_R04C01	1286	AML	T	AML
3999543033_R05C01	USC_Keck	Levek1	AML 39	3999543033_R05C01	1286	AML	T	AML
3999543033_R06C01	USC_Keck	Levek1	AML 40	3999543033_R06C01	1286	AML	T	AML
3999543033_R01C02	USC_Keck	Levek1	AML 42	3999543033_R01C02	1286	AML	T	AML
3999543033_R02C02	USC_Keck	Levek1	AML 43	3999543033_R02C02	1286	AML	T	AML
3999543033_R03C02	USC_Keck	Levek1	AML 44	3999543033_R03C02	1286	AML	T	AML
3999543019_R01C01	USC_Keck	Levek1	ONC 30	3999543019_R01C01	1286	oncocytoma	T	oncocytoma
3999543019_R02C01	USC_Keck	Levek1	ONC 31	3999543019_R02C01	1286	oncocytoma	T	oncocytoma
3999543019_R03C01	USC_Keck	Levek1	ONC 32	3999543019_R03C01	1286	oncocytoma	T	oncocytoma
3999543019_R04C01	USC_Keck	Levek1	ONC 33	3999543019_R04C01	1286	oncocytoma	T	oncocytoma
3999543019_R05C01	USC_Keck	Levek1	ONC 34	3999543019_R05C01	1286	oncocytoma	T	oncocytoma
3999543019_R06C01	USC_Keck	Levek1	ONC 35	3999543019_R06C01	1286	oncocytoma	T	oncocytoma
3999543019_R01C02	USC_Keck	Levek1	ONC 36	3999543019_R01C02	1286	oncocytoma	T	oncocytoma
3999543019_R02C02	USC_Keck	Levek1	ONC 37	3999543019_R02C02	1286	oncocytoma	T	oncocytoma
3999543019_R03C02	USC_Keck	Levek1	ONC 38	3999543019_R03C02	1286	oncocytoma	T	oncocytoma
3999543019_R04C02	USC_Keck	Levek1	ONC 39	3999543019_R04C02	1286	oncocytoma	T	oncocytoma
3999543019_R05C02	USC_Keck	Levek1	ONC 40	3999543019_R05C02	1286	oncocytoma	T	oncocytoma
3999543019_R06C02	USC_Keck	Levek1	ONC 41	3999543019_R06C02	1286	oncocytoma	T	oncocytoma
3999543032_R01C01	USC_Keck	Levek1	ONC 42	3999543032_R01C01	1286	oncocytoma	T	oncocytoma
3999543032_R02C01	USC_Keck	Levek1	ONC 43	3999543032_R02C01	1286	oncocytoma	T	oncocytoma
3999543032_R03C01	USC_Keck	Levek1	ONC 44	3999543032_R03C01	1286	oncocytoma	T	oncocytoma
3999543032_R04C01	USC_Keck	Levek1	ONC 45	3999543032_R04C01	1286	oncocytoma	T	oncocytoma
3999543032_R05C01	USC_Keck	Levek1	ONC 46	3999543032_R05C01	1286	oncocytoma	T	oncocytoma
3999543032_R06C01	USC_Keck	Levek1	ONC 47	3999543032_R06C01	1286	oncocytoma	T	oncocytoma
3999543032_R01C02	USC_Keck	Levek1	ONC 48	3999543032_R01C02	1286	oncocytoma	T	oncocytoma
3999543032_R02C02	USC_Keck	Levek1	ONC 49	3999543032_R02C02	1286	oncocytoma	T	oncocytoma
