# Supplementary material for: Improving needle biopsy accuracy in small renal mass using tumor-specific DNA methylation markers
Source: Oncotarget. 2016 Sep 27;8(3):5439–48. doi: 10.18632/oncotarget.12276 (PMC5354921; doi:10.18632/oncotarget.12276)
Supplement: Supplementary file 3 [file oncotarget-08-5439-s003.csv]

	ID	Name	AddressA_ID	AlleleA_ProbeSeq	AddressB_ID	AlleleB_ProbeSeq	Infinium_Design_Type	Next_Base	Color_Channel	Forward_Sequence	Genome_Build	CHR	MAPINFO	SourceSeq	Chromosome_36	Coordinate_36	Strand	Probe_SNPs	Probe_SNPs_10	Random_Loci	Methyl27_Loci	UCSC_RefGene_Name	UCSC_RefGene_Accession	UCSC_RefGene_Group	UCSC_CpG_Islands_Name	Relation_to_UCSC_CpG_Island	Phantom	DMR	Enhancer	HMM_Island	Regulatory_Feature_Name	Regulatory_Feature_Group	DHS	RANGE_START	RANGE_END	RANGE_GB	SPOT_ID	TissueType
cg04877910	cg04877910	cg04877910	48642378	TAAAAAATACCCRCCTACCTAAAAAAACCTAAATTAAATATAACTAAAAC			II			TGGGAGGACAGTGAAGAATGCCCGCCTACCTGGGGAAACCTGAGTTAGGTGTGGCTGGAG[CG]ACTCGAGATGCGAGGTGGGCGGGGGCAGGCTGAAAGTTGGAGCAAGCAGGAAGTGAACTG	37	2	85804641	CGCTCCAGCCACACCTAACTCAGGTTTCCCCAGGTAGGCGGGCATTCTTC	2	85658152	R					VAMP8	NM_003761	TSS200							2:85804552-85805283	Promoter_Associated	TRUE	85804641	85804764	NC_000002.11		AML
cg25407979	cg25407979	cg25407979	26626460	AACACTCAATAACTCTAATCAAAAACAACATCAACCTCTCTTATAAACCA	51611397	AACGCTCGATAACTCTAATCAAAAACAACGTCGACCTCTCTTATAAACCG	I	A	Red	ATGCCAGTCTCCTGTGGCTCTGTCCCCTCCACCTTCCTCCCGTGGCCCCATCCAGGAAAT[CG]GCCCACAAGAGAGGCCGACGCTGCTTCTGACCAGAGCTACCGAGCGCCTCTCTGGAGACA	37	1	204256846	CGGCCCACAAGAGAGGCCGACGCTGCTTCTGACCAGAGCTACCGAGCGCC	1	202523469	F					PLEKHA6	NM_014935	5'UTR					TRUE					204256846	204256969	NC_000001.10		AML
cg15749858	cg15749858	cg15749858	56679366	AATACAATTACCTACCTACATACRAAACAAAACATATTTAAAAAATACCC			II			GCCCAAGCTTCTTCAGTTCAGACACATGGTTTTAGTGAATAGAAGTCACTCTACCAAACC[CG]GGTACTCTTCAAACATGCCTTGCTCCGTATGCAGGCAGGCAACTGCACCCCTGCTTCCTG	37	7	20256996	CGGGTACTCTTCAAACATGCCTTGCTCCGTATGCAGGCAGGCAACTGCAC	7	20223521	F				TRUE	MACC1;MACC1	NM_182762;NM_182762	1stExon;5'UTR			low-CpG:20223497-20223643				7:20256913-20257426	Unclassified_Cell_type_specific		20256996	20257119	NC_000007.13		AML
cg08003353	cg08003353	cg08003353	10656403	TCTATATACTACAAAAACAAAAACACCACAAAAACCAAACAATAATATCA	43662438	TCTATATACTACGAAAACAAAAACGCCGCGAAAACCGAACAATAATATCG	I	A	Red	TCTCCCTTTCATCCACCGGCCCCCAGCCTCCTCCTGCCCTGGCTACCTCTCCAGGCTCCC[CG]ACACCATTGTCCGGCCCCCGCGGCGTCCCTGTCCCCGCAGCACACAGAGGCCCCTTTGTC	37	13	31407120	TCTGTGTGCTGCGGGGACAGGGACGCCGCGGGGGCCGGACAATGGTGTCG	13	30305120	F	rs74330588											TRUE				TRUE	31407120	31407243	NC_000013.10		AML
cg21105227	cg21105227	cg21105227	55641415	CAAATCTATCCACCCACAAACAATAAAAACACCTAAAACAATAAAATCCA	19762465	CAAATCTATCCACCCGCAAACGATAAAAACACCTAAAACGATAAAATCCG	I	A	Red	CCGTGTTCCCCCCAGGTCTGTCCACCCGCAGGCGGTAGAAACACCTGGAGCGATGGAATC[CG]GCCAGGTGCTGCAGCTCTGACACGGCGGTGGGAGGGAAGGAGGGAGGAAGGAAAGGCGGG	37	19	35633669	CAGGTCTGTCCACCCGCAGGCGGTAGAAACACCTGGAGCGATGGAATCCG	19	40325509	R					FXYD7;FXYD1;FXYD1	NM_022006;NM_005031;NM_021902	TSS1500;3'UTR;3'UTR	chr19:35633409-35633697	Island				19:40325250-40326383	19:35631952-35634147	Unclassified		35633669	35633792	NC_000019.9		AML
cg13044675	cg13044675	cg13044675	68807361	CTCCACTAAAAACAAAACAAAATAACAATAATAATTAACATCTAAAAACA	26670343	CTCCGCTAAAAACGAAACGAAATAACGATAATAATTAACGTCTAAAAACG	I	A	Red	GTGTGGGTCTCTTCCCTGGAACGCGGGGTTGAGAGGGCAGCCTCTACTCCCGGAAGGCCC[CG]CCCCCAGACGCCAATCACCACCGCTACCCCGCCCCGCCCCCAGCGGAGCCAGACTGGGGG	37	11	65314161	CGCCCCCAGACGCCAATCACCACCGCTACCCCGCCCCGCCCCCAGCGGAG	11	65070737	F					LTBP3;LTBP3;LTBP3	NM_001164266;NM_021070;NM_001130144	Body;Body;Body	chr11:65313843-65314455	Island				11:65070420-65071031	11:65313505-65314566	Promoter_Associated	TRUE	65314161	65314284	NC_000011.9		AML
cg08199953	cg08199953	cg08199953	62673407	ACTCACTTTCACTTAAAATAAAAAACAAAATTCAAAAACTCTTTTCAACA	49674505	ACTCGCTTTCGCTTAAAATAAAAAACGAAATTCAAAAACTCTTTTCAACG	I	A	Red	TCTACCCCGCGTGCTCGCTTTCGCTTGGGGTGGAAAGCGGGGTTCAGGGGCTCTTTTCAG[CG]GACTGAGAAATCGCAGAGGCCGTGGGTAAGGATTCAAGCTTGAGGAAACACTGGGGGCCG	37	16	51183473	GCTCGCTTTCGCTTGGGGTGGAAAGCGGGGTTCAGGGGCTCTTTTCAGCG	16	49740974	R					SALL1;SALL1	NM_002968;NM_001127892	Body;5'UTR	chr16:51183699-51188763	N_Shore				16:49740864-49741035				51183473	51183596	NC_000016.9		AML
cg09667289	cg09667289	cg09667289	35719503	TCAATATCTAAAAACTTCCCATTAATACCACTAACAACATCCAACAAACA	60791362	TCAATATCTAAAAACTTCCCGTTAATACCACTAACGACGTCCAACAAACG	I	A	Red	TGAAAATAGAGTTGAATATCAGAAACAGTTTAGAGTGGGTAACAAAGTGGCCAATAGTCT[CG]CTTGCTGGACGCCGTTAGTGGTATTAACGGGAAGCCTCCAGACACTGATCTCAGCTATTT	37	15	33165563	CGCTTGCTGGACGCCGTTAGTGGTATTAACGGGAAGCCTCCAGACACTGA	15	30952855	F					FMN1	NM_001103184	Body					TRUE					33165563	33165686	NC_000015.9		AML
cg08993172	cg08993172	cg08993172	73807320	ATATTTAACCACTAAATCTAATTCRAAAAATCRAAACTAAACCCCTAAAC			II			AATACCCTCTGGTATTTAACCACTGAGTCTAATTCGAAAAATCGGGACTGGGCCCCTAGG[CG]GCACCCCAGGGGCTCCAACCTGGCCCGCGCCTCCCCAGACCTTGGCGCTGAGAGCGCTGC	37	11	44327267	TATTTAACCACTGAGTCTAATTCGAAAAATCGGGACTGGGCCCCTAGGCG	11	44283843	R				TRUE	ALX4	NM_021926	Body	chr11:44327240-44327932	Island		RDMR		11:44283817-44284666	11:44326437-44328397	Unclassified_Cell_type_specific	TRUE	44327267	44327390	NC_000011.9		AML
cg16718263	cg16718263	cg16718263	63626353	CTAAAAAAAATTAACCAATAACTTACCCTCTAACCCCACCATAAAAAACA	67657481	CTAAAAAAAATTAACCGATAACTTACCCTCTAACCCCGCCGTAAAAAACG	I	A	Red	CGTGGAAGGTGCCTGGACACGGGCTCAGCCGCAGGGGCCCCTAGTACCTCCATCGGGTCT[CG]TCCCCCACGGCGGGGTCAGAGGGCAAGTCACCGGCCAACCTCCTCCAGGAGCTCTGTTTA	37	15	96596349	CGTCCCCCACGGCGGGGTCAGAGGGCAAGTCACCGGCCAACCTCCTCCAG	15	94397353	F												TRUE	15:94397181-94397483	15:96596277-96596415	Unclassified_Cell_type_specific		96596349	96596472	NC_000015.9		AML
cg02768721	cg02768721	cg02768721	71673488	CACAAAATCACCATTACTCAACCAAACCTCTATTTCACACAATCAAATCA	30618398	CACAAAATCACCATTACTCGACCAAACCTCTATTTCACACAATCGAATCG	I	T	Red	CAAGGTATCTGTCACAGAGTCACCATTACTCGACCAGGCCTCTGTTTCACACAGTCGGGT[CG]TTTTTAGTCAGTGATCCAAGGGGGCCGGGCGGTGAACCAAGTCTAACGGAGGCAGTCACA	37	7	158221370	CGACCCGACTGTGTGAAACAGAGGCCTGGTCGAGTAATGGTGACTCTGTG	7	157914131	R					PTPRN2;PTPRN2;PTPRN2	NM_002847;NM_130842;NM_130843	Body;Body;Body	chr7:158217851-158220709	S_Shore				7:157914126-157914180				158221370	158221493	NC_000007.13		AML
cg06430772	cg06430772	cg06430772	14658345	AACRCCTAAAAAATAATAACAATCTACATCTTTAACTATCAAAATATCTC			II			GTGCAGGCGTCAGCGCCTGGGGAATAGTAGCAGTCTACATCTTTAGCTGTCAGGGTATCT[CG]TTGTAGCCTCATCCTGCCCTCTTTAGGGGTCCTTGGATGAGTTATCAGTTGTAGTATTGA	37	2	236443508	CGAGATACCCTGACAGCTAAAGATGTAGACTGCTACTATTCCCCAGGCGC	2	236108247	R					AGAP1;AGAP1	NM_014914;NM_001037131	Body;Body	chr2:236443815-236444025	N_Shore			TRUE	2:236108078-236108248				236443508	236443631	NC_000002.11		AML
cg05945782	cg05945782	cg05945782	11806482	AACTCCCATAAAAACCTAAAACACAACAAAAACTATAACATCAAAAACCA	41603461	AACTCCCGTAAAAACCTAAAACGCAACGAAAACTATAACGTCGAAAACCG	I	A	Red	GAGAGGAAGCTGGACTCCCGTGGGGGCCTGGGGCGCAGCGAGGGCTGTGGCGTCGGGGGC[CG]GGAGAAGAAGAGTAGGGGAGCCCAAAGTAGCCCAGGAGTCTTTAGCGGAGGAACCTGGGC	37	17	1954986	CGGCCCCCGACGCCACAGCCCTCGCTGCGCCCCAGGCCCCCACGGGAGTC	17	1901736	R					MIR212	NR_029625	TSS1500	chr17:1952919-1962328	Island				17:1899670-1901737	17:1954748-1955565	Unclassified_Cell_type_specific		1954986	1955109	NC_000017.10		AML
cg21229570	cg21229570	cg21229570	72766402	ATTAACAAAAATTTACAAACCATTAACAAAATATCAACATTTTCAATTCA	28702423	ATTAACGAAAATTTACAAACCATTAACAAAATATCGACATTTTCGATTCG	I	A	Red	CCTCTCCCACACCAACCTCCAGCGCGCGAAGCAGAGAACGAGAGGAAAGTTTGCGGGGTT[CG]AATCGAAAATGTCGACATCTTGCTAATGGTCTGCAAACTTCCGCCAATTATGACTGACCT	37	12	115124768	ATTGGCGGAAGTTTGCAGACCATTAGCAAGATGTCGACATTTTCGATTCG	12	113609151	F								chr12:115124729-115125152	Island		RDMR	TRUE	12:113608673-113609609				115124768	115124891	NC_000012.11		AML
cg19845715	cg19845715	cg19845715	26689346	CCRTTCCATATATTTCTCTCTCTTTAATTCTCAACAAAATTTTTATAACC			II			GCCACCTGGCAGCAGCCCGGTTCCCCATCCTGCGGGGTTCCTCCCGCCCGCAGACCGGCT[CG]GCCATAAAAACCTTGCTGAGAATCAAAGAGAGAGAAATATATGGAACGGAAGAGTCGACG	37	13	20703121	CGGCCATAAAAACCTTGCTGAGAATCAAAGAGAGAGAAATATATGGAACG	13	19601121	F								chr13:20702851-20703122	Island				13:19599818-19601122	13:20701598-20703177	Unclassified_Cell_type_specific		20703121	20703244	NC_000013.10		AML
cg23735712	cg23735712	cg23735712	74761330	TTAACAAAAAAACAACTCTCCTTTATTTACAAATACATTCAAAAAAAACA	14795318	TTAACGAAAAAACGACTCTCCTTTATTTACAAATACGTTCAAAAAAAACG	I	A	Red	GTCCCGCAGGTCTCCCGCGCCCGCCTCGCTGTCCCCGCGAGCGAGCTTGGGCTCGACCCC[CG]TTCCCCCTGAACGCACCTGCAAACAAAGGAGAGCCGTTCCTTCGCCAACTTCCTCACCTT	37	4	40858984	TTGGCGAAGGAACGGCTCTCCTTTGTTTGCAGGTGCGTTCAGGGGGAACG	4	40553741	F	rs10016204				APBB2;APBB2;APBB2;APBB2;APBB2;APBB2;APBB2	NM_004307;NM_001166052;NM_001166054;NM_001166053;NM_001166050;NM_001166051;NM_173075	Body;5'UTR;5'UTR;5'UTR;Body;5'UTR;Body	chr4:40858884-40859162	Island				4:40553413-40554064			TRUE	40858984	40859107	NC_000004.11		AML
cg18091469	cg18091469	cg18091469	61660440	CTTAAACATAACCCTACAAAACAAACCAAAAAAAAACATAACATACTACA	38644431	CTTAAACATAACCCTACGAAACGAACCGAAAAAAAACGTAACATACTACG	I	A	Red	AGGCGACACCTCGCCCACTGCCGTGACTATGCCCAGCCCCAGCCAAAGCCCGCCCACTGC[CG]CAGCATGCCACGCCCCCTCCCGGCCCGCCTCGCAGGGTCATGTTCAAGGTCCTGCCCACC	37	2	8724060	CTTGAACATGACCCTGCGAGGCGGGCCGGGAGGGGGCGTGGCATGCTGCG	2	8641511	F	rs78010392							chr2:8723855-8724093	Island			TRUE	2:8641313-8642176	2:8723689-8724336	Unclassified	TRUE	8724060	8724183	NC_000002.11		AML
cg26279021	cg26279021	cg26279021	50804463	AAAATACTTAAAATATTAACATATCCAAACATTTAAAATTAAAACTCACA	31746460	AAAATACTTAAAATATTAACGTATCCAAACATTTAAAATTAAAACTCACG	I	A	Red	TCTGAGACCCCCCCCGCCCCAGCCCCCACTATCTAGGGCATCCAGTGGACAATTAGGCTT[CG]TGAGCCCCAATTCCAAATGCTTGGATACGCTAACATTTTAAGCATTTCTGTCTGTAAGTT	37	7	19158349	CGTGAGCCCCAATTCCAAATGCTTGGATACGCTAACATTTTAAGCATTTC	7	19124874	F					TWIST1	NM_000474	TSS1500	chr7:19156050-19158042	S_Shore				7:19122530-19124875	7:19157678-19158527	Unclassified_Cell_type_specific		19158349	19158472	NC_000007.13		AML
cg01360054	cg01360054	cg01360054	47680481	ACAAAAATAAACACATCCTAAAACTCCAAATAAAAACCTCAAAAATAAAC			II			TTTTTCGCAATACAAGGATAAACACATCCTGAAACTCCAGATAGAAACCTCAGGAATGGG[CG]AGAGGGTCAGAAGGAACGAGAGACAGTAGGGAAGAGAGAGAGAGAGACAGAGACAGAGGG	37	5	122434944	CGCCCATTCCTGAGGTTTCTATCTGGAGTTTCAGGATGTGTTTATCCTTG	5	122462843	R					PRDM6	NM_001136239	Body	chr5:122433878-122435551	Island		RDMR	TRUE	5:122462843-122463450				122434944	122435067	NC_000005.9		AML
cg00108351	cg00108351	cg00108351	47657477	TCAACCTTCAAAACATATATAAAACAATATCAATCTTCTTTATAATAACA	54778314	TCGACCTTCAAAACGTATATAAAACAATATCGATCTTCTTTATAATAACG	I	A	Red	AGGCTGGTGAGCTCGGCCTTCAAAGCGTGTGTGAAGCAGTGTCGGTCTTCTTTGTAGTAA[CG]GGGAAAGCAGAGATTCACAACAGGGCTTGGGGGATGGCGCCCCAGCGGTGCCAGGAGGTC	37	16	86529658	TCGGCCTTCAAAGCGTGTGTGAAGCAGTGTCGGTCTTCTTTGTAGTAACG	16	85087159	R								chr16:86530747-86532994	N_Shore		CDMR		16:85087075-85087787				86529658	86529781	NC_000016.9		AML
cg16168668	cg16168668	cg16168668	63643416	TATACTAACTCCAACTTTTTACTTTACCATATAAAAAATAAACCTAAAAC			II			AGCCCATCTTTTGCAATGCCATACTTGTTTCCTTTTTGAAATGAATTGAGGTAAAATAAC[CG]TTTCAGGTCCATCCCTTACATGGCAAAGTAAAAAGCTGGAGTCAGTACACAGTGTTGGGG	37	7	19158566	GTACTGACTCCAGCTTTTTACTTTGCCATGTAAGGGATGGACCTGAAACG	7	19125091	F					TWIST1	NM_000474	TSS1500	chr7:19156050-19158042	S_Shore		CDMR						19158566	19158689	NC_000007.13		AML
cg02300584	cg02300584	cg02300584	45626385	CTTATTTCTTTTTCTCTTCCCACCACTCAAATTTTCTAAACCTAAAAAAC			II			ACTCTCTTCCAACCAACATCGAAGCATCCTGAATGAGACCCGGATGAAGTCTGAACAGCA[CG]TTTCCCAGGTTCAGAAAACTTGAGTGGTGGGAAGAGAAAAAGAAACAAGCAGAAATCAGG	37	5	122423615	TTGTTTCTTTTTCTCTTCCCACCACTCAAGTTTTCTGAACCTGGGAAACG	5	122451514	F	rs77694416				PRDM6	NM_001136239	TSS1500	chr5:122424337-122424539	N_Shore		RDMR						122423615	122423738	NC_000005.9		AML
cg04310488	cg04310488	cg04310488	30628461	ATCAAAATAAATACTCATTATTCTTCCCCCAAAAACTATCTCCATACCTC			II			GCACAGAACAGAAGAAGGGCAATGACCGGCCAAGCTTCAGATGGTGTAAGAAAAAGAAGT[CG]AGGCATGGAGACAGCCTTTGGGGGAAGAATAATGAGTACTTACCTTGACAGAGGGGATTT	37	6	160675744	CGAGGCATGGAGACAGCCTTTGGGGGAAGAATAATGAGTACTTACCTTGA	6	160595734	F	rs316009				SLC22A2	NM_003058	Body	chr6:160679377-160679701	N_Shelf								160675744	160675867	NC_000006.11		AML
cg01624229	cg01624229	cg01624229	54610343	CAATTCAACCCAAATAACAAATATAATATATAACTTCTAAAACAAAAAAC			II			GGGAGCTAGAAGAACTTGGCTGGATAGAATTCTGATTTTCATGGGAGGGAATTAGTTTTC[CG]TTTTCTGCCTTAGAAGTCATATACTATACTTGCTATTTGGGCTGAACTGACTTGAAAAGT	37	2	153252785	AGTTCAGCCCAAATAGCAAGTATAGTATATGACTTCTAAGGCAGAAAACG	2	152961031	F	rs78691655				FMNL2	NM_052905	Body					TRUE					153252785	153252908	NC_000002.11		AML
cg27127903	cg27127903	cg27127903	25697304	TATCAAATATCTAATAAACAAATTAACTAATCRCTAATTAAAAACCTCCC			II			CGCCACCTTCCTGTCAGGTGTCTGGTAAACAGGTTAACTGATCGCTGATTAGGGGCCTCC[CG]CCTACGTGCAATGAGTGGCGGAAAGGAGCTTTTCCTTGTCAATACGAAAATCTTTGAGTA	37	8	80803298	CGGGAGGCCCCTAATCAGCGATCAGTTAACCTGTTTACCAGACACCTGAC	8	80965853	R								chr8:80803688-80804324	N_Shore				8:80965703-80965854	8:80803043-80804198	Unclassified_Cell_type_specific	TRUE	80803298	80803421	NC_000008.10		AML
cg08993878	cg08993878	cg08993878	70673495	TTCCAAATATTATTTAAAACCCAAATTTCTCATATCATTTCCAACATTAC			II			TCTGCACTCACTTCCAAATATTATTTGAGACCCAAGTTTCTCATATCATTTCCAGCATTG[CG]TCATGATTTCAGTGCTTCTTGGCATATTTTGTTTTGGGCTTGAAATATTCTAGCTCATGC	37	12	98151379	CGCAATGCTGGAAATGATATGAGAAACTTGGGTCTCAAATAATATTTGGA	12	96675510	R																	98151379	98151502	NC_000012.11		AML
cg14262681	cg14262681	cg14262681	58751449	TACAAAATAAATCAATCAATAACACATAAAATAACATTATTCACTCAACA	35810384	TACAAAATAAATCGATCAATAACGCGTAAAATAACATTATTCGCTCGACG	I	T	Red	CAATGTGCGCCAACTCGCGCTCTGGAGACAGGAAAAGGTAGCACCGCTGGCGTCCTGGCA[CG]TCGAGCGAACAATGCCACCCCACGCGTCACTGATCGACTCATCTTGCAGGTGTCCGAAAT	37	20	21084420	TGCAAGATGAGTCGATCAGTGACGCGTGGGGTGGCATTGTTCGCTCGACG	20	21032420	F								chr20:21086139-21087175	N_Shore		CDMR		20:21032307-21032477				21084420	21084543	NC_000020.10		AML
cg19008877	cg19008877	cg19008877	59719410	TCTACTATTACCAATATATTTTCAACTATACCAAAACCRAACAAATCTAC			II			CTGAGTTCTATTCTACTGTTGCCAGTATGTTTTCAGCTGTGCCAGAACCGAGCAGGTCTG[CG]GCTCCTTTGTAACATCAAAACGGAGACATTTATCATTGAGATTTATCATGGGACAGCCTG	37	10	78157854	CTACTGTTGCCAGTATGTTTTCAGCTGTGCCAGAACCGAGCAGGTCTGCG	10	77827860	R					C10orf11	NM_032024	Body					TRUE					78157854	78157977	NC_000010.10		AML
cg03512098	cg03512098	cg03512098	37701451	TCCAACTATACAAAAACATAACTAAATTTACATCTACAACAAAACACCCA	18678488	TCCAACTATACGAAAACATAACTAAATTTACGTCTACGACAAAACACCCG	I	A	Red	AACAGGGGCAGCTCCAGCTGTGCGAGAACATGGCTGGATTTACGTCTGCGGCAAAGCACC[CG]GTCACCTTTCTCTGCTTGGAGTGCAATCTTTTTTTGGAAGCCCTGCTGGAAAATCTGAAT	37	11	2730129	CGGGTGCTTTGCCGCAGACGTAAATCCAGCCATGTTCTCGCACAGCTGGA	11	2686705	R					KCNQ1;KCNQ1	NM_000218;NM_181798	Body;Body					TRUE					2730129	2730252	NC_000011.9		AML
cg02381853	cg02381853	cg02381853	43676505	CAATAAATCCACACACAAATTTACTCRACATAATAAAATTTAAACCTCTC			II			GGGGAAGAAACCAGTAAATCCACACACAAGTTTGCTCGACATGGTAAGATTTGAGCCTCT[CG]TTGCTTTGTTTTTCACATGCCCAGTGCAAAGATTTCAGGCAGTAATAGTTATGATCTATG	37	5	33321127	CGAGAGGCTCAAATCTTACCATGTCGAGCAAACTTGTGTGTGGATTTACT	5	33356884	R												TRUE					33321127	33321250	NC_000005.9		AML
cg14071179	cg14071179	cg14071179	70610308	AAAAAAAACCTAAAACTATCRATTCCRTAAAAAACRAACATACTATCTAC			II			CTGAAACGGGAGGAAGAAGCCTGGAACTGTCGGTTCCGTGGAGAGCGGACATGCTATCTG[CG]CCCAGATCCGAAGGCTTTTTGGGGAGCCTAGAGTCCTGGCCCGGTACCAGGCAGATCTGG	37	5	122435081	GAAGAAGCCTGGAACTGTCGGTTCCGTGGAGAGCGGACATGCTATCTGCG	5	122462980	R					PRDM6	NM_001136239	Body	chr5:122433878-122435551	Island		RDMR	TRUE	5:122462843-122463450			TRUE	122435081	122435204	NC_000005.9		AML
cg19670474	cg19670474	cg19670474	41702505	ATTCATCCTAAAAACAAATCCATAAACCTTCACATTTAAAAACATATTCC			II			TTAATCAAAACAGTCTCTGAATATGATGAAAGATCTGTTACATTTTTAAGTGTGCACATG[CG]GAATATGTTCCCAAATGTGAAGGCTCATGGATCTGCTTTCAGGATGAATAATAGGAAATT	37	4	94315842	TTCATCCTGAAAGCAGATCCATGAGCCTTCACATTTGGGAACATATTCCG	4	94534865	F					GRID2	NM_001510	Body					TRUE					94315842	94315965	NC_000004.11		AML
cg03846249	cg03846249	cg03846249	58632503	AACTACTCTCTAATTCAAAAACTATTTAACTACACAATAACATACAAAAC			II			GCTACAAGCCAGCGGCTCACCTGCAGCAAAACGCCTGGAGGCAGGTCCATGCAATGCCCA[CG]TCTTGCATGTCATTGTGCAGTTAAACAGCTCCTGAACCAGAGAGCAGCTGCGCCCAGACA	37	12	130621750	GCTGCTCTCTGGTTCAGGAGCTGTTTAACTGCACAATGACATGCAAGACG	12	129187703	F								chr12:130623142-130623492	N_Shore			TRUE	12:129187543-129187772				130621750	130621873	NC_000012.11		AML
cg14699112	cg14699112	cg14699112	58680484	ATTAACCACAACCCACAAAACCTTCTTTAAAAAAACTCTTAAAAAAAACC			II			AACACTTCGGCACTATAAAGGGAAAAATGACAGTGCCATATTCTTCTGTGAAGTGTGAGT[CG]GTTTTCTTCAAGAGTCTTCCCAAAGAAGGCCTTGTGGGTTGTGGCTAACTCAGTTTTCCA	37	4	141170338	CGGTTTTCTTCAAGAGTCTTCCCAAAGAAGGCCTTGTGGGTTGTGGCTAA	4	141389788	F	rs76468427							chr4:141173834-141174567	N_Shelf								141170338	141170461	NC_000004.11		AML
cg03641066	cg03641066	cg03641066	40649312	CCTTAAATTAAAAATAACATATTCTAAACTTCTTTTAACTTCTAATCCTC			II			AGATGTTTTTCCCTTGGGTTGGGAATGGCATGTTCTGAGCTTCTTTTGACTTCTAGTCCT[CG]CTGCCGGTGCAGTTCCAAGTAGAGTCAACATAAAGCCAGGCACTTGTGAGATGGAGACCG	37	10	77542423	CTTGGGTTGGGAATGGCATGTTCTGAGCTTCTTTTGACTTCTAGTCCTCG	10	77212429	R					C10orf11	NM_032024	TSS200										77542423	77542546	NC_000010.10		AML
cg01578442	cg01578442	cg01578442	60799310	TTAAACAAATCCATATCCAAAATTAAAAATTTCCACTTCCTAAACTTAAC			II			AACTTAGAAACATGTTTATATTTCTTAGCTACTAGGGTAGATCTACCAGCTCAATTTACA[CG]TTAAGCCTAGGAAGTGGAAATTCTTAACCCTGGATATGGATCTGCCCAAACGTCTGTCTT	37	5	124223911	TGGGCAGATCCATATCCAGGGTTAAGAATTTCCACTTCCTAGGCTTAACG	5	124251810	F	rs34995588											TRUE					124223911	124224034	NC_000005.9		AML
cg14160419	cg14160419	cg14160419	50762462	AAATAACCATTTTATCTACCTACCCAAAACATAACAACAAAACCTCCCCA	25691375	AAATAACCGTTTTATCTACCTACCCGAAACGTAACAACAAAACCTCCCCG	I	C	Grn	GGTGGGTACCATAAATGACCGTTTTATCTGCCTGCCCGGGGCGTGGCAACAGGGCCTCCC[CG]CCCCCCAGCCCTGCCTGTCAGCTCCTTTTGCTTTCACAACATTTCTCGTCTTGCCCTCTA	37	4	40518065	AAATGACCGTTTTATCTGCCTGCCCGGGGCGTGGCAACAGGGCCTCCCCG	4	40212822	R					RBM47;RBM47	NM_001098634;NM_019027	5'UTR;TSS200					TRUE					40518065	40518188	NC_000004.11		AML
cg08792812	cg08792812	cg08792812	51681429	ACTTCCACCTCAAAACTAAACTTTACAAAACTCTCAAAAAAATTCAATTC			II			CTGCTTTAGACAGTAATCAGACACCTTGGACCTTGGTTATTTGCTCTTTGGAACAAGCAT[CG]AATTGAATCCCTTTGAGAGTTCTGTAAAGTTCAGCTCTGAGGTGGAAGCTGAGCCTCTTA	37	2	70009201	CTTCCACCTCAGAGCTGAACTTTACAGAACTCTCAAAGGGATTCAATTCG	2	69862705	F					ANXA4	NM_001153	Body					TRUE					70009201	70009324	NC_000002.11		AML
cg21159128	cg21159128	cg21159128	54807447	CAAACCATAAAAACAAAAACAACAAACAAAAAACAAAACTTACATTATCA	50612393	CAAACCGTAAAAACGAAAACAACAAACAAAAAACGAAACTTACATTATCG	I	T	Red	GGAAAGAGTCCCCAGGCCGTGGGGACGAGAGCAACAGGCAGGGGGCGAGGCTTACATTGT[CG]TTCTGAAAGGAGTGGAGGAAGTTCCCTCCTAGCTCGCCGTCATCTCGAGGGGTGCCTGGA	37	1	54693933	CGACAATGTAAGCCTCGCCCCCTGCCTGTTGCTCTCGTCCCCACGGCCTG	1	54466521	R					SSBP3;SSBP3;SSBP3	NM_001009955;NM_018070;NM_145716	Body;Body;Body						1:54466449-54466731				54693933	54694056	NC_000001.10		AML
cg02389040	cg02389040	cg02389040	74604407	AAAAAAAATTACCCTAAAAAATCCRAAAAAACTTACTATAAAATTCAAAC			II			GCTGGGCTTCGGGAGGGGATTGCCCTGAGAGGTCCGGGAGGACTTGCTGTGGAATTCAAG[CG]ACCGTGGGCCTTGAGGGAACCGGGGGGCAAGACACCCACCCAGCATTCGCGGAATATTTC	37	6	31650786	CGCTTGAATTCCACAGCAAGTCCTCCCGGACCTCTCAGGGCAATCCCCTC	6	31758765	R								chr6:31650648-31651292	Island				6:31758628-31759271			TRUE	31650786	31650909	NC_000006.11		AML
cg08814405	cg08814405	cg08814405	60605411	TATAACCCTAAAACAAAAAACTATAATCCRTCTAAAATCAACTAAATAAC			II			ATGAACACCACTGTGGCCCTGGGACAAGGAGCTGTGGTCCGTCTGGGATCAACTAGGTGG[CG]AAGGGGAGGGAGAAAGGAAGAGAGAGGGCTTGCGCGCGGGAGAGAGGAAGGGACGGGAGG	37	7	19183753	CGCCACCTAGTTGATCCCAGACGGACCACAGCTCCTTGTCCCAGGGCCAC	7	19150278	R								chr7:19184221-19184686	N_Shore		RDMR		7:19149970-19150577				19183753	19183876	NC_000007.13		AML
cg21602614	cg21602614	cg21602614	51797344	TAATACTCTATTAACCCRCAAAAAATATTTCTCAAAAAAAACTTACATAC			II			GAATGCCTCAGTAATGCTCTATTAACCCGCAGGAAGTGTTTCTCAAGAGAAGCTTGCATA[CG]GTAAATATATTATGTGGAAGAGGGGGGTGGGTGGGGGGCGGCGGGGGGCTGGGCTGCAGT	37	12	1949586	AATGCTCTATTAACCCGCAGGAAGTGTTTCTCAAGAGAAGCTTGCATACG	12	1819847	R					CACNA2D4	NM_172364	Body						12:1819764-1819918				1949586	1949709	NC_000012.11		AML
cg11325273	cg11325273	cg11325273	40738372	AAAACATTTCAAATCCTCTTTCCAAAACCATAATAAATACTCCAAAATAC			II			AGTTTCAACACAGGGCATTTCAAATCCTCTTTCCAAGACCATGATGGGTGCTCCAAAGTA[CG]TAGTCTTTCAAAACACACTGAACTGGTTTGGATGAGTTGAAAACTCCAGGTTACTGTGAA	37	13	36642977	GGGCATTTCAAATCCTCTTTCCAAGACCATGATGGGTGCTCCAAAGTACG	13	35540977	R					DCLK1	NM_004734	Body					TRUE					36642977	36643100	NC_000013.10		AML
cg08379897	cg08379897	cg08379897	59692387	TTCTAAAATACTTAATTACCTATTATTCTAAATCACAACAATAACATTAC			II			CTCCAGGCGCCTTCTGGGATACTTGGTTGCCTGTTGTTCTGGGTCACAGCAATGGCATTG[CG]GCCAGGGCCGTGCTCCGGCAGCTGGCTTAGAGGGACAGATGGGTGGGGCTGGGTGAGGGT	37	2	85805621	TCTGGGATACTTGGTTGCCTGTTGTTCTGGGTCACAGCAATGGCATTGCG	2	85659132	R					VAMP8	NM_003761	Body					TRUE		2:85805414-85805933	Promoter_Associated	TRUE	85805621	85805744	NC_000002.11		AML
cg15425541	cg15425541	cg15425541	67767486	TACCATCATCTAAAAAAACAACATATAAAAAATATAATTACAAAAACCCA	10721428	TACCGTCATCTAAAAAAACGACGTATAAAAAATATAATTACGAAAACCCG	I	A	Red	GACGTACTACATTGCCGTCATCTGGGAAGACGACGTGTAGAAGGTGTGATTGCGGGAACC[CG]GGCAGAAAAGAGGTGCTCTTCCTCGGAGGCCGTGACTGGGCCGGCCAACATTTTTCCTCC	37	14	61118751	TGCCGTCATCTGGGAAGACGACGTGTAGAAGGTGTGATTGCGGGAACCCG	14	60188504	R								chr14:61114102-61116552	S_Shelf		RDMR		14:60188474-60188567				61118751	61118874	NC_000014.8		AML
cg03608515	cg03608515	cg03608515	33607350	TAAAATCTCATAAAACCAAAACATAAACAAAAAATTTCACTTCTACAAAC			II			GGTCATGAGTGCATTTTGGAGTTCTGCTGTTGAGTCAGAGCATGCTGGCAGTAGTGGCTC[CG]CTTGTAGAAGTGAAACCTCCTGCTTATGTTTTGGCCCCATGAGATCTCATAAGATTTCCC	37	13	98112404	GAGATCTCATGGGGCCAAAACATAAGCAGGAGGTTTCACTTCTACAAGCG	13	96910405	F					RAP2A	NM_021033	Body					TRUE		13:98112321-98112514	Unclassified_Cell_type_specific		98112404	98112527	NC_000013.10		AML
cg10805850	cg10805850	cg10805850	20785460	TCCCTCTCTCTAAACATAACAAAAAAAAACCTAAAACACAACAAATAACA	15652340	TCCCTCTCTCTAAACGTAACGAAAAAAAACCTAAAACGCAACAAATAACG	I	T	Red	CACGGTTCTGAGCCAGTGGCCTCCGAAGGCCGGAATCCGCTAGCCCCGGGTCTGGCAGAA[CG]TCACTTGCTGCGCCCTAGGCCTCTTCCCGCCACGCTTAGAGAGAGGGACTGGAGGCTCAG	37	13	98794470	CGTCACTTGCTGCGCCCTAGGCCTCTTCCCGCCACGCTTAGAGAGAGGGA	13	97592471	F	rs566925				FARP1;FARP1	NM_005766;NM_001001715	TSS1500;TSS1500	chr13:98794398-98796241	Island		RDMR		13:97592434-97594242				98794470	98794593	NC_000013.10		AML
cg16419724	cg16419724	cg16419724	14767476	ACAAAACCACCRATTTACCTAACTTAAAAATTTTACTAAACCCAAAAAAC			II			AGTTAGAACCGCAGAGCCTTTCCCGACCCCTCGGAAGCGCAGAAGTATCCGAAATCTACC[CG]TTTCTTGGGTCCAGCAAAACTTTTAAGCCAGGTAAACCGGTGGTTCTGTTTGTGTAAAGG	37	5	68711519	CAGAACCACCGGTTTACCTGGCTTAAAAGTTTTGCTGGACCCAAGAAACG	5	68747275	F					MARVELD2;MARVELD2	NM_001038603;NM_144724	5'UTR;5'UTR	chr5:68710807-68711520	Island		RDMR	TRUE	5:68746509-68747489	5:68710594-68712104	Unclassified_Cell_type_specific	TRUE	68711519	68711642	NC_000005.9		AML
cg14189142	cg14189142	cg14189142	14628508	ATACCCAACATTAAACCCAACAAAAAAATAACTAAACATCATTCTAAACA	19750426	ATACCCGACATTAAACCCGACAAAAAAATAACTAAACGTCGTTCTAAACG	I	A	Red	GACGGCTGCCCGATGCCCGGCATTGGACCCGGCAGGAGGGTGGCTGAGCGTCGTTCTGGA[CG]GCTGCCCGATGCCCAGCATTGGGGGCAGGAGGGTGGCTGAGCGTGGTTCTGGACGGCTGC	37	12	132865307	ATGCCCGGCATTGGACCCGGCAGGAGGGTGGCTGAGCGTCGTTCTGGACG	12	131375380	R					GALNT9	NM_001122636	Body	chr12:132865236-132865506	Island				12:131375176-131375628				132865307	132865430	NC_000012.11		AML
cg23206032	cg23206032	cg23206032	23755404	CCTACAAAAAATCRTTTTCTTCTTAATCTCCTTAACCCAACCCCTCCAAC			II			GGACCGCAGCGCGGCCCAGCCCCGGGCACCCGCCTCGGACGCTCGGGCGCCAGGAGGCTT[CG]CTGGAGGGGCTGGGCCAAGGAGATTAAGAAGAAAACGACTTTCTGCAGGAGGAAGAGCCC	37	10	102587844	CGCTGGAGGGGCTGGGCCAAGGAGATTAAGAAGAAAACGACTTTCTGCAG	10	102577834	F					PAX2;PAX2;PAX2;PAX2;PAX2	NM_003988;NM_000278;NM_003990;NM_003989;NM_003987	3'UTR;3'UTR;3'UTR;3'UTR;3'UTR	chr10:102586125-102588109	Island				10:102576116-102578505				102587844	102587967	NC_000010.10		AML
cg19974227	cg19974227	cg19974227	56637346	AAACCCTAACAAACCACAACTTCCTACAATATCCTATTACCATAAATTAC			II			GATAGAGTCTGAAACCCTGGCAAGCCACAGCTTCCTGCAGTGTCCTGTTGCCATGGGTTA[CG]AAGGGAGCGAGAGGGAACTTCATCGGAAATGCCTTTAAACTTTTCTCACACGCACAAGCT	37	4	3371876	AACCCTGGCAAGCCACAGCTTCCTGCAGTGTCCTGTTGCCATGGGTTACG	4	3341674	R					RGS12;RGS12;RGS12;RGS12	NM_198229;NM_198227;NM_198227;NM_002926	Body;5'UTR;1stExon;Body	chr4:3374733-3374998	N_Shelf			TRUE	4:3341674-3341782	4:3371177-3372283	Promoter_Associated	TRUE	3371876	3371999	NC_000004.11		AML
cg21446955	cg21446955	cg21446955	34608338	AAAAACCTCTTAAAATAAACACTCRACTATTCTAACRTTATAATTCTCTC			II			CCACAGATCCAAAGAGCCTCTTGGAATGGGCACTCGACTGTTCTGACGTTGTGATTCTCT[CG]GGAGTTTGAAGACAGAAAGGAAAGGGGAGAAACCTGCAGAGAGCATCAAAGGATGGGGGG	37	4	86851425	AGAGCCTCTTGGAATGGGCACTCGACTGTTCTGACGTTGTGATTCTCTCG	4	87070449	R					ARHGAP24;ARHGAP24;ARHGAP24;ARHGAP24	NM_031305;NM_001025616;NM_001042669;NM_031305	5'UTR;Body;Body;1stExon					TRUE					86851425	86851548	NC_000004.11		AML
cg18285788	cg18285788	cg18285788	49765456	ACAACRTCCTATAAAACTAAACTTTCCACTTTCAAATTACATTTAAAAAC			II			GCAGAACAAGGAGAGAGGGGTGTGTTAGCTCCTGACAAAGCATGACCTCCTAAAAACACA[CG]TCTCCAAATGCAACTTGAAAGTGGAAAGCTCAGCCCCACAGGACGCTGTGCTGGCCCTGG	37	7	157475692	CGTCTCCAAATGCAACTTGAAAGTGGAAAGCTCAGCCCCACAGGACGCTG	7	157168453	F					PTPRN2;PTPRN2;PTPRN2	NM_002847;NM_130842;NM_130843	Body;Body;Body	chr7:157476886-157486719	N_Shore				7:157168186-157168588	7:157475633-157475812	Unclassified_Cell_type_specific		157475692	157475815	NC_000007.13		AML
cg02897989	cg02897989	cg02897989	33714312	TCCCRAAAAAATATAACTAATAAATTAAACAAACAATTCCTTTACRCTAC			II			GGATGCAAATACAAAACAGCGACGCGGGAAATCGATTTGTCACAAAGGGAGAGGTGTAAA[CG]CAGCGCAAAGGAATTGCTTGCCCAATCTACCAGCCACACTCTCTCGGGACCTTGCCCCGC	37	1	170637723	CGCAGCGCAAAGGAATTGCTTGCCCAATCTACCAGCCACACTCTCTCGGG	1	168904347	F					PRRX1;PRRX1	NM_022716;NM_006902	Body;Body	chr1:170633274-170634178	S_Shelf				1:168904224-168904462				170637723	170637846	NC_000001.10		AML
cg17090968	cg17090968	cg17090968	42673345	CAAAAAACCTAATACATCCAAATTAACAAAACTAAAACACTCCAAATCCA	71696485	CGAAAAACCTAATACGTCCAAATTAACGAAACTAAAACGCTCCAAATCCG	I	A	Red	CGTGGTCCCGACCGAAGGACCTGGTGCGTCCAGGTTAACGGAGCTGGGGCGCTCCAAGTC[CG]GGGGACGAGGGAGCGGCATGGAGGGGAGCAGGGGCAACTGGGCCTGGTTCCCTTTTTTCC	37	12	46663694	CGAAGGACCTGGTGCGTCCAGGTTAACGGAGCTGGGGCGCTCCAAGTCCG	12	44949961	R					SLC38A1;SLC38A1	NM_030674;NM_001077484	TSS1500;TSS1500	chr12:46661054-46663408	S_Shore				12:44947330-44950024	12:46663643-46663894	Promoter_Associated		46663694	46663817	NC_000012.11		AML
cg00944421	cg00944421	cg00944421	19773451	ACACCAAAATAAATAACAACATAACCTAAACATAAAAACATTTCTAAACA	71656328	ACGCCGAAATAAATAACGACATAACCTAAACGTAAAAACATTTCTAAACG	I	A	Red	GTCCTGCCGCCTGGACCGGTTGGTTGCGGCACGCCAGGCCTAGCCTCCGGCCGCCAATCC[CG]CCCAGAAATGTCCTCACGTCCAGGCCATGCCGCCACCCACCCCGGCGCTCACCTGCTGCA	37	16	68269483	CGCCCAGAAATGTCCTCACGTCCAGGCCATGCCGCCACCCACCCCGGCGC	16	66826984	F					ESRP2	NM_024939	Body	chr16:68269010-68272143	Island		RDMR		16:66826526-66829595				68269483	68269606	NC_000016.9		AML
cg09061684	cg09061684	cg09061684	66774391	CRACAATAAACRAACTTTAACTAAAACTAAACATAATCACRACAATAAAC			II			CTCCAGGGAGGGGGGTGCACCCCGGGGGTGGGACCCACGGGGCGGGGCCAGGCGACACCT[CG]CCCACTGCCGTGACTATGCCCAGCCCCAGCCAAAGCCCGCCCACTGCCGCAGCATGCCAC	37	2	8724011	CGCCCACTGCCGTGACTATGCCCAGCCCCAGCCAAAGCCCGCCCACTGCC	2	8641462	F	rs6750000							chr2:8723855-8724093	Island			TRUE	2:8641313-8642176	2:8723689-8724336	Unclassified	TRUE	8724011	8724134	NC_000002.11		AML
cg08684511	cg08684511	cg08684511	74739465	ACCATATACCTTACCCAAAAATTACAAAAACTAAAATATACAAAAACCAC			II			TGAAGGCTGGCACCATGTACCTTACCCAAAGGTTGCAAGGGCTGGAATGTGCAAAGGCCA[CG]TCAGCAGATGGTTAGGTGCAATTTCACGCCTCACCGCGCAGCGACACAAAGGGAACTATT	37	5	177890047	CGTGGCCTTTGCACATTCCAGCCCTTGCAACCTTTGGGTAAGGTACATGG	5	177822653	R					COL23A1	NM_173465	Body						5:177822520-177822697				177890047	177890170	NC_000005.9		AML
cg09864050	cg09864050	cg09864050	62642361	CTCTCTAAACTTCTCAAAAACRTTTAATCCTAAAAAACATATCRAATCTC			II			TCTTCTTATCACTCTCTACCCCTTCAAAAAGGCAATTGATTAGTTTCAGCTTTTCCAAAC[CG]AGATCCGATATGTTTTTCAGGATCAAACGTCTTTGAGAAGTCCAGAGAGCAATGTGGGAA	37	7	19150174	TCTCTGGACTTCTCAAAGACGTTTGATCCTGAAAAACATATCGGATCTCG	7	19116699	F	rs7795891							chr7:19151966-19152347	N_Shore								19150174	19150297	NC_000007.13		AML
cg20151476	cg20151476	cg20151476	71767412	AATAACATTTATATCTCAAAAAACTAAAAACAAAACAATCCTCCTCACCA	42625384	AATAACGTTTATATCTCAAAAAACTAAAAACAAAACAATCCTCCTCGCCG	I	T	Red	ACACCCGGATCACCTCCCTCAGCGCCTTCAGCCCCTCCATGCTTTTGTCCTTCACGGCCA[CG]GCGAGGAGGACTGCTCTGTTTCCAGCTTCTTGAGACACAAACGCTACCAGGTTCTTTGCA	37	7	1607408	CGGCGAGGAGGACTGCTCTGTTTCCAGCTTCTTGAGACACAAACGCTACC	7	1573934	F					PSMG3;PSMG3	NM_032302;NM_001134340	Body;Body	chr7:1609568-1610037	N_Shelf			TRUE	7:1573556-1573978	7:1607350-1607688	Gene_Associated_Cell_type_specific	TRUE	1607408	1607531	NC_000007.13		AML
cg10934870	cg10934870	cg10934870	24796349	AATACCAACTAAATTCAATTTAAAAACAAAAATATCAAACATACATCTTC			II			GCTGCCTCTGCTTCCGTTTCCTCCACGAGGGCGAAGGTATACCCAGAACAAATTATGCCA[CG]AAGATGCATGTCTGACATCTTTGTTTTTAAATTGAATTCAGTTGGTACTCTGGCTTTTTT	37	2	70488000	GTACCAACTGAATTCAATTTAAAAACAAAGATGTCAGACATGCATCTTCG	2	70341504	F	rs28372795				PCYOX1	NM_016297	Body	chr2:70485231-70485679	S_Shelf			TRUE					70488000	70488123	NC_000002.11		AML
cg05301383	cg05301383	cg05301383	23672472	ACTAAACRTACAAAAAACCCTCTCTTAAATAATCRCAATTAACTACTCTC			II			CTTCAGCTGGGGCCTGGGAGGACCGGAATCTGGACGGGTTTTCACAAACGGAGATGAGGC[CG]AGAGCAGCCAACTGCGACCACTCAAGAGAGGGCCTTCTGTACGCTCAGCACCGTCCTAAA	37	2	171569144	CTGAGCGTACAGAAGGCCCTCTCTTGAGTGGTCGCAGTTGGCTGCTCTCG	2	171277390	F					LOC440925	NR_027433	Body	chr2:171569877-171573904	N_Shore				2:171277353-171277444	2:171568269-171569309	Unclassified_Cell_type_specific		171569144	171569267	NC_000002.11		AML
cg08855170	cg08855170	cg08855170	17734385	ATATAAAAAAAACACTAACCAAAATAAAAAAACTATAAATCTCCCTTCCA	61729342	ATATAAAAAAAACGCTAACCAAAATAAAAAAACTATAAATCTCCCTTCCG	I	A	Red	GGGCTGTTGGGGGTGTGGGGAAGGCGCTGACCAGGATAGGGGGGCTATGAGTCTCCCTTC[CG]GAATCTAAATCAGTCATCCACAGTACATATATCTTAAAAAGCACATCTTCAACGCTTTTG	37	3	27756139	CGGAAGGGAGACTCATAGCCCCCCTATCCTGGTCAGCGCCTTCCCCACAC	3	27731143	R								chr3:27756212-27756422	N_Shore				3:27730974-27731144	3:27755443-27756862	Unclassified		27756139	27756262	NC_000003.11		AML
cg13175778	cg13175778	cg13175778	25643395	CCACCACRTACCCCAATCACRTAATCTCTAAAACTAAACAAATTTAAAAC			II			CTGGTAAGGCCCCACCACGTACCCCAGTCACGTAGTCTCTAAAACTGAACAGATTTGGGA[CG]CTTCCTCTTAGAGGGCAGCCCTCTTTGGGACTGTTAGTCTGGCCACTTTTACACATTTCA	37	17	202759	CACCACGTACCCCAGTCACGTAGTCTCTAAAACTGAACAGATTTGGGACG	17	202759	R					RPH3AL	NM_006987	TSS200	chr17:205475-206667	N_Shelf							TRUE	202759	202882	NC_000017.10		AML
cg06132620	cg06132620	cg06132620	12685393	AAATATAAATCACATTAAAAACTCAACCCAATAAACAAATAACAAACTTC			II			ATAGAGCTTAGAAATGTAAATCACATTAAAAGCTCAGCCCAGTAGGCAGGTGGCAAGCTT[CG]TCCTTCTGCTACAGATTCTAACTTTTTCTTCCCCCGGTCTCATATCCTTAGACATCTGCC	37	6	138820503	AATGTAAATCACATTAAAAGCTCAGCCCAGTAGGCAGGTGGCAAGCTTCG	6	138862196	R					NHSL1;NHSL1;NHSL1	NM_001144060;NM_001144060;NM_020464	1stExon;5'UTR;Body			low-CpG:138862196-138862375		TRUE					138820503	138820626	NC_000006.11		AML
cg07197230	cg07197230	cg07197230	64718354	AAACAAACAATCAAATCACTAATAAACTCCACRTCATCTCTATAAAAAAC			II			TTAAGAAATCTCTGTTTGATTTCTCAACTTCCCTCTCTCCCTCCCTCAGGAGTTAGAAGC[CG]CTCTTCACAGAGATGACGTGGAGTTTATCAGTGACCTGATTGCCTGCCTGCTTCAGGGCT	37	22	17956641	GGCAGGCAATCAGGTCACTGATAAACTCCACGTCATCTCTGTGAAGAGCG	22	16336641	F					CECR2	NM_031413	1stExon										17956641	17956764	NC_000022.10		AML
cg16302655	cg16302655	cg16302655	67676423	CCTTACCTATATAAAACAAAAAATAAAATTACAACTTAACTAAATAATCA	26725420	CCTTACCTATATAAAACAAAAAATAAAATTACGACTTAACTAAATAATCG	I	C	Grn	CACTGGACTAGGCCTCTGTTCCGTGGGAGTTGAAAAGATTTGACCTGGAAGAAACCCTAG[CG]ATTATTCAGTTAAGCCGCAACCCCACCCCCTGTTTTATATAGGTAAGGGTGCTTCACGGT	37	11	113185879	CCTTACCTATATAAAACAGGGGGTGGGGTTGCGGCTTAACTGAATAATCG	11	112691089	F					TTC12	NM_017868	5'UTR	chr11:113185332-113185663	S_Shore				11:112690279-112691252	11:113184831-113186202	Promoter_Associated		113185879	113186002	NC_000011.9		AML
cg05940691	cg05940691	cg05940691	63628495	ATAACTTAAAAAAAACTTAACTTTTCACTCAAAAAAAATTCATCCAATCA	22774453	ATAACTTAAAAAAAACTTAACTTTTCGCTCAAAAAAAATTCATCCGATCG	I	A	Red	GGAAGACTCACCCATCTGAGTAGGGAATAAATATAGGATAAATTGTTGGCAGAAAGCTTT[CG]ATCGGATGAATTTTCTCTGAGCGAAAAGCCAAGCTTTCTCTAAGTCATTTTTACCCACAT	37	1	241912764	CGATCGGATGAATTTTCTCTGAGCGAAAAGCCAAGCTTTCTCTAAGTCAT	1	239979387	F					WDR64	NM_144625	Body										241912764	241912887	NC_000001.10		AML
cg05051799	cg05051799	cg05051799	43709390	CTTAACAAATAATACCTTTATTCCCAACACAACCTCAATTCCAAAAACAC			II			TTTATTATTCCCAGTAATTTTTGCCAAAATTAAAGGAAAGAAAATTGGAAGGCAAAATGA[CG]TGCTTTTGGAACTGAGGTTGTGCTGGGAACAAAGGCATTATTTGCTAAGAGTAAAAAAAT	37	6	53808789	CGTGCTTTTGGAACTGAGGTTGTGCTGGGAACAAAGGCATTATTTGCTAA	6	53916748	F												TRUE					53808789	53808912	NC_000006.11		AML
cg08802841	cg08802841	cg08802841	57694334	TTCRCAACATTTCTAATACTAAACAATCAAAACRCCACTTTAATCAATAC			II			AACTGTAGTTTTACCCATGCTTCTGAACTTTATCGCCAAGGGAATGCCAGTGTTTCCTGG[CG]CATTGATTAAAGTGGCGTTCTGACTGCTCAGTACTAGAAATGCTGCGAAAAGGGCTTCTG	37	12	89748726	TCGCAGCATTTCTAGTACTGAGCAGTCAGAACGCCACTTTAATCAATGCG	12	88272857	F								chr12:89745168-89748144	S_Shore		CDMR		12:88272830-88272994	12:89747962-89749741	Promoter_Associated		89748726	89748849	NC_000012.11		AML
cg13603533	cg13603533	cg13603533	13672354	TCACTTTTCCTTTTTTACTACAAATTAATCTTCAATCAACAAATCTCCCC			II			ATCAGACAGACCTAAGGAATTCAATGCAATTCAGGTTACACAAAACAGTTTCACTTCTTA[CG]GGGAGATCTGCTGATTGAAGATTAACCTGCAGCAAAAAAGGAAAAGTGAAAAGCTTGGAG	37	4	48045040	CGGGGAGATCTGCTGATTGAAGATTAACCTGCAGCAAAAAAGGAAAAGTG	4	47739797	F	rs1396048											TRUE					48045040	48045163	NC_000004.11		AML
cg21616051	cg21616051	cg21616051	24624361	TTACCTACAAATTACTAAATCATAAATTTCTCCAACCATATTACCTAATC			II			AGTTCAATTATTTACCTACAGATTGCTGAGTCATGGGTTTCTCCAGCCATGTTACCTGAT[CG]GCTGATCCGGGAGTTGAACTGTAATCAGGGGCTTGTAGGAGTTAGAGCTGTGTGGGCCTC	37	4	987303	TACCTACAGATTGCTGAGTCATGGGTTTCTCCAGCCATGTTACCTGATCG	4	977303	R					IDUA;SLC26A1;SLC26A1;SLC26A1	NM_000203;NM_134425;NM_213613;NM_022042	Body;TSS200;TSS200;TSS200	chr4:984926-985695	S_Shore					4:987203-987402	Unclassified_Cell_type_specific	TRUE	987303	987426	NC_000004.11		AML
cg02304584	cg02304584	cg02304584	30626500	AAAATTACCCTAAAAAATCCRAAAAAACTTACTATAAAATTCAAACRACC			II			GGCTTCGGGAGGGGATTGCCCTGAGAGGTCCGGGAGGACTTGCTGTGGAATTCAAGCGAC[CG]TGGGCCTTGAGGGAACCGGGGGGCAAGACACCCACCCAGCATTCGCGGAATATTTCCTCG	37	6	31650790	CGGTCGCTTGAATTCCACAGCAAGTCCTCCCGGACCTCTCAGGGCAATCC	6	31758769	R								chr6:31650648-31651292	Island				6:31758628-31759271			TRUE	31650790	31650913	NC_000006.11		AML
cg24496841	cg24496841	cg24496841	44789451	ACACACTCTTTACAACATATAAACAAAAAATTCTACAAAAATAACCCCCA	35726467	ACGCACTCTTTACGACATATAAACGAAAAATTCTACAAAAATAACCCCCG	I	A	Red	GTGCTGGGGGCGGCGCACTCTTTACGACATATAAGCGGAAAATTCTGCAAAAGTGGCCCC[CG]GGGATCCCCGCCCGACCCCTGTCTGTCGCTAATGTGGGCCTGTCTCCGGAAATTCGAGGT	37	7	19152017	CGGGGGCCACTTTTGCAGAATTTTCCGCTTATATGTCGTAAAGAGTGCGC	7	19118542	R								chr7:19151966-19152347	Island				7:19118492-19118872				19152017	19152140	NC_000007.13		AML
cg18192417	cg18192417	cg18192417	50665306	ACTCRAACCTAAAATAACCAATCRCTCTACAAAAACAAATATTAAAAAAC			II			GCGGGAAGTCCTCGGATCCTGGATGAGAAAGAGCCTTCTCTCACCGGCTCCCAGACCCCG[CG]CTTTTTAATACCTGTCCTTGCAGAGCGACTGGTCATTTTAGGCCCGAGTCGAGCCTCTCT	37	10	21463756	CTCGGGCCTAAAATGACCAGTCGCTCTGCAAGGACAGGTATTAAAAAGCG	10	21503762	F				TRUE	NEBL	NM_213569	TSS1500	chr10:21462128-21463808	Island				10:21501819-21503790				21463756	21463879	NC_000010.10		AML
cg24396429	cg24396429	cg24396429	53712302	AACATAATTTACATAACTAAATCTCAACTTATCTATACCTTTCRACTTTC			II			AAGTGTCTCTAAACATGGTTTGCATAGCTGGATCTCAGCTTATCTGTGCCTTTCGGCTTT[CG]CTTCCATACATGGATCTGTTCCCAACAGTAACTCCAAGCTGTCGAAAAGAAGCTATCTGG	37	2	40739661	ACATGGTTTGCATAGCTGGATCTCAGCTTATCTGTGCCTTTCGGCTTTCG	2	40593165	R					SLC8A1	NM_001112802	TSS200					TRUE					40739661	40739784	NC_000002.11		AML
cg10560393	cg10560393	cg10560393	20711311	AAACAACAACAACTACTATAAATAACTATAAAATAATCRCAAAAAAACTC			II			TCCCTCCCTCCAAAATTAAACAACAGTCGCCCCTTCCTGAGCAGGCTTCAGTCCCAGGCT[CG]AGTTTTCCTGCGATCACCCCACAGTCACCCACAGCAGCTGTTGCTGCTTCTGTCGGGTTT	37	11	44327015	AGCAGCAACAGCTGCTGTGGGTGACTGTGGGGTGATCGCAGGAAAACTCG	11	44283591	F					ALX4	NM_021926	Body	chr11:44327240-44327932	N_Shore		RDMR		11:44283558-44283655	11:44326437-44328397	Unclassified_Cell_type_specific		44327015	44327138	NC_000011.9		AML
cg13051302	cg13051302	cg13051302	61767351	ACTAAATAATAAATACTCCTAAAAATATCATAAAAAAAACTTTTAACTCC			II			TGTTTTAGAAAACTAAGTAGTAGGTACTCCTAGAAATATCATGAGAAAAGCTTTTGGCTC[CG]AGAACTGTGAACCTCTCATTTTACAAACCATGTAAATAGATCCCTCCCCAGTCTCCCAAT	37	15	37384042	CGGAGCCAAAAGCTTTTCTCATGATATTTCTAGGAGTACCTACTACTTAG	15	35171334	R					MEIS2;MEIS2;MEIS2;MEIS2;MEIS2;MEIS2;MEIS2	NM_172316;NM_170674;NM_170675;NM_172315;NM_002399;NM_170677;NM_170676	Body;Body;Body;Body;Body;Body;Body	chr15:37387386-37387614	N_Shelf								37384042	37384165	NC_000015.9		AML
cg10624122	cg10624122	cg10624122	46752471	AAACTTCTCAATACAAACTCACCAACAAAAACAATTAATTAAACAAAACA	44747394	AAACTTCTCAATACGAACTCGCCGACGAAAACAATTAATTAAACAAAACG	I	C	Grn	AGGTCCGCTCATGGGCTTCTCAGTACGGACTCGCCGGCGGGAACAATTAATTGAGCAAAG[CG]CCCCTTTCTGGGCTGGAGCAAGGTTCGCGGCTGCAGATATCTCAAGCTGAAGGCAAGAGC	37	7	19158747	GGGCTTCTCAGTACGGACTCGCCGGCGGGAACAATTAATTGAGCAAAGCG	7	19125272	R		rs2188998			TWIST1	NM_000474	TSS1500	chr7:19156050-19158042	S_Shore		CDMR	TRUE	7:19125162-19125480				19158747	19158870	NC_000007.13		AML
cg09544728	cg09544728	cg09544728	60708320	AAACATCAACACCAAAACTTAAAATAAAAACAAATACAAAACTACATCCA	59760354	GAACGTCGACGCCAAAACTTAAAATAAAAACAAATACGAAACTACGTCCG	I	C	Grn	AGCCGTTCCCGCGGACGTCGGCGCCAGGGCTTGGGGTGGGAACAGGTGCGGGGCTGCGTC[CG]CCCCCGCCTGCATGCCAGAGTGAGGCAGGCCTGGCCCCGTGTGAGACGAGCCTTTCCTTC	37	7	601503	GGACGTCGGCGCCAGGGCTTGGGGTGGGAACAGGTGCGGGGCTGCGTCCG	7	568029	R					PRKAR1B;PRKAR1B;PRKAR1B;PRKAR1B;PRKAR1B;PRKAR1B	NM_001164759;NM_001164762;NM_001164758;NM_001164760;NM_001164761;NM_002735	Body;Body;Body;Body;Body;Body	chr7:601121-601729	Island				7:567648-568195			TRUE	601503	601626	NC_000007.13		AML
cg04743758	cg04743758	cg04743758	65701482	CTCCAATACAAATACAAAATACAAAATACAAAATACAAAATACACCCCCA	18638479	CTCCGATACAAATACGAAATACGAAATACAAAATACAAAATACGCCCCCG	I	A	Red	GCGAGCGGCGCTCCCGGGAGCCAACCAGCGGCCGCGGGCCGCCCGGGTGGGAGCCGGGGT[CG]GGGGCGCATCCTGCATCCTGCACCCCGCATCCCGCACCTGCATCGGAGCCCCGCGTCCCG	37	17	1881161	CGGGGGCGCATCCTGCATCCTGCACCCCGCATCCCGCACCTGCATCGGAG	17	1827911	F	rs12103917				RTN4RL1	NM_178568	Body	chr17:1880789-1881116	S_Shore			TRUE	17:1827342-1828311				1881161	1881284	NC_000017.10		AML
cg16683508	cg16683508	cg16683508	62754399	CCAAATACTTAATATATCTTAATTAAATCAAAATACCTAATAACTCTTAC			II			CCTAGGAGAAGAGGGCGAGGAAATTTGTTCTAACAAGATGAAGCCGAGAAATGAGGCTAG[CG]TAAGAGTCACCAGGCACTCTGACCCAATCAAGATATATTAAGCATCTGGGTGTACAGCGA	37	8	57233314	CAGATGCTTAATATATCTTGATTGGGTCAGAGTGCCTGGTGACTCTTACG	8	57395868	F		rs79257272			SDR16C5	NM_138969	TSS200	chr8:57232370-57232795	S_Shore							TRUE	57233314	57233437	NC_000008.10		AML
cg13680246	cg13680246	cg13680246	23639458	TCTCCRACAACATAATTTTTCCAAAACCAAAATATAACAAAAACRACCCC			II			GATGTGCATCCTCTCCGGCAGCATGATTTTTCCAGGACCAGAATGTGACAGGAGCGGCCC[CG]CAATAGAATTGCAGGCTCACAGGCCGGCTGCAGCACTTGGCTGTATTGCGAGGCTCCTTT	37	8	42013960	CGGGGCCGCTCCTGTCACATTCTGGTCCTGGAAAAATCATGCTGCCGGAG	8	42133117	R					AP3M2;AP3M2	NM_006803;NM_001134296	Body;Body	chr8:42009723-42011098	S_Shelf								42013960	42014083	NC_000008.10		AML
cg15733882	cg15733882	cg15733882	53784424	RAAATTCCTCCTATAATCATTAACTCTACTACCTCTAATAAAACACTTCC			II			CTTGAATACACGAAGTTCCTCCTATAGTCATTGGCTCTGCTGCCTCTGATGAGGCACTTC[CG]TGTTCCCCACATTTGAATTTGCTCCCGATTCGAGAGAGGCAGGCATCCGCGGCAGCAGCT	37	18	55862627	CGGAAGTGCCTCATCAGAGGCAGCAGAGCCAATGACTATAGGAGGAACTT	18	54013625	R					NEDD4L;NEDD4L;NEDD4L;NEDD4L;NEDD4L;NEDD4L;NEDD4L;NEDD4L	NM_001144964;NM_001144970;NM_015277;NM_001144968;NM_001144967;NM_001144971;NM_001144965;NM_001144969	5'UTR;TSS200;Body;Body;Body;5'UTR;5'UTR;Body	chr18:55862653-55862873	N_Shore	low-CpG:54013575-54013937		TRUE		18:55862435-55862801	Unclassified_Cell_type_specific		55862627	55862750	NC_000018.9		AML
cg25580656	cg25580656	cg25580656	24710407	CAAATAATAAACCTTTACCAACCACATATACTATAATAAAAACAAAAACA	31789325	CAAATAATAAACCTTTACCAACCACGTATACTATAATAAAAACGAAAACG	I	A	Red	TTCTTTCAAGGCCAGATAGTAAACCTTTGCCAGCCACGTGTGCTGTGGTGAAGGCGGAGG[CG]GCTGCAGAAGACAGGGTGACAGACGGCCATGGCTATGATCCAGTGGTGCTTTATCAGGCA	37	14	104197160	CGCCTCCGCCTTCACCACAGCACACGTGGCTGGCAAAGGTTTACTATCTG	14	103266913	R					ZFYVE21	NM_024071	Body	chr14:104193901-104194627	S_Shelf					14:104196979-104197300	Unclassified_Cell_type_specific	TRUE	104197160	104197283	NC_000014.8		AML
cg04036593	cg04036593	cg04036593	51810362	ATTAACTTAACRACATTTTTTAAATCACTAATTCCTACAACACCTACTCC			II			GCGGGGGCGGGTCCCCATCCGCCGCTTCAGGCCTGCGGGCTCTGAGGGTCCTGCCCACTG[CG]GAGCAGGTGTTGCAGGAATCAGTGACTCAAAAAATGTCGCCAAGTTAATATTGATATTAC	37	2	62797926	CGGAGCAGGTGTTGCAGGAATCAGTGACTCAAAAAATGTCGCCAAGTTAA	2	62651430	F												TRUE	2:62651364-62651431				62797926	62798049	NC_000002.11		AML
cg04065767	cg04065767	cg04065767	57622300	TATACATCCAACATACTATCAATTACRCTTAAAAAAACAAAACTCAAATC			II			CAGAGCTCCTCATCCTGGACGCCCTCGCCAGAGGGTTCATGTTATGGTTTCCTGCATAAG[CG]ATCTGAGCCCTGCCTCCTCAAGCGTAACTGACAGCATGCTGGATGCACAGGCAGCAACTC	37	10	133921110	GTGCATCCAGCATGCTGTCAGTTACGCTTGAGGAGGCAGGGCTCAGATCG	10	133771100	F	rs7087260				JAKMIP3	NM_001105521	Body						10:133770991-133771257				133921110	133921233	NC_000010.10		AML
cg17094363	cg17094363	cg17094363	66617366	AATAAAAACAAACAACCACAATAAACCTAACACCAAACTAATCCCCAACA	58743484	AATAAAAACAAACGACCACGATAAACCTAACACCAAACTAATCCCCGACG	I	C	Grn	CTCCCACCTCTCGTCCCGCCGTCACGCGCCGCGCCTGGTCTCTGCTGTCACTCTGCTGGG[CG]CCGGGGACTAGCTTGGTGCCAGGTCCACCGTGGCCGCCTGTTCTCACCCGAACTCTGAGC	37	1	1065864	CGCCGGGGACTAGCTTGGTGCCAGGTCCACCGTGGCCGCCTGTTCTCACC	1	1055727	F													1:1055663-1055778				1065864	1065987	NC_000001.10		AML
cg27011456	cg27011456	cg27011456	52714489	TTAAACTAATAACACTTTAAACACTAACACTAACTCTTTCAAACTCCCTC			II			AAATTCCTGTGGTTCCCAGACTAGGAAGGGTTCACTCGGTGCCTCAGGACAATTACAAGC[CG]AGGGAGTCTGAAAGAGCCAGTGTTAGTGTTTAAAGTGTTATCAGTTTAATGAACTACTTA	37	10	122709940	TAAACTGATAACACTTTAAACACTAACACTGGCTCTTTCAGACTCCCTCG	10	122699930	F								chr10:122708510-122708899	S_Shore		RDMR	TRUE					122709940	122710063	NC_000010.10		AML
cg17835606	cg17835606	cg17835606	63662391	ATTCTAAAAATAACATTTACCAACCAATATATCAAAACCATCTCCCTACC			II			ACCACAGCTGAGAAATGCCTTCTATAAATATGAACTTTCTGTAATATCAAGACAGATAAA[CG]GCAGGGAGATGGTTTTGATACATTGGTTGGCAAATGTTATTTCTAGAATTGGCTTTTTAT	37	15	48839797	CGGCAGGGAGATGGTTTTGATACATTGGTTGGCAAATGTTATTTCTAGAA	15	46627089	F					FBN1	NM_000138	Body					TRUE					48839797	48839920	NC_000015.9		AML
cg16276982	cg16276982	cg16276982	52717394	ATCATCAAATACAAAAAACTATAAAACTCCCAAACACCCAACCCTCAACA	13786300	ATCATCAAATACAAAAAACTATAAAACTCCCGAACGCCCAACCCTCGACG	I	C	Grn	TAACTGCAGAAGATCATCAAGTGCAGGGAGCTGTGGAACTCCCGGGCGCCCAGCCCTCGG[CG]CCCCTGCACCCTCAGCCGTAGAGCTGGGGTGTTCCGGCCCGGAGGGATAGGGGTTTGCAG	37	15	29968032	ATCATCAAGTGCAGGGAGCTGTGGAACTCCCGGGCGCCCAGCCCTCGGCG	15	27755324	R								chr15:29967209-29967621	S_Shore				15:27755306-27755499				29968032	29968155	NC_000015.9		AML
cg15335334	cg15335334	cg15335334	14664499	CAACTCCTTTCTACCCTTATATAATATCATTTTAAAAATACTCAAAACAC			II			GGTCCAGTCTCTTCCCCGTCCACCCCAAGTCTGACTTCTCTCAGGAGGGACTCATGAACA[CG]TGCCCTGAGCACCCCCAAAATGACATCACACAAGGGCAGAAAGGAGCTGAAGGGGGAACG	37	17	73642547	CGTGCCCTGAGCACCCCCAAAATGACATCACACAAGGGCAGAAAGGAGCT	17	71154142	F					RECQL5;LOC100130933	NM_004259;NM_001162997	Body;TSS200									TRUE	73642547	73642670	NC_000017.10		AML
cg11284147	cg11284147	cg11284147	54614468	AACRAAATTAAAAATCCACAAAACTATAAAACAAATTCRTAATACRAACC			II			TGTTACATCTGGGCCCCCGACACGAATGTGCAAGAGCCGGACCTCTGCACCTGTCAGAGG[CG]GCTCGCATTACGAACCTGCTCCACAGTCCTGTGGATTCCTAACTCCGCTCAAGCGGAAAC	37	8	144437914	CGGCTCGCATTACGAACCTGCTCCACAGTCCTGTGGATTCCTAACTCCGC	8	144509289	F								chr8:144441870-144442438	N_Shelf								144437914	144438037	NC_000008.10		AML
cg14537332	cg14537332	cg14537332	25719433	ACCTAAAAAATAACTAAACTAAAAACTCAAAAAAAACTAACCAAAACRCC			II			GTGGGGCGGCTGCCTGAGGGATGGCTGAGCTGGAGGCTCAAGGGGGGCTGGCCAGGACGC[CG]CCCAGGGCAAAGAAAGTAAGTGGCCCGAACGGCGGCGGCGGCAGCGGCGGCCTCAGCAGC	37	11	70508113	CCTGAGGGATGGCTGAGCTGGAGGCTCAAGGGGGGCTGGCCAGGACGCCG	11	70185761	R					SHANK2;SHANK2	NM_012309;NM_133266	Body;TSS200	chr11:70508328-70508617	N_Shore			TRUE	11:70185447-70185885			TRUE	70508113	70508236	NC_000011.9		AML
cg14691671	cg14691671	cg14691671	21796420	AAACACRTATTCATAAATCCCTCCTAAAAAAAATCAAACTTAAAATAAAC			II			CAGCCACAGGTGAGGCGGCCTGATGGCCTGGGGCAAAGGCCCTCGGTCCAGTCTCTTCCC[CG]TCCACCCCAAGTCTGACTTCTCTCAGGAGGGACTCATGAACACGTGCCCTGAGCACCCCC	37	17	73642503	GGCACGTGTTCATGAGTCCCTCCTGAGAGAAGTCAGACTTGGGGTGGACG	17	71154098	F					RECQL5;LOC100130933	NM_004259;NM_001162997	Body;TSS200									TRUE	73642503	73642626	NC_000017.10		AML
cg04340430	cg04340430	cg04340430	71645302	TAAAAAATCATTACCTCTATCCTCTTTTTAACTACTACATCTAAAATTTC			II			CCTGTGGGGGCCTCCAGCCAGGCGGGGACCTGGGAGAGGGAGGGAGAGGATAAGCCGCTT[CG]AAACTCCAGATGCAGCAGTTAAAAAGAGGACAGAGGCAATGATCCTTCAAATTGCCACAT	37	2	113967479	GAAGGATCATTGCCTCTGTCCTCTTTTTAACTGCTGCATCTGGAGTTTCG	2	113683950	F					LOC440839	NR_029399	Body					TRUE					113967479	113967602	NC_000002.11		AML
cg03119829	cg03119829	cg03119829	50692430	AAAACTCTTATCCTAAACAACCCATCATTTACAAAACTACTTCTCTCACA	43788338	GAAACTCTTATCCTAAACGACCCATCGTTTACAAAACTACTTCTCTCACG	I	A	Red	GCACTTGTACACGGAACTCTTGTCCTGAGCGGCCCATCGTTTGCAGGGCTGCTTCTCTCA[CG]GTGTCACCAGTTCTCAGCAAAGCCACGAGTGTGTATGTTTCTCTTCTTTATCACCTTCTC	37	1	64170964	GGAACTCTTGTCCTGAGCGGCCCATCGTTTGCAGGGCTGCTTCTCTCACG	1	63943552	R											DMR			1:64170893-64170969	Unclassified_Cell_type_specific		64170964	64171087	NC_000001.10		AML
cg27618369	cg27618369	cg27618369	34657451	AAACCCAAACACTTATTTTCCTAAACAAAAAACACTTAAATAAAACTACC			II			GGGGGGCAGTTTCAGCAGATTCCTCCAGGTAGCCTAATGTGGGAGCAGAAGTGTAAAACC[CG]GCAGCCCCATCCAAGTGCCTTCTGCCCAGGAAAACAAGTGCCTGGGCTCCAGCCGCAGGC	37	16	49636483	CGGCAGCCCCATCCAAGTGCCTTCTGCCCAGGAAAACAAGTGCCTGGGCT	16	48193984	F					ZNF423	NM_015069	Body	chr16:49634578-49634789	S_Shore								49636483	49636606	NC_000016.9		AML
cg05260466	cg05260466	cg05260466	27673379	CCCCACTCTTTAAACCTCCCAAAATTCAACCAAAAAATAAACTATCCTTC			II			GGGACCCTCCACCCCACTCTTTGGACCTCCCAGGGTTCAGCCAGGGGATGGGCTGTCCTT[CG]TCTTCCCGTGGAGCGTGGGCCAAATAAACGGAACTAAGCGCAAGGTGAACTGCTCCAAGG	37	3	27756661	CCCACTCTTTGGACCTCCCAGGGTTCAGCCAGGGGATGGGCTGTCCTTCG	3	27731665	R								chr3:27756660-27756941	Island				3:27731217-27731985	3:27755443-27756862	Unclassified		27756661	27756784	NC_000003.11		AML
cg26479099	cg26479099	cg26479099	73642495	AATATCTTTCTTCTTTACATACTACCRTAATAAAAAAATTTTAAAAATCC			II			AGGCCATTTCCTAATAAACTGAGAACAGAAAGGGGCAGAAAGGGCTGCCTCTGCCTAGCA[CG]GACTTTTAAAACCCTTCTACCACGGTAGCATGCAAAGAAGAAAGATATTCCTTCAGTCGT	37	10	90712948	CGGACTTTTAAAACCCTTCTACCACGGTAGCATGCAAAGAAGAAAGATAT	10	90702928	F	rs80007773				ACTA2;ACTA2	NM_001613;NM_001141945	TSS1500;5'UTR										90712948	90713071	NC_000010.10		AML
cg02833180	cg02833180	cg02833180	56704479	CTCAACTTTATAAAAAACCAATTCTTCAATTCCACAACTAAAAATCTCTC			II			CTCTTGCCCCTCTCAGCTTTGTGGGAGACCAGTTCTTCAGTTCCACAGCTGGGGGTCTCT[CG]TACCCCGTCCAGCACCTGAATTCAGCCAGACCTCTAATAACCAGGGAAGGGAGATCAGAC	37	2	198815064	CGAGAGACCCCCAGCTGTGGAACTGAAGAACTGGTCTCCCACAAAGCTGA	2	198523309	R				TRUE	PLCL1	NM_006226	Body					TRUE					198815064	198815187	NC_000002.11		oncocytoma
cg00171092	cg00171092	cg00171092	47771303	AAAACTAACCTCATATTACACCCAAAAAAACCTCTTTTCAATATAAAAAC			II			ACCACAGCTTCTGAAGTCACCCTCCACATGCAGCTCCAGTGCTTTCCAACTCATTCTGTT[CG]CTCCCACACTGAAAAGAGGCCTTTCTGGGTGCAACATGAGGCCAGCCCCCTCTGCACGTG	37	3	124531371	CGCTCCCACACTGAAAAGAGGCCTTTCTGGGTGCAACATGAGGCCAGCCC	3	126014061	F					ITGB5	NM_002213	Body					TRUE				TRUE	124531371	124531494	NC_000003.11		oncocytoma
cg01236027	cg01236027	cg01236027	20771343	CTTATTCAACCACTAACAATAATACAATACATAAAAAAATTTCCTATAAC			II			CATATCTGATGCTTATTCAACCACTGGCAGTGATGCAGTGCATAAAAAGGTTTCCTATGA[CG]TTGTTCCTCTCCCAAAGCTGGAATTACTCCCCAAACGCAGAAAGCAAAAGGCATGTGGGG	37	5	72468121	CGTCATAGGAAACCTTTTTATGCACTGCATCACTGCCAGTGGTTGAATAA	5	72503877	R					TMEM174	NM_153217	TSS1500										72468121	72468244	NC_000005.9		oncocytoma
cg25273027	cg25273027	cg25273027	72723475	CACATCTCCTTTACACTAAAACAATCATATATTATAAACTACTCAATATC			II			TCCCCTGGAACTATTTATTATTTCTTCCTTTAACAAAAGAATAGCCTCACAGGGTGTTGA[CG]ACACTGAGTAGCTCATAACATATGACTGCTTCAGTGCAAAGGAGATGTGGCGAAACAGTG	37	2	139482205	CGACACTGAGTAGCTCATAACATATGACTGCTTCAGTGCAAAGGAGATGT	2	139198675	F		rs77756778			NXPH2	NM_007226	Body					TRUE					139482205	139482328	NC_000002.11		oncocytoma
cg16689761	cg16689761	cg16689761	13701510	TTAAATAATAAATCAAAACTTCTAAATTCCCTTAACTTTATACTTATCTC			II			ACCCTGGCCCTCTGCATGAGCAGGAGGGTGGACACGTGGAGATGTGAGACAGAAAGCTAC[CG]AGACAAGCACAAAGTTAAGGGAACCCAGAAGCCCTGACTCACCATTCAAAGGAAAAAACA	37	7	141360223	TGAATGGTGAGTCAGGGCTTCTGGGTTCCCTTAACTTTGTGCTTGTCTCG	7	141006692	F					KIAA1147	NM_001080392	3'UTR					TRUE					141360223	141360346	NC_000007.13		oncocytoma
cg02309772	cg02309772	cg02309772	71810441	TTTAAAACCACACACATTTATAAAAACCAACAAAAACTAAAAACCRATAC			II			GTGTGTGTTCATTTAGAGCCACACACATTTGTGAGAGCCAGCAGGGGCTGAGAACCGGTA[CG]CTAACACACGGTAGATGCTAATACATGGTAGACAAAATACTCCAAAACCTAGGGCCTGTG	37	14	100073879	TTAGAGCCACACACATTTGTGAGAGCCAGCAGGGGCTGAGAACCGGTACG	14	99143632	R		rs7158737						chr14:100069475-100071813	S_Shelf								100073879	100074002	NC_000014.8		oncocytoma
cg03234557	cg03234557	cg03234557	20773361	AATTCCCCTTCCATCTAAAAAACTCAAAAAAATCTCAACTTAATCATATC			II			AACTCTGGAGAAATTCCCCTTCCATCTAGAAGACTCAGAAGAGTCTCAGCTTAGTCATAT[CG]ACTTACTGCTCACGCCCACTGTTTTTTCCACCTCCTACCATCCTGTATTCTTAACCTTCT	37	4	99404186	ATTCCCCTTCCATCTAGAAGACTCAGAAGAGTCTCAGCTTAGTCATATCG	4	99623209	R					TSPAN5	NM_005723	Body					TRUE					99404186	99404309	NC_000004.11		oncocytoma
cg22876153	cg22876153	cg22876153	14669507	AAACAAAATATAAACCTAAAATACCCAAATACTTCAAATAAAACTTTCCC			II			ACCACCACATTAAACAGAGTGTGAGCCTGAAATACCCAAATACTTCAAATAAGACTTTCC[CG]GCTCAAGTTCTTTCAGTCTTCCTTTTAACTGAGAAAAAAAGCTAAGGATACTGTAAAAAC	37	19	36865766	AACAGAGTGTGAGCCTGAAATACCCAAATACTTCAAATAAGACTTTCCCG	19	41557606	R								chr19:36869564-36870279	N_Shelf								36865766	36865889	NC_000019.9		oncocytoma
cg07034276	cg07034276	cg07034276	53677508	ATATCTAAACTAACATTAAAACATAAACAATCTAAAATCCCATAAACCCC			II			GTGATCTTGCTGTATCTAAGCTGACATTGGAACATGAACAGTCTGAAATCCCATGAGCCC[CG]CTGCCCTGCACCTGCGACCCTCAGGCTAGACCTTGGACTGTCTACAACACGAGTCAGGCC	37	12	50366542	CGGGGCTCATGGGATTTCAGACTGTTCATGTTCCAATGTCAGCTTAGATA	12	48652809	R					AQP6	NM_001652	TSS200							12:50365814-50366594	Unclassified_Cell_type_specific		50366542	50366665	NC_000012.11		oncocytoma
cg09042407	cg09042407	cg09042407	71665433	AAACATACRTAAAACAAATAAATAACTAACAAACCAAAAATCCCAAACRC			II			CGGTGTTTGCTAAACATGCGTGGAACAAATGAGTGGCTAACAAGCCAGAAATCCCAAGCG[CG]TGCCCCGTGTCGCTCCAGACACAACTTCCCCACCCTCATCACCCTGTGGGTCACTCCGAC	37	17	208472	CGCGCTTGGGATTTCTGGCTTGTTAGCCACTCATTTGTTCCACGCATGTT	17	208472	R								chr17:205475-206667	S_Shore				17:208319-208807				208472	208595	NC_000017.10		oncocytoma
cg14641122	cg14641122	cg14641122	72700303	TCAATAATTTCTAATTTCACTTACTACTTCATACCAAAATAAAAACCAAC			II			ATTTGCTTACATCAATAATTTCTGGTTTCACTTGCTACTTCATGCCAGAATAAAAGCCAA[CG]CATGTAGAAATCATCTCTAGAGAAAGAAACTGCCTCTGTTTAACTACTCTGGGTTCATCA	37	9	4083904	CAATAATTTCTGGTTTCACTTGCTACTTCATGCCAGAATAAAAGCCAACG	9	4073904	R					GLIS3;GLIS3	NM_152629;NM_001042413	Body;Body					TRUE					4083904	4084027	NC_000009.11		oncocytoma
cg09885851	cg09885851	cg09885851	42708505	CTCCCCAAATTTACATCTATATAATCTAAAAAAAAACACAAATCCTACCA	64759443	CTCCCCAAATTTACATCTATATAATCTAAAAAAAAACACGAATCCTACCG	I	A	Red	AATTTGGAAAGTCTCCCCAGGTTTACATCTGTGTGATCTAAGGGGAAGCACGAGTCCTGC[CG]GAGAACTGAGCCCCAGCTCCCTAAGCCACTTGTGTCTTTCCACTCCCTACCCCAGTTGGT	37	6	169313950	CGGCAGGACTCGTGCTTCCCCTTAGATCACACAGATGTAAACCTGGGGAG	6	169055875	R								chr6:169309817-169310582	S_Shelf								169313950	169314073	NC_000006.11		oncocytoma
cg10129408	cg10129408	cg10129408	62744310	ATCRTCTTCTCTAACATATCAAACAAATATATATAAAAAATCAACTCCAC			II			ACCAGTTTTAAATCGTCTTCTCTGACATGTCAGGCAAATATGTGTAAAAGGTCAGCTCCA[CG]CTGTGGAGCAGAGACCTGTCCCCCAGGCACCAAAACCTCCCCTTTCTAACCGTGCCCGAG	37	6	10421001	TCGTCTTCTCTGACATGTCAGGCAAATATGTGTAAAAGGTCAGCTCCACG	6	10528987	R					TFAP2A	NM_001042425	TSS1500	chr6:10421414-10421727	N_Shore				6:10528987-10529149				10421001	10421124	NC_000006.11		oncocytoma
cg14011327	cg14011327	cg14011327	22791500	TCAAACTAAACCAACCTAAAAATCTATCTCAATAACAAAAAAAACCCTAC			II			TCCCGGTAGATTCAGGCTGGGCCAACCTGAGAGTCTGTCTCAGTAACAAAGGGAACCCTG[CG]CCCAGCTGAAGTGCAGGCAATGTTTACCCGAAAGCTGGGGGTGGGTCCGCATTTCCAGGA	37	4	99584961	CAGGCTGGGCCAACCTGAGAGTCTGTCTCAGTAACAAAGGGAACCCTGCG	4	99803984	R												TRUE		4:99583896-99585148	Promoter_Associated		99584961	99585084	NC_000004.11		oncocytoma
cg18183240	cg18183240	cg18183240	41664483	CTAAATTTTCTTTAACTTAAAACTCAAATACTTAAACTTTAATTACATTC			II			TGCCCTTTTTCCTAGATTTTCTTTGACTTAAAACTCAAGTGCTTAGGCTTTAGTTACATT[CG]GTATAAAAAATGAAAAATAAAAACTCAAGTGCTTATCCTGCTCCTCATTCTATGGAGACA	37	3	127373519	TAGATTTTCTTTGACTTAAAACTCAAGTGCTTAGGCTTTAGTTACATTCG	3	128856209	R					PODXL2	NM_015720	Body					TRUE					127373519	127373642	NC_000003.11		oncocytoma
cg17427491	cg17427491	cg17427491	30687456	AAACACAAACAATCAAATTAAAACAAAAACCTCATTCAAAATTCCACCCA	37760422	AAACACAAACAATCGAATTAAAACAAAAACCTCGTTCAAAATTCCGCCCG	I	A	Red	CGCCGCCGCAGCCTGTGGACTCCTGGGCCCTCCTCTGAGAGCCTGCGCTGTGCCTGGCCC[CG]GGCGGAACTTTGAACGAGGCTCCTGTCTTAACTCGACTGCTTGTGCTTGGGGGAGATAAA	37	7	190423	AAGCACAAGCAGTCGAGTTAAGACAGGAGCCTCGTTCAAAGTTCCGCCCG	7	285506	F								chr7:191875-193799	N_Shore				7:285371-285542	7:190184-190442	Unclassified_Cell_type_specific		190423	190546	NC_000007.13		oncocytoma
cg22930950	cg22930950	cg22930950	62642450	ATAATTAAATAAACATCAAATATAACCTAACTCACTAAAACACATACTTC			II			CACAGCTGGTTGTTTCACCTTGAAGACCAGGAACTGTGTGGCCACCATGGAGGGAGGGTC[CG]AAGCATGTGTCCTAGTGAGCCAGGTCATATCTGATGCTTATTCAACCACTGGCAGTGATG	37	5	72468034	TGGTTGAATAAGCATCAGATATGACCTGGCTCACTAGGACACATGCTTCG	5	72503790	F	rs73762293				TMEM174	NM_153217	TSS1500										72468034	72468157	NC_000005.9		oncocytoma
cg10803417	cg10803417	cg10803417	41763312	TAAACTTCCTACCTTACAAAACCTACCTAAAAATTCTCCCTAAAAATAAC			II			GGCCGCGCCCTTGGGCTTCCTGCCTTGCAGGACCTGCCTGGAGGTTCTCCCTGGGGGTGG[CG]GGAGGGGGAGGCTTGACCTTTTGTCCTGACCAGGTGGGCTGGAGGGGACAAGCCCTATCC	37	12	50369529	CGCCACCCCCAGGGAGAACCTCCAGGCAGGTCCTGCAAGGCAGGAAGCCC	12	48655796	R					AQP6	NM_001652	3'UTR										50369529	50369652	NC_000012.11		oncocytoma
cg06577876	cg06577876	cg06577876	33613419	ATAAATTCTCAACAATCTAAAATAAATTAACAACTATCTCACTTAAAAAC			II			GAAGTGAATGAATAAATTCTCAGCAATCTGAAATAAGTTGGCAGCTATCTCACTTGGAAG[CG]ACCAGCTCATTTTTAGAGTCTCTTCTGACCACCAGACCATACCAATCTGCTAGACCAACT	37	7	32336173	CGCTTCCAAGTGAGATAGCTGCCAACTTATTTCAGATTGCTGAGAATTTA	7	32302698	R								chr7:32337983-32338725	N_Shore								32336173	32336296	NC_000007.13		oncocytoma
cg17272019	cg17272019	cg17272019	15753370	CACAAAACCACATCCAATTCCATAAAAAATATATCATCCTTAACAAATCA	61635425	CGCAAAACCACGTCCGATTCCATAAAAAATATATCATCCTTAACAAATCG	I	C	Grn	GAGGCTGTGGGGCTGGGCCCACGTAGCTGCCTCCCACCGCTGAGGCAGGGGCTCGAGCCG[CG]ATTTGCCAAGGATGACACATTTCTCATGGAACCGGACGTGGTTCTGCGTGACTTGCAGGT	37	15	102094601	CGCAGAACCACGTCCGGTTCCATGAGAAATGTGTCATCCTTGGCAAATCG	15	99912124	F												TRUE	15:99912101-99912173				102094601	102094724	NC_000015.9		oncocytoma
cg11593949	cg11593949	cg11593949	19665451	CAAACTCTTTAATTAACACAAAAAAAAACCCTAAAAATCTCCTACAAAAC			II			GCGTTTGAGAACTGCTGGGTGGGCTGGTGTTACCCAGGATTTTTAAATTTTTGCAGGAGA[CG]CTTTGCAGGAGATCTCTAGGGCTTTTTTCTGTGTCAATTAAAGAGCCTGGCCAGCTGGAC	37	7	45927735	CGCTTTGCAGGAGATCTCTAGGGCTTTTTTCTGTGTCAATTAAAGAGCCT	7	45894260	F		rs72563767			IGFBP1	NM_000596	TSS1500	chr7:45928002-45928585	N_Shore								45927735	45927858	NC_000007.13		oncocytoma
cg08857713	cg08857713	cg08857713	66670482	AACTCAATTTAACTCCCTAAAAAACATTTCTTTTAAATCAACTACAATTC			II			ATATTTCTCACAACTCAGTTTGGCTCCCTGGAAGGCATTTCTTTTGAATCAACTGCAATT[CG]TATCTAACAATTTCATAGCTTACAAGTAAGACTGCTATTAAAATGTTAACTAATTCTGGG	37	3	99824269	ACTCAGTTTGGCTCCCTGGAAGGCATTTCTTTTGAATCAACTGCAATTCG	3	101306959	R					C3orf26;FILIP1L;FILIP1L	NM_032359;NM_182909;NM_001042459	Body;5'UTR;5'UTR					TRUE					99824269	99824392	NC_000003.11		oncocytoma
cg04340595	cg04340595	cg04340595	27741443	ACTCTATTTAAACAACAAACAAACACTCACACCCAAAAAATATCCTCACA	15657455	ACTCTATTTAAACAACGAACAAACGCTCACGCCCAAAAAATATCCTCACG	I	C	Grn	ATACACTTTCTGACCTATCATGAGTATACACATCTGCGAAGGGAAACCGCGCGGCGACAG[CG]TGAGGACATCCCCTGGGCGTGAGCGTCTGTCCGCTGTCTAAACAGAGCAGCTACAGGGAC	37	1	9789174	GCTCTGTTTAGACAGCGGACAGACGCTCACGCCCAGGGGATGTCCTCACG	1	9711761	F					CLSTN1;CLSTN1	NM_014944;NM_001009566	3'UTR;3'UTR	chr1:9790292-9790704	N_Shore				1:9711737-9711787	1:9788282-9789633	Promoter_Associated_Cell_type_specific		9789174	9789297	NC_000001.10		oncocytoma
cg02693744	cg02693744	cg02693744	14697451	TAATACCACRAATAAATTCAACTCTACTAAAATAAATTAAAAACAACAAC			II			ATCTCGTGTCCATAGAGCAAAACGTCTGCTCAGATGGATGCGAGGCACAGCGTCCGCCCA[CG]CTGCTGTTTTTAATCCATCTCAGTAGAGTTGAACCCATTCGTGGTATTACAGCCATTTCT	37	13	111165457	CGCTGCTGTTTTTAATCCATCTCAGTAGAGTTGAACCCATTCGTGGTATT	13	109963458	F								chr13:111164284-111164547	S_Shore				13:109963420-109963459				111165457	111165580	NC_000013.10		oncocytoma
cg19507725	cg19507725	cg19507725	71718422	ACTAAACCATTAAAAATACTCCAAATTACCACTTACAAAAAAAAACTAAC			II			AACAGCCTGGAAACCTCGCCTCAAGGGTGCCCCAGGCTGCCAGAGCTCTCTGCCCCTGCC[CG]CCAGCTCCTCCCTGTAAGTGGTAATTTGGAGCACCCTTAATGGCCCAGTTCAGGAGCTGC	37	7	75279630	CTGGGCCATTAAGGGTGCTCCAAATTACCACTTACAGGGAGGAGCTGGCG	7	75117566	F					HIP1	NM_005338	Body					TRUE				TRUE	75279630	75279753	NC_000007.13		oncocytoma
cg02506908	cg02506908	cg02506908	30785352	TAAATCCTAAAATTAAAATAACCCRATTCATATTCCAATTCTTCCCTACC			II			CTCAGTGTTGGTTATAATTCATTGGGACAGAGAACATTCCTAGGCCATGAGGTCAGCAAG[CG]GCAGGGAAGAACTGGAACATGAACCGGGCTATTCTAACTCCAGGACCCACACTTTAAATT	37	12	122297408	CGGCAGGGAAGAACTGGAACATGAACCGGGCTATTCTAACTCCAGGACCC	12	120781791	F				TRUE	HPD	NM_002150	TSS1500					TRUE				TRUE	122297408	122297531	NC_000012.11		oncocytoma
cg22677065	cg22677065	cg22677065	72743502	CTTCTCTACAATAATAACACCTACACTCCTTTTTATTTCRACCTCCTTTC			II			CTCCATTCAGTCTTCTCTGCAGTAATAACACCTACACTCCTTTTTGTTTCGACCTCCTTT[CG]AAAGTATTTATTTGTTCTCAAACATTACTCTTGCAGGATCCAGCTTCTGCCCTGATTCCC	37	2	120977928	CGAAAGGAGGTCGAAACAAAAAGGAGTGTAGGTGTTATTACTGCAGAGAA	2	120694398	R								chr2:120980332-120981451	N_Shelf					2:120977821-120977992	Unclassified_Cell_type_specific		120977928	120978051	NC_000002.11		oncocytoma
cg20964216	cg20964216	cg20964216	15655302	ACAAAAATAACAAAACAAACTCACRTAATATAAATACAACTACACAAAAC			II			AGCTACGCGGTGCAGAAATAACAGGACAGACTCACGTGGTGTAAATACAGCTACACAGAG[CG]GTGGTGCAAAGTCAGGTGGTCACGGGGATTTCTGCTTATGATTCTAGTATGGTATACAGA	37	17	1123812	CAGAAATAACAGGACAGACTCACGTGGTGTAAATACAGCTACACAGAGCG	17	1070562	R													17:1070382-1070669				1123812	1123935	NC_000017.10		oncocytoma
cg25323497	cg25323497	cg25323497	37774386	ACTATACCAAACCRTAAACTCACCAAACCAATCCTAACTATAAAAAAAAC			II			GGCTCTATGCAACTGTACCAGGCCGTAGACTCACCAAGCCAGTCCTGGCTGTAGAAAGAA[CG]TGGGAACTCTGGGCCATGTGGATTTTCACAAGCTGAGTTGTTGAGAGACCTGGACTACCT	37	6	46923451	CTGTACCAGGCCGTAGACTCACCAAGCCAGTCCTGGCTGTAGAAAGAACG	6	47031410	R					GPR116	NM_015234	TSS1500										46923451	46923574	NC_000006.11		oncocytoma
cg13206028	cg13206028	cg13206028	22750417	AATACAAAAAACCAATTCCTAATTACAAAAAAACAACTAAATACAAAAAC			II			TTTGCTGACATGGTGCAAAGAGCCAATTCCTGGTTGCAAAGAGGCAGCTGGGTGCAGAGG[CG]GGGTGCATTCCTGTAATAATAATAACTTGTGTTTTTATAATACTTTACAGTCTAAGTACT	37	10	114780354	GTGCAAAGAGCCAATTCCTGGTTGCAAAGAGGCAGCTGGGTGCAGAGGCG	10	114770344	R		rs34167419			TCF7L2;TCF7L2;TCF7L2;TCF7L2;TCF7L2;TCF7L2	NM_001146284;NM_001146285;NM_030756;NM_001146274;NM_001146286;NM_001146283	Body;Body;Body;Body;Body;Body					TRUE		10:114780203-114780394	Unclassified_Cell_type_specific		114780354	114780477	NC_000010.10		oncocytoma
cg21576525	cg21576525	cg21576525	11779477	ACTCTTAACTCTAATTTCRACAAAAAATCCCRAATTACAAACCTAAACTC			II			AACAACCAGGGGCTCTTAACTCTAGTTTCGGCAGGAGATCCCGAGTTACAGACCTGAGCT[CG]TAAACAAACGCTCACCACTTTACAGTCGCCGCCTCATCCTGAAACTCCGGTCAGAAATGC	37	17	80796712	CGAGCTCAGGTCTGTAACTCGGGATCTCCTGCCGAAACTAGAGTTAAGAG	17	78390001	R					TBCD;ZNF750	NM_005993;NM_024702	Body;5'UTR						17:78389969-78390033				80796712	80796835	NC_000017.10		oncocytoma
cg05502439	cg05502439	cg05502439	35755348	ACCCRCACTCACAAAATACAAATATAAATACAATCRACTTTACCAAAAAC			II			GTGGAATAAACCCCTTCTCCACCCGCCCCTCTGCAACCCCACAGGCCACAGTGTCCACAG[CG]TCCTTGGTAAAGTCGACTGTATTCACATCTGCATTCTGTGAGTGCGGGTATAGGTGGGAG	37	12	50366280	CCCGCACTCACAGAATGCAGATGTGAATACAGTCGACTTTACCAAGGACG	12	48652547	F	rs2849266				AQP6	NM_001652	TSS1500							12:50365814-50366594	Unclassified_Cell_type_specific		50366280	50366403	NC_000012.11		oncocytoma
cg10488050	cg10488050	cg10488050	73621324	AACTCAAAACRAAATCTACTTAACAAATATATAAAACTAATCAAAACCTC			II			AAAGACCGCCCAGAGTATGAAGTTTTAAACAAGGGTCACCTTCAGATTCAGATGGAAAAC[CG]AGGTCTTGACCAGTTTCATACATTTGTTAAGCAGACTCCGTTCTGAGTTAGATGAAAACA	37	7	132617821	ACTCAGAACGGAGTCTGCTTAACAAATGTATGAAACTGGTCAAGACCTCG	7	132268361	F					CHCHD3	NM_017812	Body					TRUE					132617821	132617944	NC_000007.13		oncocytoma
cg24428196	cg24428196	cg24428196	59717332	TTTTCATTCATCATTATCRTTATCCTACCACATATCCTAATAAAATAACC			II			TGTGTTAATTTTTACATTCCTCACTTGATACTATTTTGTTTCCTCATGCTCACATTTGGA[CG]GCCATTTCATTAGGATATGTGGCAGGACAACGATAATGATGAATGAAAAGTTCACTCTCT	37	2	42685272	CGGCCATTTCATTAGGATATGTGGCAGGACAACGATAATGATGAATGAAA	2	42538776	F					KCNG3;KCNG3	NM_133329;NM_172344	Body;Body					TRUE					42685272	42685395	NC_000002.11		oncocytoma
cg16096172	cg16096172	cg16096172	25689359	CAAACTACAACATTTTCATAATATTCAACAATAACTCCRCAATATCACCC			II			ATATGACTTAGAGGAAAACACAAGACTGTTGTTATAGTTTTACAAAGTGGAGCAACTTCA[CG]GGTGATATTGCGGAGCTATTGCTGAATATTATGAAAATGCTGCAGTTTGTCATATGCTGT	37	6	46924482	CGGGTGATATTGCGGAGCTATTGCTGAATATTATGAAAATGCTGCAGTTT	6	47032441	F												TRUE					46924482	46924605	NC_000006.11		oncocytoma
cg08749443	cg08749443	cg08749443	53626491	TTTCTAACAATAACTTACAAAACATAAAATTCTATCTTCTTTCCTTCTCC			II			GAAGTGTTAGTTTTCTAGCAGTAGCTTGCAGGGCATAGAGTTCTATCTTCTTTCCTTCTC[CG]TACCTACCTGCTTTCCCTACCCCTCCACCAAGTGAGAGCAGGGACCTAGGTCATCTTGCT	37	15	90224098	CGGAGAAGGAAAGAAGATAGAACTCTATGCCCTGCAAGCTACTGCTAGAA	15	88025102	R					PLIN1;PLIN1	NM_001145311;NM_002666	TSS1500;TSS1500					TRUE				TRUE	90224098	90224221	NC_000015.9		oncocytoma
cg11774624	cg11774624	cg11774624	73649384	TATCTACAACCCCTACCAACAAATATAACCACACCTAATATAAAATCACA	13684490	TATCTACGACCCCTACCGACAAATATAACCGCACCTAATATAAAATCACG	I	T	Red	ATTCAGCACAGCTGTCTGCGGCCCCTGCCGGCAGGTGTGGCCGCACCTGGTGTGAAGTCA[CG]TGGAGTCAGTGCTGTGGAGGGAAGTCCTGTGCGGGCCGGGCAGTGAGGAGAGCACTGATT	37	8	41480639	TGTCTGCGGCCCCTGCCGGCAGGTGTGGCCGCACCTGGTGTGAAGTCACG	8	41599796	R					AGPAT6	NM_178819	3'UTR							8:41480526-41480797	Unclassified_Cell_type_specific		41480639	41480762	NC_000008.10		oncocytoma
cg19023977	cg19023977	cg19023977	41652426	AAAAAACAAAAAAACAATATACAAAAAACCCTCACATCAATAACCCTACA	57622390	AAAAAACAAAAAAACAATATACAAAAAACCCTCACATCGATAACCCTACG	I	T	Red	CATGGCTCTCGAGAAAAACAGAGGAGCAGTGTACAGAAGACCCTCACATCGGTGGCCCTG[CG]TCTTCCCTGTGGGCTGTGCCAACCCACTCTCTCCCCAGTAATGACTCTTTGTTTTTACTA	37	5	95276578	CGCAGGGCCACCGATGTGAGGGTCTTCTGTACACTGCTCCTCTGTTTTTC	5	95302334	R					ELL2	NM_012081	Body					TRUE					95276578	95276701	NC_000005.9		oncocytoma
cg20470975	cg20470975	cg20470975	44719403	AACCCTAAATATCCTATAACCAAACAAATCCACCACAACAAAAACCACAC			II			CCTCCAGTCCTCTACTCACTGCTGACTCACCCATGTCCTTTTCAGACATGGGCCTCCCTC[CG]TGTGGCCTCTGCTGTGGTGGACCTGCCTGGTCACAGGACATCCAGGGCCAGAAGCTCTGA	37	6	138101307	GCCCTGGATGTCCTGTGACCAGGCAGGTCCACCACAGCAGAGGCCACACG	6	138143000	F												TRUE					138101307	138101430	NC_000006.11		oncocytoma
cg27069285	cg27069285	cg27069285	56709428	TAACAAATAAAACCCACTAAAAAAAATACAACTATTTTTAATCAATCTCC			II			ATTTCTAATAGCAAAGAACCTGATGCACAACTAGGGTAACCCCCTCCTCTGCTGCCCTTG[CG]GAGACTGACCAAAAATAGCTGCACTCCTTTCAGTGGGCCCCATTTGTTATGAAGAAATAA	37	12	110427408	CGGAGACTGACCAAAAATAGCTGCACTCCTTTCAGTGGGCCCCATTTGTT	12	108911791	F					GIT2;GIT2;GIT2;GIT2;GIT2;GIT2	NM_014776;NM_001135214;NM_057170;NM_057169;NM_001135213;NM_139201	Body;Body;Body;Body;Body;Body					TRUE					110427408	110427531	NC_000012.11		oncocytoma
cg17382888	cg17382888	cg17382888	17665340	TATAAAAACAATCCCTCACAAATAATTTCAAAACAATCACAACATAAAAC			II			TCCAAGGAAGATGTGGAGGCAATCCCTCACAAGTAGTTTCAAAACAGTCACAGCATGGGG[CG]GAAGGTAGAAGTATCAAGCACCCACCTCTTCAAATGCTAGGCCTCCAGAGGGTCAACCCT	37	7	32337188	CGCCCCATGCTGTGACTGTTTTGAAACTACTTGTGAGGGATTGCCTCCAC	7	32303713	R								chr7:32337983-32338725	N_Shore		RDMR						32337188	32337311	NC_000007.13		oncocytoma
cg27438690	cg27438690	cg27438690	36686500	ATATAAACAAAATAATAACTTAACTCACACTTAACCCAACAAAAAACTAC			II			TAAACGGTGACTTTAGTTTACATAGCAGTAGGTATGTTGTGGAGAATTACTCAATCTGTA[CG]CAGCCTCCTGCTGGGTTAAGTGTGAGCTAAGTTATTATTTTGCTTACATCTGCACCCTTG	37	1	243869070	CGCAGCCTCCTGCTGGGTTAAGTGTGAGCTAAGTTATTATTTTGCTTACA	1	241935693	F					AKT3;AKT3	NM_005465;NM_181690	Body;Body					TRUE					243869070	243869193	NC_000001.10		oncocytoma
cg14172849	cg14172849	cg14172849	47779325	TAAAAACACTAACTCTCCCACAACTACATATACCACTACAAAAACAAAAC			II			TCTAAGCACTGACTATGCCAGGAAGGCTGCCCAGCCAGGACCCCGTGGCCCACGGGGCGT[CG]TCCTGTTCCTGCAGTGGCACATGCAGTTGTGGGAGAGCCAGTGCCCCCACGCCGTGTCAT	37	14	104171259	GGGGGCACTGGCTCTCCCACAACTGCATGTGCCACTGCAGGAACAGGACG	14	103241012	F					XRCC3;XRCC3;XRCC3	NM_001100119;NM_005432;NM_001100118	Body;Body;Body						14:103240995-103241067				104171259	104171382	NC_000014.8		oncocytoma
cg16213787	cg16213787	cg16213787	40708477	AACTAACTAAAAATATCCAATTTAAATACACAATCCCTTTCTCCCAAACC			II			GGAAAGGGAAACAACATCCTTCGGTACACTTCTTGCTTTCTGGGCCCTCAGAGAAGGGAT[CG]GTCTGGGAGAAAGGGATTGTGTATCCAAACTGGACACCTCCAGCCAGCCAGAAAAGAGGA	37	2	173097396	CGGTCTGGGAGAAAGGGATTGTGTATCCAAACTGGACACCTCCAGCCAGC	2	172805642	F								chr2:173099482-173100098	N_Shelf			TRUE					173097396	173097519	NC_000002.11		oncocytoma
cg12102682	cg12102682	cg12102682	51663359	TTAAAAACTAAACTCTATATACCATACTAAAATCATAAACAAAAATCCCC			II			GACAGACTCACGTGGTGTAAATACAGCTACACAGAGCGGTGGTGCAAAGTCAGGTGGTCA[CG]GGGATTTCTGCTTATGATTCTAGTATGGTATACAGAGCCCAGTTTCCAAAACAGCCAAAT	37	17	1123836	CGGGGATTTCTGCTTATGATTCTAGTATGGTATACAGAGCCCAGTTTCCA	17	1070586	F	rs73281107												17:1070382-1070669				1123836	1123959	NC_000017.10		oncocytoma
cg02666955	cg02666955	cg02666955	58643400	AAAAATAAAAAAATAATACAAATAACTAATTCCCTTCACCCACACATCCC			II			ACAAGGTGCACCTGAACCAGTGCCTGCTTCTCCGTCTTCACAGAAACCTGCGCAGGGCGT[CG]GGATGTGTGGGTGAAGGGAACTAGCCACCTGTACTACCCCCTCACTTTTCCTGTGTTTGC	37	7	1133979	CGGGATGTGTGGGTGAAGGGAACTAGCCACCTGTACTACCCCCTCACTTT	7	1100505	F					C7orf50;C7orf50;C7orf50	NM_001134395;NM_032350;NM_001134396	Body;Body;Body	chr7:1135744-1135992	N_Shore				7:1100256-1100506				1133979	1134102	NC_000007.13		oncocytoma
cg24763790	cg24763790	cg24763790	20722467	AAACRTAAAAACACTAAAAACCCCTAAAATAAAACRAACTATCACAAAAC			II			TCGTCTAGGGCAGAAGGGAGGCCTGGTCAGCACAGCTCCTGGGCAGCCGCCCCAGGTGCA[CG]TCCTGTGACAGCCCGCCCCACCCCAGGGGCCTTCAGTGCCCCCACGCTCCTGGATCTGAC	37	14	93429251	AGCGTGGGGGCACTGAAGGCCCCTGGGGTGGGGCGGGCTGTCACAGGACG	14	92499004	F	rs35134553				ITPK1;ITPK1;ITPK1	NM_001142593;NM_014216;NM_001142594	Body;Body;Body						14:92498991-92499067				93429251	93429374	NC_000014.8		oncocytoma
cg15676292	cg15676292	cg15676292	24705329	ATAAACCTAAACTCACAACCAATCTACAAAAAACAAACTCCATTAAAAAC			II			GGAAGGTGTTTTGCTTTTTCCCTGAGCAAGAATGCCGAGCAGGGAAGCACCTCCACCCCG[CG]TTCCTAATGGAGCTTGCTCTCTGCAGACTGGCTGTGAGCCCAGGTTTACAGAAGTTCACT	37	7	141069418	TAAACCTGGGCTCACAGCCAGTCTGCAGAGAGCAAGCTCCATTAGGAACG	7	140715887	F												TRUE					141069418	141069541	NC_000007.13		oncocytoma
cg04973183	cg04973183	cg04973183	45689308	CTATTTTCACAACAACTATTCCCACTACTCTATAAAACTACTCAACCATC			II			GACTTGGCTTTCTGTTTTCACAGCAGCTATTCCCACTGCTCTGTGAGGCTGCTCAACCAT[CG]CTGTCCCCTTTCCTTTCTCCCACACCTCCTCTAGGCAACTCTGCCTCAAGTTTGCTTTCT	37	4	160118923	TGTTTTCACAGCAGCTATTCCCACTGCTCTGTGAGGCTGCTCAACCATCG	4	160338373	R												TRUE					160118923	160119046	NC_000004.11		oncocytoma
cg22670503	cg22670503	cg22670503	26763470	ACAAACAATAAACAAAAACAACRACAACAATACTAATAACAAAAAACTCC			II			AGGCCTTCATCATGGGACAACTTTCCAACAAGGAGCAGGGGTCTCTTGCAAGTCTGTCCG[CG]GAGCTCCCTGCCACCAGCACTGTTGCCGCTGTCTTTGTTTACTGCTTGTCACTAAGCACT	37	10	49482695	CAAGCAGTAAACAAAGACAGCGGCAACAGTGCTGGTGGCAGGGAGCTCCG	10	49152701	F		rs77107132			FRMPD2;FRMPD2;FRMPD2;FRMPD2	NM_001018071;NM_152428;NM_001018071;NM_152428	5'UTR;1stExon;1stExon;5'UTR					TRUE					49482695	49482818	NC_000010.10		oncocytoma
cg07700925	cg07700925	cg07700925	36607509	AATCAAACCAAAACATTACTACCAAATAACTAAAAAAATACTCTAACCCC			II			GTGGTCCTGTTGGTCAGGCCAGGGCATTGCTGCCAGGTGGCTAGGAGGGTGCTCTAACCC[CG]GGGTTCTGAGCCCACTGTGGCACTCAGATCCCATCTGCTCCCCTGCCCTGTCTTGTGTGT	37	10	129540267	GTCAGGCCAGGGCATTGCTGCCAGGTGGCTAGGAGGGTGCTCTAACCCCG	10	129430257	R								chr10:129534410-129537366	S_Shelf								129540267	129540390	NC_000010.10		oncocytoma
cg11316517	cg11316517	cg11316517	65771413	ATAAACCTTCTTACTATTACCCTAAAATAAACAACCTTATTTAAAAAAAC			II			ACCTTGTAAACATGAACCTTCTTGCTATTGCCCTGAAGTGAGCAACCTTATTTAAGGAAA[CG]AAAAACTTCTCCCAGTGCCGGAGGGTGGACTGGGAAGCAGGTCTAGACATTCATTCTTTG	37	5	72666838	CGTTTCCTTAAATAAGGTTGCTCACTTCAGGGCAATAGCAAGAAGGTTCA	5	72702594	R												TRUE				TRUE	72666838	72666961	NC_000005.9		oncocytoma
cg00299943	cg00299943	cg00299943	58728380	CCAAAACAAAAAACAAAACCCTTAAAAACAAAACTTAAACACAAAAACCA	20788449	CCAAAACGAAAAACAAAACCCTTAAAAACGAAACTTAAACGCAAAAACCG	I	A	Red	ATCATGTAAAAGCCAGAACGAAGGGCAAGGCCCTTAGGGGCGGGGCTTGAGCGCAAGAAC[CG]AATATCCAGCAGCTGTGACGTGTGGAGCCTGCAGGCCGGGAGAGCAGAGCCCACAACAGC	37	22	41613692	CGGTTCTTGCGCTCAAGCCCCGCCCCTAAGGGCCTTGCCCTTCGTTCTGG	22	39943638	R		rs71327122			L3MBTL2	NM_031488	Body				DMR			22:41613663-41614105	Unclassified	TRUE	41613692	41613815	NC_000022.10		oncocytoma
cg18087803	cg18087803	cg18087803	60627414	TATTTCCTACCCACTAACAACTCATTATTTAAAATACTTTAATCACATCC			II			ATACTTCCTTCTATTTCCTACCCACTAACAACTCATTGTTTGAGATACTTTGATCACATC[CG]GTATTCATACCTTTGCTCATGCACCGTACCATGTGCCCAGAATAGGCTACCCTGCTCCCA	37	12	116586872	CGGATGTGATCAAAGTATCTCAAACAATGAGTTGTTAGTGGGTAGGAAAT	12	115071255	R					MIR620;MED13L	NR_030351;NM_015335	TSS1500;Body										116586872	116586995	NC_000012.11		oncocytoma
cg21862992	cg21862992	cg21862992	45617460	CTATCRCCAACRAAACTTTTATAAAACTAAAATTCAAAACAAATAACCTC			II			TGCACTGTGATCCCTGCCCCTGCTCGACTGTGTGAGGCAGAAGGGCCAGGAGCAGGGACC[CG]AGGCCACCTGCTCTGAACCCCAGCCTTACAAAAGCCCCGCTGGCGACAGATCTGTTTCGA	37	11	68658383	TGTCGCCAGCGGGGCTTTTGTAAGGCTGGGGTTCAGAGCAGGTGGCCTCG	11	68414959	F	rs34951676											TRUE		11:68657292-68658541	Gene_Associated_Cell_type_specific	TRUE	68658383	68658506	NC_000011.9		oncocytoma
cg00286773	cg00286773	cg00286773	27737473	TCAAATTAAATCCCAACRCCAACCTACRATCATATTTTCAAAATACTACC			II			TATAAACTGCTTCAAATTGAATCCCAACGCCAGCCTGCGATCATGTTTTCAAAATACTGC[CG]AGGCTTTGAAACTCTCTTTGCTACATATGATGTGCTTCCCAGGCACATAGCAGGTGCTCA	37	11	12207449	CGGCAGTATTTTGAAAACATGATCGCAGGCTGGCGTTGGGATTCAATTTG	11	12164025	R					MICAL2	NM_014632	Body					TRUE					12207449	12207572	NC_000011.9		oncocytoma
cg16019434	cg16019434	cg16019434	17777434	AATAAAAACATTTACATTTTAAACCTAAATTACAACCATAAATTTATTAC			II			ACGACTAGAGCGCATGTCCTGTCTCATCTGCGAAAATATTCCATAGACACGTTGTCACTT[CG]CAATAAATCTATGGTTGCAACTCAGGCTTAAAATGCAAATGCTTTTATTAAAAGTTGTCG	37	18	76736785	CGCAATAAATCTATGGTTGCAACTCAGGCTTAAAATGCAAATGCTTTTAT	18	74837773	F								chr18:76737005-76741244	N_Shore					18:76736753-76737557	Unclassified_Cell_type_specific		76736785	76736908	NC_000018.9		oncocytoma
cg21386992	cg21386992	cg21386992	67766366	AAAAAATCAACAAAACCCCCRTAATCCAAACAAACAAAACCTCTATATCC			II			GTTGCCCCCGGGAGGGGTCAGCAGAGCCCCCGTGGTCCAGACAGGCAGAGCCTCTGTGTC[CG]GGGTGGCTGTGGGTCCTCAGGACGCCTGCCCGGCTTGAGTGTGTCTGTTGCTTAGCTTGT	37	21	44724719	AGGGGTCAGCAGAGCCCCCGTGGTCCAGACAGGCAGAGCCTCTGTGTCCG	21	43549147	R								chr21:44720983-44721212	S_Shelf				21:43549042-43549180				44724719	44724842	NC_000021.8		oncocytoma
cg12889817	cg12889817	cg12889817	19781387	ACTTCTCATTCRTAACTATTCTAAAATCAACCAAAAACTTATCRAATACC			II			TTTTTCACTGAACTTCTCATTCGTGACTATTCTAAAATCAACCAGGAACTTATCGAGTGC[CG]GCCATGAGCCCAGCCCTGTGAAAGATACTGTTGTGGGAGAGAAAAGGGGTCTAAACGACG	37	17	1124131	CTTCTCATTCGTGACTATTCTAAAATCAACCAGGAACTTATCGAGTGCCG	17	1070881	R													17:1070881-1070949				1124131	1124254	NC_000017.10		oncocytoma
cg27170268	cg27170268	cg27170268	66617423	CTCAAAAACAAATAAAACCAATCAAACAACATATTTTTATTAAAATAACA	57672456	CTCGAAAACAAATAAAACCGATCAAACAACGTATTTTTATTAAAATAACG	I	T	Red	TGGGCTGGAAGGCTCGGAAGCAGGTGGAACCGGTCAAGCAGCGTGTTTTTGTTGGGGTGA[CG]TTATGTAGGGGCTGCACAGTCATGGGGACATCGTGAAGCTGGCAGGAGGGTGGCTGTGGA	37	14	104171695	CGTCACCCCAACAAAAACACGCTGCTTGACCGGTTCCACCTGCTTCCGAG	14	103241448	R					XRCC3;XRCC3;XRCC3	NM_001100119;NM_005432;NM_001100118	Body;Body;Body						14:103241365-103241758				104171695	104171818	NC_000014.8		oncocytoma
cg15701208	cg15701208	cg15701208	33782327	AAACAACAATAACAACAAAACAACTACTACTTTCCTCAACCRTCACACAC			II			CCGATCTGGAAAAACAACAATAACAACAAGACAGCTGCTACTTTCCTCAGCCGTCACACA[CG]CTGCCCACTTCACAACTATCTCCCCGGCCATGAACTTGAACTTGAGAGAAGAATGAGTAT	37	2	139465825	AACAACAATAACAACAAGACAGCTGCTACTTTCCTCAGCCGTCACACACG	2	139182295	R					NXPH2	NM_007226	Body					TRUE					139465825	139465948	NC_000002.11		oncocytoma
cg06429138	cg06429138	cg06429138	32648510	ATTCAAAAAATATCAACTATTATTATTACAACTATTATTAAAAACCAACC			II			AGCCAGTGTATGTGTCTGCTCCAGCTTTGCTGGGTGTGGGAAATTGTTTATAAGCATACC[CG]GCTGGCTCCTAATAATAGCTGTAATAATAATAGCTGACATTTCTTGAATGCTTAGGGGGT	37	11	72860376	CGGCTGGCTCCTAATAATAGCTGTAATAATAATAGCTGACATTTCTTGAA	11	72538024	F												TRUE		11:72860375-72860460	Unclassified_Cell_type_specific		72860376	72860499	NC_000011.9		oncocytoma
cg14565764	cg14565764	cg14565764	21760395	CTATATCTTATCAACTACATCCATCTCACTAAATACCACTTTACAAACTC			II			AAACTCCTTCTCTGTGTCTTATCAACTGCATCCATCTCACTGAATGCCACTTTGCAGACT[CG]GGTTACATTTGATGCTTTTCCAAGTTATTGCAAAAACATTTATTGATCCAGCCTTCTCTT	37	11	78549949	TGTGTCTTATCAACTGCATCCATCTCACTGAATGCCACTTTGCAGACTCG	11	78227597	R					ODZ4	NM_001098816	Body					TRUE					78549949	78550072	NC_000011.9		oncocytoma
cg11550865	cg11550865	cg11550865	17747506	TAAAAACATTTTCCTTTAACCTAATCTATTTCTTAATATTCTCTTTCAAC			II			GAATCCAAAAGTAAAAACATTTTCCTTTGACCTAATCTATTTCTTAATGTTCTCTTTCAG[CG]TGTTACCCATATAGGCATCATTTCGGTAGTTATTTAGTGTACACATTCTATAATGCATTT	37	15	59501408	CGCTGAAAGAGAACATTAAGAAATAGATTAGGTCAAAGGAAAATGTTTTT	15	57288700	R					MYO1E	NM_004998	Body	chr15:59498959-59499338	S_Shelf								59501408	59501531	NC_000015.9		oncocytoma
cg19926852	cg19926852	cg19926852	42804506	AAAATCTCAAATTCTTACTCTTTACAACTTCCTAACRAAACAATACTTTC			II			GGAACCCCTGGAGGGTCTCAGATTCTTACTCTTTGCAACTTCCTAACGGAGCAGTGCTTT[CG]CCCGAGGAAAGTTTGGCAAAACTGAAAGGAGGGACAGGCTTTGCTAGGGGTAATTTAGTG	37	6	168870030	GGGTCTCAGATTCTTACTCTTTGCAACTTCCTAACGGAGCAGTGCTTTCG	6	168612879	R					SMOC2;SMOC2	NM_022138;NM_001166412	Body;Body					TRUE					168870030	168870153	NC_000006.11		oncocytoma
cg18479711	cg18479711	cg18479711	33727315	AAAATTTATAATAACAACACAAACACATAAACAATAACRAACACTACCCC			II			GGCTGTGCTTGGGAGTTTGTAATGGCAACACAGACACATAGGCAATGACGGACACTGCCC[CG]TGAAATACGTAAGTGTGTGTGCAGAAACAACCAGTTGCTCACGGATACAAGGAATGGGGA	37	2	240031454	CGGGGCAGTGTCCGTCATTGCCTATGTGTCTGTGTTGCCATTACAAACTC	2	239696391	R					HDAC4	NM_006037	Body	chr2:240033147-240033453	N_Shore					2:240031274-240031468	Unclassified_Cell_type_specific		240031454	240031577	NC_000002.11		oncocytoma
cg01833755	cg01833755	cg01833755	55751382	ACACAAATATAAACCRATAATCTAAAATCCAAATTTACTCAATTAATTCC			II			TTTGAGCATAAACACAAGTGTGAGCCGATGATCTAGAATCCAGATTTACTCAATTAATTC[CG]TCAACAAGTAAGCATCTAGCTCCTCTATACCCAGTGAAGAGTGGAGGGGACTGGGAAGAG	37	14	89889372	CGGAATTAATTGAGTAAATCTGGATTCTAGATCATCGGCTCACACTTGTG	14	88959125	R					FOXN3	NM_001085471	5'UTR					TRUE					89889372	89889495	NC_000014.8		oncocytoma
cg19650520	cg19650520	cg19650520	32705475	CTATATTTCAATAAAAAAACTTAATAACCTAAAATAAACACAAACCCTTC			II			TCAGTCTGTTACCCCACTGCTGGGCCCTTCTCCACCCAAGTTCCCTTCCCCCAGATAGCT[CG]AAGGGCTTGTGCTCATCCTAGGTCACTAAGTTTTCTCACTGAAACACAGGAGACCTTCTC	37	22	31518188	TGTGTTTCAGTGAGAAAACTTAGTGACCTAGGATGAGCACAAGCCCTTCG	22	29848188	F	rs9609226				INPP5J	NM_001002837	TSS1500										31518188	31518311	NC_000022.10		oncocytoma
cg24148287	cg24148287	cg24148287	31608391	AAATAAAAACCTAAAAAACTACTATACCCRATACCAACCATAACTCTCCC			II			CAATGCAGTGGGCTGGGGGCCGTGTTCCCCAGGAGGCTGGCACTGCCAGTCCTGCACCTG[CG]GGAGAGCCATGGCTGGCATCGGGCACAGCAGCCTCTCAGGCTCTCACTCAGGGTATTTTG	37	8	145853436	CGGGAGAGCCATGGCTGGCATCGGGCACAGCAGCCTCTCAGGCTCTCACT	8	145824244	F								chr8:145849885-145851998	S_Shore					8:145853366-145853596	Unclassified_Cell_type_specific	TRUE	145853436	145853559	NC_000008.10		oncocytoma
cg14975015	cg14975015	cg14975015	68755488	TTAAATACATTTCTCTTACCCAAAAATACRAAACTACAACAACCACCTAC			II			GAACAAGCCAATTAGGTGCATTTCTCTTGCCCAGGGGTGCGGGGCTGCAACAGCCACCTG[CG]TTTGTTTGAATGAGCTTTGCTTCTCCAGGGTGGTGCACAGATCCCCCACAGGGACTCTCC	37	7	138459783	CGCAGGTGGCTGTTGCAGCCCCGCACCCCTGGGCAAGAGAAATGCACCTA	7	138110323	R					ATP6V0A4;ATP6V0A4;ATP6V0A4	NM_130840;NM_020632;NM_130841	5'UTR;5'UTR;TSS1500										138459783	138459906	NC_000007.13		oncocytoma
cg17311784	cg17311784	cg17311784	14745390	TTACTTTTTTACAACTTAATAAATAAATCTAAAAATATTTTCCAAAACAC			II			CCCGGGCAGGTTTGCTTTTTTACAACTTGGTGGGTAAATCTGAGAATGTTTTCCAAGGCA[CG]GAGCAGCTGGGAATGCAGCCAGTGTTTGTTGGGCTTCAGGGAGGACAGGCACAGCGGGCT	37	8	1048486	TGCTTTTTTACAACTTGGTGGGTAAATCTGAGAATGTTTTCCAAGGCACG	8	1035893	R								chr8:1048559-1048873	N_Shore				8:1035775-1036280				1048486	1048609	NC_000008.10		oncocytoma
cg07460095	cg07460095	cg07460095	53645423	TTCTCATAAACAAAAATTCTACAAACATCTCAACCATAATTAACTTTTAC			II			CAAGAAAGTAAAGCCAAAAGTCAGCTGAAGATAATGGCCATGGAGATGTCTGTGGAGAGC[CG]TAAAAGCCAATCATGGCTGAGATGCCTGCAGAATCTCTGCCCATGAGAACTCTGAGGCCT	37	3	132373398	TCTCATGGGCAGAGATTCTGCAGGCATCTCAGCCATGATTGGCTTTTACG	3	133856088	F					UBA5;UBA5;ACAD11	NM_198329;NM_198329;NM_032169	5'UTR;1stExon;Body										132373398	132373521	NC_000003.11		oncocytoma
cg16366449	cg16366449	cg16366449	38684400	ATATAATTTTTACTCAATAATATATTTATAATCTTTACCTACTCACACCC			II			GCAGCACACTTGGAAGCTGCTGCAAGGCAGCAGAGGGGGAGGAGGGTGGATGCTGGGTTG[CG]GGTGTGAGCAGGCAAAGACCACAAACACATCACTGAGTAAAAATCACACAGTGGTCTCCT	37	6	46923611	CGGGTGTGAGCAGGCAAAGACCACAAACACATCACTGAGTAAAAATCACA	6	47031570	F					GPR116	NM_015234	TSS1500										46923611	46923734	NC_000006.11		oncocytoma
cg23199907	cg23199907	cg23199907	41663423	CCAATAACAAACACTAACAAACTAATAACTCACACTCTCCTATTAACRCC			II			TGGCAGAAGTTTAGCTGGAATGATAGCAGTAAGAATAAAAAGAGAGAGGCCTGTTGGGAG[CG]GCGTTAACAGGAGAGTGTGAGTCACCAGCCTGTTAGTGTTTGCTATTGGTGAATAAAAAG	37	13	33305966	CGGCGTTAACAGGAGAGTGTGAGTCACCAGCCTGTTAGTGTTTGCTATTG	13	32203966	F					PDS5B	NM_015032	Body					TRUE					33305966	33306089	NC_000013.10		oncocytoma
cg18101488	cg18101488	cg18101488	34651455	TCRCAATCTCTTCCTATCCTCCTCCTAATATATCAATTTTTTCTTTTCCC			II			AATACACACAGTGCCTCTATTAAAAGGGAGGAGGGGGTGGGAAGACAGACATACCAGGGA[CG]GGAAAAGAAAAAACTGACACACCAGGAGGAGGACAGGAAGAGACTGCGAGAGACAAGATG	37	14	100689613	CGGGAAAAGAAAAAACTGACACACCAGGAGGAGGACAGGAAGAGACTGCG	14	99759366	F												TRUE					100689613	100689736	NC_000014.8		oncocytoma
cg19382705	cg19382705	cg19382705	54796490	AATAACTACAATACCACATACAAAAATAAAATAATCTAATACTCCTCTAC			II			AGGCCACCCTTGGTGACTGCAGTGCCACATGCAAGGGTGAAGTGGTCTGGTGCTCCTCTG[CG]TGTTTACAAGGCTTAATTAATAAGTGTCCCATGTAAACAGCCTGCACCATGTACGTGCCA	37	6	149125626	CGCAGAGGAGCACCAGACCACTTCACCCTTGCATGTGGCACTGCAGTCAC	6	149167319	R					UST	NM_005715	Body					TRUE					149125626	149125749	NC_000006.11		oncocytoma
cg05951576	cg05951576	cg05951576	31716481	TAAAAACACCTAAACAAACAAAACAAACACTCACCTAACATAAAAAACCA	45781461	TAAAAACGCCTAAACGAACAAAACGAACACTCACCTAACATAAAAAACCG	I	A	Red	ACAACGCCGCCGCTGCTGTGCCATTTTTTGGCGGCGGGTCTGTGCTACGCGCTGCCGAGC[CG]GCTCCCCATGCCAGGTGAGTGCCCGCCCTGCCCGCCCAGGCGTCCTCAGAGCGTGCTACT	37	17	42083264	TGAGGACGCCTGGGCGGGCAGGGCGGGCACTCACCTGGCATGGGGAGCCG	17	39438790	F					PYY;NAGS	NM_004160;NM_153006	TSS1500;Body	chr17:42082027-42084972	Island			TRUE	17:39437458-39440004				42083264	42083387	NC_000017.10		oncocytoma
cg15756114	cg15756114	cg15756114	62707447	ACCCCAACAAACTACAATACTACRAATTACTCCCCTAAATTAACATTTCC			II			TGCAGAACACAGCCCCAGCAGGCTGCAATACTGCGGATTGCTCCCCTAGATTAGCATTTC[CG]AAATCTATTTCTCCCATCTCTCCAGGCACCACAGATTTCCCCCCAACAAAGTCAGCGTTT	37	2	227515220	CGGAAATGCTAATCTAGGGGAGCAATCCGCAGTATTGCAGCCTGCTGGGG	2	227223464	R												TRUE				TRUE	227515220	227515343	NC_000002.11		oncocytoma
cg04678916	cg04678916	cg04678916	31604387	TTAACTTATCTTTTCRAATATTTATCACACRATAAAAACCCATTATATCC			II			TCCACTTGGCCTTGACTTGTCTTTTCGGATATTTATCACACGGTGGAGACCCATTGTGTC[CG]GGAGTGGAAATCAGGGAGGCAGGACGTTAGTGGTGTTTCCTGAAACTGGTTCTTTAAAGG	37	2	54900910	TGACTTGTCTTTTCGGATATTTATCACACGGTGGAGACCCATTGTGTCCG	2	54754414	R		rs34423340											2:54754379-54754622				54900910	54901033	NC_000002.11		oncocytoma
cg20007890	cg20007890	cg20007890	43785395	CTACCCACAAACTAACRAACRTCATAACTCAAACCCACATAAATAAACAC			II			AACAGAGAATGTGCACACACAAAGGCGTTTACACAACAGGCACAGAAAGACACCGTGAAG[CG]TGCTCACCTATGTGGGTCTGAGCCATGACGTCCGCCAGCCTGTGGGCAGCCCCGCTGCCC	37	10	468755	TGCCCACAGGCTGGCGGACGTCATGGCTCAGACCCACATAGGTGAGCACG	10	458755	F	rs74969690	rs75592757			DIP2C	NM_014974	Body	chr10:465928-466396	S_Shelf				10:458670-458861				468755	468878	NC_000010.10		oncocytoma
cg13333722	cg13333722	cg13333722	28666389	CTACAACAACAACTATAATAACAACAACAAAAAAACCTCTCAAATAAATC			II			GAGGTGAAGGACAGTTGTCAGGACAAATGAGGGAATATGTATGCACATACTTTGAAACAG[CG]ATCCATTTGAGAGGCCTTCTTGTTGCTGTTATTACAGCTGCTGCTGCAGCAAAACAGCTT	37	3	37944838	TGCAGCAGCAGCTGTAATAACAGCAACAAGAAGGCCTCTCAAATGGATCG	3	37919842	F	rs5848238				CTDSPL;CTDSPL	NM_005808;NM_001008392	Body;Body					TRUE					37944838	37944961	NC_000003.11		oncocytoma
cg18338296	cg18338296	cg18338296	34729497	AAATACACAACATAAAACAAATAATAATAATCCCCAACCTTCTACRAAAC			II			GTATGCAGCCGAGGTGCACAACATGGAGCAGGTGGTGATGATCCCCAGCCTTCTGCGGGA[CG]TGCAGCTGAGTGGGCCTGGGGGCCAGGCCCAGGCTGAGGCCCCTGATCTCTACACCTACT	37	11	77775044	CGTCCCGCAGAAGGCTGGGGATCATCACCACCTGCTCCATGTTGTGCACC	11	77452692	R				TRUE	THRSP	NM_003251	1stExon										77775044	77775167	NC_000011.9		oncocytoma
cg24364282	cg24364282	cg24364282	68630490	CAACTTAACCTAAATTAATCAAACATTAAAAAACTCTCAACACACCTAAC			II			CTTAGACAATTCAACTTAACCTAAATTAGTCAAACATTGGAAAACTCTCAACACACCTGG[CG]TGTTTCAGCTGTATGACAACCTGGGCCTCAAGCTTCATTGCACTGATTTGTGGCACAACA	37	6	114126759	CGCCAGGTGTGTTGAGAGTTTTCCAATGTTTGACTAATTTAGGTTAAGTT	6	114233452	R												TRUE		6:114126341-114126772	Unclassified_Cell_type_specific		114126759	114126882	NC_000006.11		oncocytoma
cg01110839	cg01110839	cg01110839	43679342	CCCAACTCAAACCCCTTTCCTTCCCCATTAAAATTAAAATAAATAAAAAC			II			GGGCAGCCCTGCCCAGCTCAGGCCCCTTTCCTTCCCCATTGAGGTTGGGGTAGGTGGGGG[CG]GTGAGGGCTCCACGTTGTCAGCGCTCAGGAATGTGCTCCGGCAGAGTGCTGAAGCCATAA	37	11	47437783	CGCCCCCACCTACCCCAACCTCAATGGGGAAGGAAAGGGGCCTGAGCTGG	11	47394359	R					SLC39A13;SLC39A13	NM_001128225;NM_152264	3'UTR;3'UTR					TRUE				TRUE	47437783	47437906	NC_000011.9		oncocytoma
cg05034809	cg05034809	cg05034809	60802397	AACCCTAAATATAAACAAATAAAATTCAAATACCCAAAAATTCATTCATC			II			CAAGAGGTCAAAACCCTGGGTGTAGGCAAATGGAATTCAAGTACCCAAAGGTTCATTCAT[CG]TTAGAGGAGAGCAGAAGGACTGTGCAACGCGAAGTCACCCCGAGGCACAGGGCCAGCAGA	37	10	49799349	CGATGAATGAACCTTTGGGTACTTGAATTCCATTTGCCTACACCCAGGGT	10	49469355	R					ARHGAP22	NM_021226	Body					TRUE					49799349	49799472	NC_000010.10		oncocytoma
cg03861097	cg03861097	cg03861097	39636348	AAATCAAAATAAACAAATCAAAAATATCTATCTATCTAACTAACAAAACC			II			CTGGGCCCCATCCGGTAACCCCCGGCCCAGTCGGGTTTCCCAGTTCACATTATAACCAAA[CG]GTCTTGCCAGCTAGACAGACAGACACCCCTGACCTGTTTACCCTGATCCTCTGCTCTCAG	37	21	34393589	CGGTCTTGCCAGCTAGACAGACAGACACCCCTGACCTGTTTACCCTGATC	21	33315459	F								chr21:34395128-34400245	N_Shore		RDMR						34393589	34393712	NC_000021.8		oncocytoma
cg03558010	cg03558010	cg03558010	20669329	CAAACCTTTACCATATATCTCCTTATCTTTAAATATCCATACTATTAAAC			II			CCAGGGAAACTCTGTGAGTATTTGTGTATCAAACTATAAATTTAGTGGTACTTAAAATAC[CG]CTCAATAGCATGGATATTTAAAGATAAGGAGATATATGGTAAAGGCCTGGTTGGCAGGCT	37	6	46890220	CGCTCAATAGCATGGATATTTAAAGATAAGGAGATATATGGTAAAGGCCT	6	46998179	F					GPR116;GPR116	NM_001098518;NM_015234	TSS1500;5'UTR										46890220	46890343	NC_000006.11		oncocytoma
cg01259362	cg01259362	cg01259362	53654338	CCATTCCCTTAATTTTCCTAAACCCTTTCTAACRAAAATCTCAAACAAAC			II			TGGGGTGGCTGCCATTCCCTTGGTTTTCCTAAGCCCTTTCTAACGAGAGTCTCAAACAAG[CG]GAGGCGAGGGCCAATTCAACCCCATTCTTTCCAGCGCCCCGCACCATAGCACCTGCCCAC	37	13	99101761	CATTCCCTTGGTTTTCCTAAGCCCTTTCTAACGAGAGTCTCAAACAAGCG	13	97899762	R					FARP1	NM_005766	3'UTR						13:97899627-97899804	13:99100224-99101973	Unclassified_Cell_type_specific		99101761	99101884	NC_000013.10		oncocytoma
cg25388715	cg25388715	cg25388715	60810307	CCATCCCAAAATTAAAAAATACTACAATAAAAAACCRAAACATTTCTACC			II			TTCCACAGGAGCCATCCCAGGGTTGGGGGATGCTACAATGGGGAGCCGGGGCATTTCTGC[CG]GTCAGCAGAGAAGGGAGAGGCCAGTGTGACCTTCCCAGCCCGAGTTTGAATGGTCCTGTG	37	10	115468942	CGGCAGAAATGCCCCGGCTCCCCATTGTAGCATCCCCCAACCCTGGGATG	10	115458932	R					CASP7;CASP7;CASP7;CASP7	NM_033339;NM_001227;NM_033338;NM_033340	Body;Body;Body;Body					TRUE					115468942	115469065	NC_000010.10		oncocytoma
cg18442830	cg18442830	cg18442830	65747492	AAAACCRACAAACAAACTACATCTCAAAAAACACCTCRAAAAACAAAAAC			II			CTGCTTGGATTGAGACCGGCAGACAGGCTACATCTCAAAGGGCACCTCGAGGGGCAAGGG[CG]TTCTGTAGTCACAACACAGTCCGTGGAGTACAAAGCACAGCCTCCACCAGGCAGCATTAG	37	17	2317999	CGCCCTTGCCCCTCGAGGTGCCCTTTGAGATGTAGCCTGTCTGCCGGTCT	17	2264749	R					LOC284009	NR_028335	Body						17:2264684-2264998				2317999	2318122	NC_000017.10		oncocytoma
cg02710015	cg02710015	cg02710015	39760397	TCCAAATTCTAATCCTAACTCATTATAACTATTTTATTCTCAAATATTAC			II			TGATCAGCACATCCAGATTCTAGTCCTGGCTCATTGTGGCTGTTTTGTTCTCAAATATTA[CG]TAAGGGAATTTGGAACCCTAGATATTATCATCATCTGAGTCTACTTCAAACACTGATATG	37	12	55362424	CCAGATTCTAGTCCTGGCTCATTGTGGCTGTTTTGTTCTCAAATATTACG	12	53648691	R					KIAA0748;KIAA0748	NM_001098815;NM_001136030	Body;Body							12:55361964-55362451	Unclassified		55362424	55362547	NC_000012.11		oncocytoma
cg13416889	cg13416889	cg13416889	44642302	ACAACCTATCCACTCRATTTTCTATTTCTTTAAAATTATTTTCTACTAAC			II			GTGAGTTTACAGCAACCTGTCCACTCGGTTTTCTGTTTCTTTGAGATTATTTTCTACTAA[CG]AGGTTTCAGCATTCTGGCATTGAAATCTATAAGTGCTTTATTGTAAAGAATTTGGAAAAT	37	15	64814395	CAACCTGTCCACTCGGTTTTCTGTTTCTTTGAGATTATTTTCTACTAACG	15	62601448	R					ZNF609	NM_015042	Body					TRUE					64814395	64814518	NC_000015.9		oncocytoma
cg03530687	cg03530687	cg03530687	36643386	CTATAAACAAATATTTCCCCTTATATATTTTACTACRTACRATAACAACC			II			AAATGTCAAGACTGTGAGCAAGTGTTTCCCCTTGTGTGTTTTGCTACGTACGGTGACAGC[CG]TGATGCCCCAAATCATAGCTTCCAGTTGAGCACCTGTCACAGCAGCGCCCGACCACAAGA	37	7	107708470	CGGCTGTCACCGTACGTAGCAAAACACACAAGGGGAAACACTTGCTCACA	7	107495706	R			TRUE		LAMB4	NM_007356	Body										107708470	107708593	NC_000007.13		oncocytoma
cg18978643	cg18978643	cg18978643	38695407	ACTCTACTAAAATAAATTAAAAACAACAACRTAAACRAACRCTATACCTC			II			CCGAGTTGTTGACCGCCTTAATCTCGTGTCCATAGAGCAAAACGTCTGCTCAGATGGATG[CG]AGGCACAGCGTCCGCCCACGCTGCTGTTTTTAATCCATCTCAGTAGAGTTGAACCCATTC	37	13	111165437	CTCTACTGAGATGGATTAAAAACAGCAGCGTGGGCGGACGCTGTGCCTCG	13	109963438	F								chr13:111164284-111164547	S_Shore				13:109963420-109963459				111165437	111165560	NC_000013.10		oncocytoma
cg20666186	cg20666186	cg20666186	17633301	AACTCCCCCAATTATTAAACCCTAAAACCAAAAACATAAATAAAACCTAC			II			ACTCTTCCAGCAGGACCAGACCAGGGGCCTCCTTCCTGTCCCCAGGCGTTCCCGGCCCCT[CG]CAGGCCCCACCCATGCCCTTGGCCTCAGGGTCCAACAACTGGGGGAGCTACCAGGGCTCT	37	19	4038956	CGCAGGCCCCACCCATGCCCTTGGCCTCAGGGTCCAACAACTGGGGGAGC	19	3989956	F								chr19:4037344-4038887	S_Shore					19:4038893-4039257	Unclassified_Cell_type_specific		4038956	4039079	NC_000019.9		oncocytoma
cg22561203	cg22561203	cg22561203	27729499	TTAACAACTACCTTTATAAAAAATAAACACACCTAAACCRCRTAACCCAC			II			GCAAAGCCTCTGTCCATCCGGCGGGTGACCCACACTAAGAAGACGACTTGCCCAGAGTAA[CG]TGGGCCACGCGGTCCAGGTGTGTCCACCTCTCACAAAGGCAGCTGTCAACACCGGGAGTT	37	20	62457301	CGTGGGCCACGCGGTCCAGGTGTGTCCACCTCTCACAAAGGCAGCTGTCA	20	61927745	F								chr20:62461266-62462037	N_Shelf				20:61927703-61927906				62457301	62457424	NC_000020.10		oncocytoma
cg04972244	cg04972244	cg04972244	71678364	TCTATCACACTCRAAACCAAACTTAATCAATAAACACAATAATATTCCAC			II			CCAAGAATGGCTCTGTCACACTCGAAGCCAGGCTTGATCAATAAACACAATGGTATTCCA[CG]TCTAGCGTGAATCCAATGTTTCCTCTTACCCCACTGAAGTCAGAGGTGGTTCACCCCCTG	37	16	57117433	CGTGGAATACCATTGTGTTTATTGATCAAGCCTGGCTTCGAGTGTGACAG	16	55674934	R					NLRC5	NM_032206	3'UTR							16:57117271-57119176	Promoter_Associated		57117433	57117556	NC_000016.9		oncocytoma
cg11390489	cg11390489	cg11390489	29601406	CCCCATTCTTAATAAATTTTAAAATTTCATTTAAAAAATCATAATACTAC			II			CTGCCTGAAAACCCCATTCTTAATGAGTTTTGAAGTTTCATTTGAAAAGTCATAATGCTA[CG]TGTTCAAATACTACTAGTATACCAACATTCCGACATACAATGCCCCTGAGAGTCAGCTTT	37	8	62568172	CCCATTCTTAATGAGTTTTGAAGTTTCATTTGAAAAGTCATAATGCTACG	8	62730726	R					ASPH;ASPH;ASPH;ASPH;ASPH;ASPH;ASPH;ASPH;ASPH	NM_001164755;NM_001164750;NM_004318;NM_001164753;NM_001164751;NM_001164752;NM_032468;NM_032466;NM_001164754	Body;Body;Body;Body;Body;Body;Body;Body;Body					TRUE					62568172	62568295	NC_000008.10		oncocytoma
cg06112835	cg06112835	cg06112835	15767459	ATCCTCCRAATAAACAACATTAAAATTACTCCRTATTTATTATAATTACC			II			CAGAAACCTGGTCTCCTTGGGAAGCAGGAGTTTATTTTTATCCTTTTGTAAGTATTAACT[CG]GTAATCACAACAAACACGGAGCAATCTCAATGCTGTTTATCCGGAGGACAGTCTGCGGGG	37	11	68658793	CGGTAATCACAACAAACACGGAGCAATCTCAATGCTGTTTATCCGGAGGA	11	68415369	F					MRPL21;MRPL21	NM_181514;NM_181515	3'UTR;3'UTR					TRUE				TRUE	68658793	68658916	NC_000011.9		oncocytoma
cg24068815	cg24068815	cg24068815	52634378	AAATTCTTTAATTAAAAAAACCCTTCCAACAACTATATAAAAATATAACC			II			CAATGTTTTCTAAGTTCTTTAATTGAAAAGGCCCTTCCAGCAGCTGTATGAAGGTGTGGC[CG]AAGTGTGGGAGGCAAAGGAGGGGAAGTGAGAAACCGGCCAGAGTCCCAGAGGAGACCCCT	37	14	96661225	CGGCCACACCTTCATACAGCTGCTGGAAGGGCCTTTTCAATTAAAGAACT	14	95730978	R												TRUE					96661225	96661348	NC_000014.8		oncocytoma
cg20175702	cg20175702	cg20175702	16674509	ACAAACAACACATCAAAACAACAACRATAAAAAACTAACAATAATTATAC			II			AGCTCTGACTCACAAACAGCACATCAAAGCAGCAACGATAAGAAACTGGCAGTAATTGTG[CG]TGTGAGCAGTGTTTTCCTGATGCTCTTTGAGGCTTGGGGGCCCCTCTGGGCAGCCTGATT	37	15	70053398	CGCACAATTACTGCCAGTTTCTTATCGTTGCTGCTTTGATGTGCTGTTTG	15	67840452	R											DMR			15:70052937-70053663	Unclassified_Cell_type_specific	TRUE	70053398	70053521	NC_000015.9		Normal
cg17983632	cg17983632	cg17983632	54663373	CCAAATTTATACAAAAAATACATAAAACCCAAATAAACCAAACCCCATCA	73744344	CCGAATTTATACAAAAAATACGTAAAACCCGAATAAACCAAACCCCGTCG	I	C	Grn	TTATGCTGGGCCTAGCTCGCTCGCAATTCCTTAAAGACAAAGGGCAGCAGAGAGAGCCCG[CG]ACGGGGCCTGGCCTACCCGGGTTCCACGCACCTCCTGCACAAACTCGGGCAAGATTGCTT	37	6	1621930	CCGAGTTTGTGCAGGAGGTGCGTGGAACCCGGGTAGGCCAGGCCCCGTCG	6	1566929	F								chr6:1619093-1621094	S_Shore		RDMR		6:1566658-1566933				1621930	1622053	NC_000006.11		Normal
cg12149606	cg12149606	cg12149606	42602434	CCATAATCTTACTAATACAAAAAATAATATTAACAACCTTAACCRAACRC			II			ACCTCAGGCGATCCACCCGCCTTGGCCTCCCAAAGTGCTGGGATTACAGGAGTGAGCCAC[CG]CGCCCGGCTAAGGCTGTTAATACCACTTTTTGTATCAGTAAGATCATGGCTGGCTGTCAC	37	14	75614186	CGCGCCCGGCTAAGGCTGTTAATACCACTTTTTGTATCAGTAAGATCATG	14	74683939	F					TMED10	NM_006827	Body					TRUE				TRUE	75614186	75614309	NC_000014.8		Normal
cg25799109	cg25799109	cg25799109	41771370	AAATCAAATCTTTTACCTTAACAAATTCCCTTATTTAAATTATTAAAACC			II			TGCACACACACGCACACACCCCCCTCACTAAAGGATGGAAACAAAATCCCTATGAACTGC[CG]GTTCCAACAACTTAAATAAGGGAATCTGCTAAGGCAAAAGATCTGATTTTTTTTTTTTTT	37	3	57102900	AATCAGATCTTTTGCCTTAGCAGATTCCCTTATTTAAGTTGTTGGAACCG	3	57077940	F	rs35984791				ARHGEF3;SPATA12	NM_001128615;NM_181727	5'UTR;5'UTR					TRUE		3:57102563-57102920	Unclassified_Cell_type_specific	TRUE	57102900	57103023	NC_000003.11		Normal
cg07093324	cg07093324	cg07093324	21612364	TACAACAAACATACTCCTAATAAAAAATCAAACTCTTACTTAAACTTAAC			II			TTTGAAGTAAGTACAACAGACATGCTCCTAGTGAGAAGTCAGACTCTTACTTAGACTTAG[CG]AAAGACTCTCCCTCCTTTCCTGCCTGCCAATTTTGTGTTGAAATATTGACTTTGGATTGC	37	2	114652143	CGCTAAGTCTAAGTAAGAGTCTGACTTCTCACTAGGAGCATGTCTGTTGT	2	114368613	R					ACTR3	NM_005721	Body	chr2:114647669-114648312	S_Shelf								114652143	114652266	NC_000002.11		Normal
cg24749089	cg24749089	cg24749089	30794499	CATACCCCTAATAAATCTAAACTACACTAACCTCTAAATAACTCATTAAC			II			GCGGGGGAGGACATGCCCCTGATGGGTCTGGGCTGCACTGGCCTCTGGGTGACTCATTGG[CG]TTTTGTAAACCACCTTATCTTTGAAGAAAATGTTTTCCACTACTAGTAAAATTTCTTTCT	37	2	153322823	CGCCAATGAGTCACCCAGAGGCCAGTGCAGCCCAGACCCATCAGGGGCAT	2	153031069	R					FMNL2	NM_052905	Body					TRUE					153322823	153322946	NC_000002.11		Normal
cg25161129	cg25161129	cg25161129	33740438	ATCAAAAAAAACTTAAAAATCACTCAAATAACCAAACTATAAAACTACTC			II			TGTGGATTGTGGTCAAGAAAAACTTGAAAGTCACTCAAATAACCAAGCTGTAGAGCTACT[CG]ATTACATGATTACACATATGGGTTTTTCAAACAAAGGCATATTGTTCAGCACCGGGTGTT	37	17	66452343	CGAGTAGCTCTACAGCTTGGTTATTTGAGTGACTTTCAAGTTTTTCTTGA	17	63963938	R					WIPI1	NM_017983	Body	chr17:66453349-66454137	N_Shore		RDMR						66452343	66452466	NC_000017.10		Normal
cg14292522	cg14292522	cg14292522	53697408	ATCTCAAAACACAAACTAAATATAAACTCTTATTCCAAATTATTACCAAC			II			ATTAGTTAAAATTAACTTACAAATCGAACAGAAAGGGATCCTAACCAAGGGCTTTGAGTT[CG]CTGGTAACAACTTGGAACAAGAGCCTACATTTAGCCTGTGTCTTGAGACAAACACGGAGA	37	12	100535489	CGCTGGTAACAACTTGGAACAAGAGCCTACATTTAGCCTGTGTCTTGAGA	12	99059620	F					UHRF1BP1L;UHRF1BP1L	NM_001006947;NM_015054	Body;Body	chr12:100535916-100536620	N_Shore					12:100535428-100537018	Promoter_Associated		100535489	100535612	NC_000012.11		Normal
cg00716257	cg00716257	cg00716257	60648468	AATAAAACCRAACCTAACTCATTCTATTACTTATCTTAACAATCRATTCC			II			GTATGGTGGCCAATGAAACCGGGCCTGGCTCATTCTGTTGCTTGTCTTGGCAGTCGGTTC[CG]TGGCTTGTATTACCAGCTCTGGAACTTAGGGGCTGCCAAGCTCCATGTGCCTGTGTATGT	37	14	75897417	CGGAACCGACTGCCAAGACAAGCAACAGAATGAGCCAGGCCCGGTTTCAT	14	74967170	R					JDP2;JDP2;JDP2;JDP2	NM_001135048;NM_130469;NM_001135047;NM_001135049	5'UTR;5'UTR;5'UTR;TSS1500	chr14:75894308-75895469	S_Shore							TRUE	75897417	75897540	NC_000014.8		Normal
cg25043496	cg25043496	cg25043496	60684491	CCAAACTACAAATCCATAACAAAACCACCTAAACTATAAATATCRTTCTC			II			AGACACCAGCTCCAGGCTGCAAGTCCATAACAAGACCACCTGAGCTGTGGGTGTCGTTCT[CG]CCACCAAATCAGAGCTGCCCTTCAAATGGGCACGGTTAGGGACAGCAGAGCGGCCGTGGC	37	8	142309582	CAGGCTGCAAGTCCATAACAAGACCACCTGAGCTGTGGGTGTCGTTCTCG	8	142378764	R		rs7017150										TRUE	8:142378672-142378870	8:142309178-142310227	Gene_Associated_Cell_type_specific	TRUE	142309582	142309705	NC_000008.10		Normal
cg20561863	cg20561863	cg20561863	41643308	AACATATTTTCAAAATAAAAAATACTAATCAAAATCCCTACCCAATTTAC			II			TTGGCCCTTAGATTAGAAGAAAATAAGGCAATTGCACAAATAGGAGTCCATGAATGGACT[CG]CAAATTGGGCAGGGATCCTGACTAGCACTTTTTATTTTGAAAACATGTTATGTTTCCATG	37	17	66905630	CGCAAATTGGGCAGGGATCCTGACTAGCACTTTTTATTTTGAAAACATGT	17	64417225	F					ABCA8	NM_007168	Body					TRUE					66905630	66905753	NC_000017.10		Normal
cg06228828	cg06228828	cg06228828	27739484	ACCAACCTAATAAAATTTAAAACTTACCCCCAACTCTTCCCAAAACTCAC			II			GGTTATACTTAACCAGCCTGGTGGAATTTAAAGCTTGCCCCCAACTCTTCCCAAAACTCA[CG]TAATTTGAATGAGAATACAAAACTCAAAACAAAAACCATCAGTAAAAAGCAAAACCCAGG	37	13	50653048	CGTGAGTTTTGGGAAGAGTTGGGGGCAAGCTTTAAATTCCACCAGGCTGG	13	49551049	R					DLEU2	NR_002612	Body	chr13:50655281-50656408	N_Shelf								50653048	50653171	NC_000013.10		Normal
cg05447023	cg05447023	cg05447023	61677347	AACTCATCTCCCACAAAAATATTTCAATAAAAAAATAACTTCTAAAATCA	38685405	AACTCATCTCCCACGAAAATATTTCGATAAAAAAATAACTTCTAAAATCG	I	A	Red	GGGCTGGCTCTGAACTCATCTCCCACGGGGATGTTTCGGTAAAGGAGTGGCTTCTGGGGT[CG]GAGTGGCATTTGGAGAGCGAGGCTGGATTGGCTTAGGCTGGCCTGGGCAGGTAGGTGGCT	37	15	40531952	AACTCATCTCCCACGGGGATGTTTCGGTAAAGGAGTGGCTTCTGGGGTCG	15	38319244	R		rs78893219			PAK6;PAK6;PAK6	NM_001128628;NM_001128629;NM_020168	5'UTR;5'UTR;TSS200	chr15:40531244-40531589	S_Shore			TRUE					40531952	40532075	NC_000015.9		Normal
cg04637264	cg04637264	cg04637264	63760416	TAATTACAACCAAAACTAAAAACCACTACTTCAAACAAATAAAAATACTC			II			CCACATGATTCTAGTTGCAGCCAAAGCTGAGAGCCACTGCTTCAAGCAAGTGGGAATGCT[CG]TGTGTGAGAGGATTTTTTTCCTCTCTATTCCAGGCTTCCTTTATTGAATGTATCTGCTGT	37	6	112359355	CGAGCATTCCCACTTGCTTGAAGCAGTGGCTCTCAGCTTTGGCTGCAACT	6	112466048	R												TRUE				TRUE	112359355	112359478	NC_000006.11		Normal
cg01875106	cg01875106	cg01875106	40745388	TTACCCCAAACAAATAAAAATCAACTATAACATTTCTCTCCCTCTAAAAC			II			CTTTGTTGTCTTTACCCCAGACAGATGAGGATCAACTGTAGCATTTCTCTCCCTCTGAAA[CG]TGGCTGGGATAGGTACCCACCAGAGGGGCATCTTAGTATCCTTTGGAAGGGGGAACAGCA	37	11	132287342	TACCCCAGACAGATGAGGATCAACTGTAGCATTTCTCTCCCTCTGAAACG	11	131792552	R					OPCML;OPCML	NM_002545;NM_001012393	3'UTR;3'UTR							11:132287319-132287523	Unclassified_Cell_type_specific		132287342	132287465	NC_000011.9		Normal
cg24611351	cg24611351	cg24611351	12673479	ACCCAACTCATAAAAACCAAATAAACAAACCCCAAAAATACACACAACCA	15732427	ACCCGACTCATAAAAACCAAATAAACAAACCCCGAAAATACACACAACCG	I	A	Red	GGGGACCCCACTACCCGACTCATGAAGGCCAGGTGGGCAGGCCCCGAGAGTACACACAGC[CG]ACACCCACCCACCACACACACACAGTACACAAAATTGTAGACAGGGTCCACCTCGGCATC	37	2	71228551	CGGCTGTGTGTACTCTCGGGGCCTGCCCACCTGGCCTTCATGAGTCGGGT	2	71082059	R												TRUE		2:71227978-71229127	Promoter_Associated	TRUE	71228551	71228674	NC_000002.11		Normal
cg19734190	cg19734190	cg19734190	21726322	AATATACACRCRTAAAACACTCAAAAATACTAAACTTATTAACRTCAACC			II			GGAGTTAACCCAGTGTGCACGCGTAAAGCACTCAGAGGTGCTGGGCTTGTTAGCGTCAGC[CG]CCGCCACTGTTTGTTGCTGTTGGTAATAGTAAGAAGCTCTGACTGAAGCGATCTGATGTT	37	4	6993556	GTGTGCACGCGTAAAGCACTCAGAGGTGCTGGGCTTGTTAGCGTCAGCCG	4	7044457	R					TBC1D14;TBC1D14;TBC1D14	NM_001113361;NM_020773;NM_001113363	Body;Body;Body					TRUE				TRUE	6993556	6993679	NC_000004.11		Normal
cg04999352	cg04999352	cg04999352	41630454	ACAATACRAAAAACCCRAAACTCCCATATAATAAAAAACTATAAAATACC			II			GCGTAACTGGCACAGTGCGGGGAGCCCGGGACTCCCATGTAGTAGAGAGCTGTGGGGTGC[CG]GGTGTCAAATCTACCTCAGCCTGAGGAGAAGCCAGAGTGTGGGCAGGTGGGGGACTCTGG	37	11	63304614	CGGCACCCCACAGCTCTCTACTACATGGGAGTCCCGGGCTCCCCGCACTG	11	63061190	R					RARRES3	NM_004585	Body					TRUE		11:63304126-63304934	Promoter_Associated	TRUE	63304614	63304737	NC_000011.9		Normal
cg12430062	cg12430062	cg12430062	10729322	AAACCACTCAACTTACCTATTTAATTCAAATTTAAAACAATTAACTACCC			II			CACACAACCCTGAGCCACTCAACTTGCCTGTTTGGTTCAGGTTTGAAGCAATTAACTGCC[CG]TTTCAAACAATCCACCTCTTTAATTACCCTTTCATGCTTTTACCCTTTAATTCCATGTCT	37	17	10688489	CGGGCAGTTAATTGCTTCAAACCTGAACCAAACAGGCAAGTTGAGTGGCT	17	10629214	R												TRUE					10688489	10688612	NC_000017.10		Normal
cg05363955	cg05363955	cg05363955	48629338	CAACCAAACTATCTTCCAAACCTTAAAATATTTTACTATATTTTCCCTTC			II			AAATCAAACCAAACGTAGGTAAAAGGCCTGATATCTTCTCAGCTGATGAGTCAAATACTT[CG]AAGGGAAAATATAGTAAAATATTTCAAGGTTTGGAAGACAGCTTGGCTGTGACACATTCT	37	2	225875689	CGAAGGGAAAATATAGTAAAATATTTCAAGGTTTGGAAGACAGCTTGGCT	2	225583933	F	rs9288597				DOCK10	NM_014689	Body					TRUE					225875689	225875812	NC_000002.11		Normal
cg25830307	cg25830307	cg25830307	47627447	TTTTCTTCACATCAAAATTAACCATTTAAATTAAAACCACATTAAAAACA	57602425	TTTTCTTCGCGTCAAAATTAACCGTTTAAATTAAAACCACGTTAAAAACG	I	T	Red	TGGGCTCTCATCTTTTCTTCGCGTCAAAATTAGCCGTTTAAATTAGAACCACGTTGGGAG[CG]TAGGTGACGCCAACGTTGCGGCACCAGTCCGGGGAGCACTTAAAAGTAGCCACCTGAAGT	37	10	77871644	CGCTCCCAACGTGGTTCTAATTTAAACGGCTAATTTTGACGCGAAGAAAA	10	77541650	R					C10orf11	NM_032024	Body	chr10:77872083-77872305	N_Shore			TRUE	10:77541609-77541682				77871644	77871767	NC_000010.10		Normal
cg27166177	cg27166177	cg27166177	72774459	ACTCAACCATAACRATAACCAAAACCATAATCCCAAATAAAAAAAATCCC			II			TCGGCAAATAGTGCCAGCGCCTGTGGGCACGGACTCCTCCCACCCGGGACTCCTCCCACC[CG]GGACTCCTCCCACCTGGGATTATGGTCTTGGTCACCGTCATGGTTGAGTTATGTTCCCTC	37	22	49498376	CTCAACCATGACGGTGACCAAGACCATAATCCCAGGTGGGAGGAGTCCCG	22	47884380	F								chr22:49498162-49498377	Island				22:47884228-47884418				49498376	49498499	NC_000022.10		Normal
cg05632420	cg05632420	cg05632420	73794506	AAATAATCAAAAAAACATAATTATCCCTAACCATACCATACTTACTAAAC			II			GATGGGAAACAAAATAATCAGAAAAACATAATTATCCCTAGCCATACCATACTTGCTAGA[CG]CTAGAAAGTATACATATATGTAATCTCTGTATACATAGAGAAAGCAAAAAGCATGTGCAC	37	7	130793732	AATAATCAGAAAAACATAATTATCCCTAGCCATACCATACTTGCTAGACG	7	130444272	R					MKLN1;FLJ43663	NM_001145354;NR_015431	TSS1500;TSS200	chr7:130794689-130795032	N_Shore								130793732	130793855	NC_000007.13		Normal
cg08946713	cg08946713	cg08946713	71617310	TATATATTATAAACTAAATAACRCAACCTAACCAACCAAACRAATTTAAC			II			TCTGGTGACTCCAGCAGAATCTAAATGTTCCCCGCAGTGGGCCCCTCTGCTCGAGCAGGC[CG]TTAAACTCGTCTGGCTGGTCAGGCTGCGCCACCCAGCCCACAACATACATTTCACACAGA	37	2	191844998	GTATGTTGTGGGCTGGGTGGCGCAGCCTGACCAGCCAGACGAGTTTAACG	2	191553243	F	rs41413547				STAT1;STAT1	NM_139266;NM_007315	Body;Body					TRUE					191844998	191845121	NC_000002.11		Normal
cg12944192	cg12944192	cg12944192	51800402	TCCATCTTACATAAATATAATTCCTAACACCCCAAAACAAAACTAAAACC			II			TAAGACTTTTCTCCATCTTACATGGGTGTGGTTCCTGGCACCCCAAAACAAAGCTGGGGC[CG]GGTGTGGTGGCTCACGCCTATAATCTCAACACTTTGTGAGGCTGAGGTGGGTGGATCATC	37	14	35683834	CGGCCCCAGCTTTGTTTTGGGGTGCCAGGAACCACACCCATGTAAGATGG	14	34753585	R					KIAA0391	NM_014672	Body					TRUE		14:35683712-35684471	Unclassified_Cell_type_specific		35683834	35683957	NC_000014.8		Normal
cg12864389	cg12864389	cg12864389	36654406	ATAAAAATAACCRCTACCTCTTAAAATACCCCCCACTCTACAAAAACCCC			II			GACGCCGGGCCGGCCCCCTCTGACTCAGCAGCATGGGCGGCCCCTCCCACCCACAGCCGA[CG]GGGCCCTTGTAGAGTGGGGGGCACCTCAAGAGGCAGCGGCCACCCCCACAGCTGCCCCTT	37	8	145025178	CGGGGCCCTTGTAGAGTGGGGGGCACCTCAAGAGGCAGCGGCCACCCCCA	8	145097166	F					PLEC1;PLEC1;PLEC1;PLEC1	NM_000445;NM_201378;NM_201379;NM_201380	Body;Body;Body;TSS200	chr8:145024449-145025179	Island					8:145025146-145025245	Unclassified		145025178	145025301	NC_000008.10		Normal
cg16223546	cg16223546	cg16223546	68606308	AACAATTACATCACTAACCACAAACAAAAACAATCAAAAACRATATTTAC			II			AGAATGAGTAACTTGCCCAATGTCTGCCAGCAAGGAGGTGGCAGAGCTGGGATTCTTGAT[CG]CAAACACCGCCCTTGACTGTCTCTGCCTGTGGCTAGTGATGCAATTGTCCCACGTGTCTA	37	5	158768976	CGCAAACACCGCCCTTGACTGTCTCTGCCTGTGGCTAGTGATGCAATTGT	5	158701554	F												TRUE		5:158768970-158769072	Unclassified_Cell_type_specific	TRUE	158768976	158769099	NC_000005.9		Normal
cg19848599	cg19848599	cg19848599	14727410	AACCTAATACTAACCTAACCTAAACTTACATAACCTCCACAAAACTCACA	73618335	AACCTAATACTAACCTAACCTAAACTTACATAACCTCCACGAAACTCGCG	I	A	Red	GAACACACCTGGAGCCTGATGCTGACCTAGCCTGGGCTTGCATGACCTCCACGGAACTCG[CG]GAGGCCAGCTTCCAAGCCGGGAGAGTTTTTGCCTCATTGTGGGTGGGCCTGTGTGCTGGA	37	5	131658161	CGCGAGTTCCGTGGAGGTCATGCAAGCCCAGGCTAGGTCAGCATCAGGCT	5	131686060	R					SLC22A4	NM_003059	Body					TRUE					131658161	131658284	NC_000005.9		Normal
cg21244322	cg21244322	cg21244322	33797376	ACCRAACTTCCTATAATCTTATTTATAAACTATTAATACATATCCTAACC			II			GTAGAACAGCAGCCGAGCTTCCTGTAATCTTGTTTATAAACTGTTGATGCATGTCCTGAC[CG]CATCACAAGAGGGTTCACAGGGAAGCCGTCAGTCTTGGGGCAGAATCTGCAGGGCACCAG	37	15	64303084	CGGTCAGGACATGCATCAACAGTTTATAAACAAGATTACAGGAAGCTCGG	15	62090137	R					DAPK2	NM_014326	Body					TRUE		15:64302798-64303365	Promoter_Associated	TRUE	64303084	64303207	NC_000015.9		Normal
cg26177041	cg26177041	cg26177041	21601334	ATTCATTTCCAACCTTCTACTTTCCTTTAAAAAATCAACTATCATATACC			II			ACTCAGGAATCTTTAGAGTGCTTATTTCACTGGGGCAAAGGAGCTTGAGTGAGTCACAGG[CG]GCACATGACAGCTGACTCTTTAAAGGAAAGCAGAAGGCTGGAAATGAATCATTTGTATAT	37	4	114389632	TTCATTTCCAGCCTTCTGCTTTCCTTTAAAGAGTCAGCTGTCATGTGCCG	4	114609081	F					CAMK2D;CAMK2D;CAMK2D;CAMK2D;CAMK2D;CAMK2D	NM_172129;NM_172128;NM_172114;NM_172115;NM_001221;NM_172127	Body;Body;Body;Body;Body;Body					TRUE				TRUE	114389632	114389755	NC_000004.11		Normal
cg05501357	cg05501357	cg05501357	23728406	ACACTACAAATACTACAAAAATCATAACAACTCAAACACAACAAACTCAC			II			TGTTTTGAAAAACACTGCAGGTGCTACAAAGGTCATAGCAGCTCAGGCACAGCAAGCTCA[CG]TGCAGGCACCTCAGATTGGGGCGTGGCGAAACAGATTGCATTTCCTAGAAGGCCCCCAGC	37	11	33308269	CACTGCAGGTGCTACAAAGGTCATAGCAGCTCAGGCACAGCAAGCTCACG	11	33264845	R				TRUE	HIPK3;HIPK3	NM_001048200;NM_005734	Body;Body			low-CpG:33264831-33264867							33308269	33308392	NC_000011.9		Normal
cg06545761	cg06545761	cg06545761	45770370	CCAAAAAAAACCACACACTTAAACTTAAAAATTTACCAACAACAAACTCA	31758352	CCGAAAAAAACCGCACACTTAAACTTAAAAATTTACCAACAACGAACTCG	I	A	Red	TGATGACCGCAAAACGCTCTTCAGACGCGCCGACCTTGGTGGCTTTTGGAGAGATGCATC[CG]AGCTCGCTGCTGGCAAACTCTCAAGTCCAAGTGTGCGGCTCCCTCCGGAAAGAGGCCTCA	37	16	87441441	CCGGAGGGAGCCGCACACTTGGACTTGAGAGTTTGCCAGCAGCGAGCTCG	16	85998942	F					ZCCHC14	NM_015144	3'UTR	chr16:87441387-87441671	Island				16:85998896-85999172			TRUE	87441441	87441564	NC_000016.9		Normal
cg15067015	cg15067015	cg15067015	68794379	TTACCCCATTTCAACATAAAATAACCAAACATTACCAACCCCTCATATTC			II			ATCCTTGGCAGGTGCCAGGTACCCTGGACCCAGCCTCTTGCTGGATGAGGGGCAGGAAAA[CG]AATATGAGGGGTTGGCAATGTCTGGTTATCCCATGCTGAAATGGGGTAAAGGGTCAGAAC	37	1	175671657	TACCCCATTTCAGCATGGGATAACCAGACATTGCCAACCCCTCATATTCG	1	173938280	F	rs35241534				TNR	NM_003285	5'UTR					TRUE					175671657	175671780	NC_000001.10		Normal
cg12394201	cg12394201	cg12394201	44634495	AAAATAAAAACAACCCTACAAAAAATACACTCAATTACCTAATAATTCTC			II			CAAGTCAGATAGAAGTGGGAGCAGCCCTGCAGGGAATGCACTCAATTGCCTAATAGTTCT[CG]TCACCTTGTGTTTCAGTAGCCCTATGACTAACGCTCTCTTCTGACTCAATGTTTTCTTAC	37	11	43942418	AAGTGGGAGCAGCCCTGCAGGGAATGCACTCAATTGCCTAATAGTTCTCG	11	43898994	R												TRUE				TRUE	43942418	43942541	NC_000011.9		Normal
cg26349773	cg26349773	cg26349773	69658377	ATTTACTAAAATCTCACCCATCAAAAAACCAAAATAATATCTCTTAATCC			II			AGGAAAAAGTTATTTGCTGGAGTCTCACCCATCAGGGGACCAAAATGATATCTCTTGGTC[CG]CTGTGTCCTGAAGGCTCCTTCTCAGCCCCACTGGGCTGTCGTGCTTTGCAATCCTCCCTG	37	7	138483273	CGGACCAAGAGATATCATTTTGGTCCCCTGATGGGTGAGACTCCAGCAAA	7	138133813	R				TRUE	TMEM213;ATP6V0A4;ATP6V0A4	NM_001085429;NM_130840;NM_020632	Body;TSS1500;TSS1500					TRUE					138483273	138483396	NC_000007.13		Normal
cg06689816	cg06689816	cg06689816	25647351	AAAAAAAATAATATATTTATAACTACCCAATAACAAACCATTCAAAATTC			II			GGTGCTAGAAGGAAAGAAGTGGTATGTTTATGACTGCCCAATGGCAGACCATTCAGGATT[CG]AAAGGTTATCTTCCTTCCTGTCTAAATGCATCCAACATTGAGGAGGAAGTCAGCACAAAG	37	5	158639111	CGAATCCTGAATGGTCTGCCATTGGGCAGTCATAAACATACCACTTCTTT	5	158571689	R								chr5:158636218-158636949	S_Shelf		DMR						158639111	158639234	NC_000005.9		Normal
cg05101437	cg05101437	cg05101437	58712469	CAAAACAATTTATCCACATTAACACTTCCATTTCCTAAAATAAAACCCTC			II			TGAAATAAAGCTGGTTAACAAAGCTAGCCTTTTTTTTTTTTTTTTCCCTCTGTGGGCCAG[CG]AGGGTTTCATTTTAGGAAATGGAAGTGTCAATGTGGACAAACTGTTCTGAAGTATTTATA	37	7	92262970	AGAACAGTTTGTCCACATTGACACTTCCATTTCCTAAAATGAAACCCTCG	7	92100906	F					CDK6;CDK6	NM_001259;NM_001145306	Body;Body					TRUE					92262970	92263093	NC_000007.13		Normal
cg26819718	cg26819718	cg26819718	46712358	AACAAACAAAACCCTAATACTAATCAAACAACTCTAAATAAAAAATAACA	73625458	AACGAACGAAACCCTAATACTAATCAAACGACTCTAAATAAAAAATAACG	I	A	Red	TAAGTGAGATCTGTGGCCAGGACGGCGGGGCCTGGACAGAGTGGAGCCGGCGCCGGCCCT[CG]TCACCCTTCACTCAGAGCCGCCTGATTAGCATCAGGGTTCCGCTCGCCTCTTGCACGGAT	37	10	77872170	GGCGAGCGGAACCCTGATGCTAATCAGGCGGCTCTGAGTGAAGGGTGACG	10	77542176	F					C10orf11	NM_032024	Body	chr10:77872083-77872305	Island			TRUE	10:77541884-77542251				77872170	77872293	NC_000010.10		Normal
cg05521150	cg05521150	cg05521150	46615479	CAAATAAATAAATCATCAAAACCTCTATACCTATCATTCACTCCAATATC			II			CCACAGACTTTCTAAGCAGTGACTCAGAAGGTTCTTGCTGGAAGGTGCACCTTGAAACAC[CG]ATACTGGAGTGAATGACAGGCACAGAGGTTCTGATGACTCATCCACTTGTTTCACTTACA	37	4	11550611	AAGTGGATGAGTCATCAGAACCTCTGTGCCTGTCATTCACTCCAGTATCG	4	11159709	F												TRUE					11550611	11550734	NC_000004.11		Normal
cg08949329	cg08949329	cg08949329	29625435	ACCCAATAAACATAAACAAACTCTAAAATAAATACAACCTACTATACTTC			II			GGAGCCCATGTGCCCAGTGGGCATGAACAAACTCTGGAGTGGATACAGCCTGCTGTACTT[CG]AGGGCCAGGAGAAGGCGCACAACCAGGACCTGGGTAGGTACCTCCCACCCGGCCCCCGTT	37	13	111158919	CCCAGTGGGCATGAACAAACTCTGGAGTGGATACAGCCTGCTGTACTTCG	13	109956920	R					COL4A2	NM_001846	Body						13:109956753-109957113				111158919	111159042	NC_000013.10		Normal
cg06520521	cg06520521	cg06520521	53638362	TCRTACCCTACTTTAAACTAAAACTAAACAACTACTACTCTCACTAAATC			II			CCACCTTTCAAAAGGGGAAGTGGCACATTTGGGGCATGTGGGCAGCTGGTGGGATGGGTC[CG]ACCCAGTGAGAGCAGCAGCTGTCCAGCTCCAGCTCAAAGCAGGGCACGAAAAAAAGGAAA	37	11	62323216	CGTGCCCTGCTTTGAGCTGGAGCTGGACAGCTGCTGCTCTCACTGGGTCG	11	62079792	F												TRUE		11:62322873-62324783	Unclassified		62323216	62323339	NC_000011.9		Normal
cg13399773	cg13399773	cg13399773	31799481	TCCTCTACCCTATAAACCAATAATTTCTCTTTACTCTTACAATAAAAAAC			II			CCCCTCTTCCATCCTCTACCCTGTAAGCCAGTGGTTTCTCTTTGCTCTTACAATAAAGAG[CG]AATCTTCTCCTTGGCCTCCAAGGTCCTTCGCTGCCTGGCCCCTGCTGCCGCTTCAGGTGC	37	20	34700112	CGCTCTTTATTGTAAGAGCAAAGAGAAACCACTGGCTTACAGGGTAGAGG	20	34163526	R					EPB41L1	NM_177996	TSS1500										34700112	34700235	NC_000020.10		Normal
cg26843110	cg26843110	cg26843110	68711368	CCTTAATACCCTAAAATCAATCAAATCCTAAAAAATTCTCTACTTATCAC			II			TTAATATGTATTTTACAGCTGCTGGTGAAACAAGAAAGGGAGAGATAATTATAACCAGAT[CG]TGACAAGCAGAGAACTTCTTAGGATCTGATTGACCTTAGGGTATCAAGGAAGACAACAAG	37	15	74935742	CGTGACAAGCAGAGAACTTCTTAGGATCTGATTGACCTTAGGGTATCAAG	15	72722795	F	rs4128437				EDC3;EDC3;EDC3	NM_001142443;NM_025083;NM_001142444	Body;Body;Body					TRUE					74935742	74935865	NC_000015.9		Normal
cg25296103	cg25296103	cg25296103	10601306	AATCATACCTAAAACATTCAAAAAACCRCCRTATCAAAAATTCAACTAAC			II			AGCGAAAGTGAAATCATACCTAAGGCATTCAAAAGACCGCCGTGTCAGGGGTTCAGCTAA[CG]GTGCAGCTACTGGGTGTGTGTGTGTCTTCCCGGAGAGGCAAAAATCTTTTCACAGACTGG	37	2	145268533	ATCATACCTAAGGCATTCAAAAGACCGCCGTGTCAGGGGTTCAGCTAACG	2	144985003	R			TRUE		ZEB2;ZEB2	NM_014795;NM_001171653	Body;Body					TRUE					145268533	145268656	NC_000002.11		Normal
cg14078335	cg14078335	cg14078335	29734341	ATATTTTCTACCACTATAAAAACTATCTCCAATAAAAATATTCCCCCTAC			II			TAGCACAATGTTTGCTCACAAACACAGAACTAATTATAAGAAATGTGAAAGAACCTGAAA[CG]CAGGGGGAATACTCTTACTGGAGACAGCCTCCATAGTGGTAGAAAACATAGTAGATCTGG	37	11	71760291	CGCAGGGGGAATACTCTTACTGGAGACAGCCTCCATAGTGGTAGAAAACA	11	71437939	F	rs80206350				NUMA1	NM_006185	5'UTR					TRUE					71760291	71760414	NC_000011.9		Normal
cg21672292	cg21672292	cg21672292	12631349	TCAACTATAAATAAAAAAAACCACCCATACTACTAAATCAAAAAAAACCA	63690357	TCGACTATAAATAAAAAAAACCGCCCATACTACTAAATCAAAAAAAACCG	I	A	Red	TGGCTCCGTGCAATCCCTGCCGGCACTGCCGGCTGCCCGCCTTCCTCCAGGACGCCGGGC[CG]GCCCCCTCTGACTCAGCAGCATGGGCGGCCCCTCCCACCCACAGCCGACGGGGCCCTTGT	37	8	145025128	TCGGCTGTGGGTGGGAGGGGCCGCCCATGCTGCTGAGTCAGAGGGGGCCG	8	145097116	F					PLEC1;PLEC1;PLEC1;PLEC1	NM_000445;NM_201378;NM_201379;NM_201380	Body;Body;Body;TSS200	chr8:145024449-145025179	Island				8:145096438-145097117				145025128	145025251	NC_000008.10		Normal
cg22671903	cg22671903	cg22671903	27755426	TATATATTATATACTACCACRTCCCCAACCRTAAAACTACATAAAAAAAC			II			ACTTCTGGGTTCCGCCCTGGCCCGGGGCCTCTGGCCACTACCTTGGTTGAGGTAGGTCAG[CG]TCTCTTCATGCAGCTTCACGGCTGGGGACGTGGCAGCACACAACACATATTGCAGGGGTG	37	2	122038715	ATGTGTTGTGTGCTGCCACGTCCCCAGCCGTGAAGCTGCATGAAGAGACG	2	121755185	F	rs11679408				TFCP2L1	NM_014553	Body	chr2:122042066-122043093	N_Shelf				2:121755108-121755439				122038715	122038838	NC_000002.11		Normal
cg05991442	cg05991442	cg05991442	10717471	CTAACAAACTTATTCTACAAACTACAAATAAATACAAAAATAAAATCTCA	73697304	CTAACAAACTTATTCTACGAACTACGAATAAATACGAAAATAAAATCTCG	I	A	Red	AATGTGTGAGACCTGACAAACTTGTTCTGCGGGCTGCGGATGGGTGCGAGGGTGGAATCT[CG]GTGCTGCGACGAGTGTGGGGCCAGCCGTGGAGGCTCCAGGTGTTCTCTCTGCCCCAGCAG	37	17	73636184	CTGACAAACTTGTTCTGCGGGCTGCGGATGGGTGCGAGGGTGGAATCTCG	17	71147779	R					RECQL5;LOC643008;LOC643008	NM_004259;NR_028439;NM_001162995	Body;Body;5'UTR						17:71147779-71147919				73636184	73636307	NC_000017.10		Normal
cg05012239	cg05012239	cg05012239	29709373	AAAACTAATAATTCCATATCTTCAAATCAAATTTCAATAAAATATTTACC			II			AAAAAAAAAAAGAAGCTAGTGATTCCATATCTTCAAATCAAATTTCAGTGGAGTGTTTAC[CG]GGCAAGGAAGGCAGGGGGGTCAGCTTGCTGACAGCCTCAACCTGCCAGCCCTCAGCCTGC	37	3	195447691	AAGCTAGTGATTCCATATCTTCAAATCAAATTTCAGTGGAGTGTTTACCG	3	196933362	R					MUC20	NM_152673	TSS200										195447691	195447814	NC_000003.11		Normal
cg27624327	cg27624327	cg27624327	37619487	CTAAACTCACAATAAATAACTCTACTCCCAACTCCCAACAAACTACCACA	64710367	CTAAACTCACAATAAATAACTCTACTCCCAACTCCCAACAAACTACCGCG	I	C	Grn	CTGGAGGCCTGGGGGCATTGGAAGCAGGAGGATCCGTGGGTGCTTGGGCCCCTGGCGGAG[CG]CGGCAGCTTGTTGGGAGCTGGGAGCAGAGCCACTTACTGTGAGCTCAGAGAGGCTGCCAA	37	5	510254	CGCGGCAGCTTGTTGGGAGCTGGGAGCAGAGCCACTTACTGTGAGCTCAG	5	563254	F					SLC9A3	NM_004174	Body	chr5:507745-508835	S_Shore				5:563119-563422				510254	510377	NC_000005.9		Normal
cg10336039	cg10336039	cg10336039	49723507	ACCATCCAAAAAACATCCACACATACACTCAAAATAAAACAAATAAACCA	68710508	ACCGTCCAAAAAACATCCACGCGTACACTCAAAATAAAACGAATAAACCG	I	T	Red	TACCACGAAAAAGCCGTCCAAGGAGCATCCACGCGTGCACTCAGGATGAGGCGGGTGGAC[CG]TACTACCTCATCACCAGTTGTTGTAATGCACACGATATGAACACCTTAACCTTGACCCCA	37	17	76834989	CGGTCCACCCGCCTCATCCTGAGTGCACGCGTGGATGCTCCTTGGACGGC	17	74346584	R					USP36	NM_025090	5'UTR	chr17:76836060-76837438	N_Shore				17:74346321-74346585				76834989	76835112	NC_000017.10		Normal
cg23907051	cg23907051	cg23907051	64739340	TTTCAAAATTTATTTACAATTTTACAAACTCCCTAAAAAACTCTTCCTAC			II			TCCATAGGCTCAAGTTCAAAATAAAAAAACGGTTGCTCTGCGGCGGATTCCGGCTCCTCA[CG]CAGGAAGAGCTCCCCAGGGAGCCTGTAAAACTGCAAACAAATCTTGAAAAGGAATGAGTC	37	2	101730305	CGCAGGAAGAGCTCCCCAGGGAGCCTGTAAAACTGCAAACAAATCTTGAA	2	101096737	F					TBC1D8	NM_001102426	Body					TRUE					101730305	101730428	NC_000002.11		Normal
cg15684563	cg15684563	cg15684563	51615366	TCTACCCTCCAAAACATCTAAATTTATTTCAAAAAAATTCCAAAACTACC			II			CATTACATGTATCTGCCCTCCAAAACATCTAAATTTATTTCAAAAGAATTCCAGAGCTGC[CG]TAAATACACCACAGAAATTGCAGAGGGAGAGGCAGCCTTGCCTATCATGATAAGACCATT	37	12	71552188	CGGCAGCTCTGGAATTCTTTTGAAATAAATTTAGATGTTTTGGAGGGCAG	12	69838455	R				TRUE	TSPAN8	NM_004616	TSS1500										71552188	71552311	NC_000012.11		Normal
cg23099587	cg23099587	cg23099587	52727319	ACTACTCATTCATAACACAATCTATAACCTCAAATTTACCAATCTTAATC			II			GCGCAATTCCAGCTGCTCATTCATAGCACAATCTGTAGCCTCAGATTTGCCAGTCTTAGT[CG]ACTAAGAGGAGCCGACATGAGGCAAAAGGAGAAACAGTCTGACCTTAGCTATAAAGGACA	37	4	74570525	CTGCTCATTCATAGCACAATCTGTAGCCTCAGATTTGCCAGTCTTAGTCG	4	74789389	R												TRUE				TRUE	74570525	74570648	NC_000004.11		Normal
cg02749463	cg02749463	cg02749463	62636503	AATAAAAAATCCCTTCTACTTACAATACCCCAACCCACAATATAACTCCA	59683390	AATAAAAAATCCCTTCTACTTACAATACCCCAACCCGCGATATAACTCCG	I	A	Red	GACGCGGTAGGTAGTGAGAAATCCCTTCTACTTACAATACCCCAGCCCGCGGTGTGGCTC[CG]GCTGCGGGGCTGTTTTATTGCTGTCTCCCTTTCTTTCTCTCTCTCTCTCTCCCTCTCTCT	37	17	46646359	AGTGAGAAATCCCTTCTACTTACAATACCCCAGCCCGCGGTGTGGCTCCG	17	44001358	R					HOXB3	NM_002146	5'UTR						17:44001345-44001522				46646359	46646482	NC_000017.10		Normal
cg18213495	cg18213495	cg18213495	45769310	CAAAACAAAATCCCACAAAAAACTCATCTACTATTCAAAAAATTAAATCC			II			TGACCGGTACTCAAGACAGAATCCCACAGAAAGCTCATCTGCTATTCAAAGAATTAGATC[CG]TCAGAAGGACAAAACACGAGAGTACCCATATTTCAATGCTATTTTTATAACTCCAGATAA	37	6	17985408	CGGATCTAATTCTTTGAATAGCAGATGAGCTTTCTGTGGGATTCTGTCTT	6	18093387	R					KIF13A;KIF13A;KIF13A;KIF13A	NM_022113;NM_001105567;NM_001105568;NM_001105566	Body;Body;Body;Body	chr6:17987415-17988405	N_Shelf		RDMR						17985408	17985531	NC_000006.11		Normal
cg01862311	cg01862311	cg01862311	13645394	CTACTAAAACCAAACAAATCCTACCTCCACRACACAACATAAAAAATAAC			II			TGTGGGCAAAACTGCTGGAACCAGGCAGGTCCTACCTCCACGACACAGCATAGAGGGTGA[CG]TGTCTGAGGGCACACAGGCTCTGGTTAGGCTTTGTGGAATTCTGACCTCAATGAGTCACT	37	8	26308815	CGTCACCCTCTATGCTGTGTCGTGGAGGTAGGACCTGCCTGGTTCCAGCA	8	26364732	R								chr8:26305853-26306825	S_Shore							TRUE	26308815	26308938	NC_000008.10		Normal
cg27389454	cg27389454	cg27389454	65707405	RCCCAAAATCTCTATAAAACTCAAAACCAAAACTAACAAAAATAAAAACC			II			GGGAGCTGAACGCCCAGAGTCTCTATGAAGCTCAGGGCCAGAGCTGGCAGGAGTGGGGAC[CG]ACTGGGCCGTAACTGGGAGCTGAGACCCTAGGGAAAAGGAGAGGGTCAAAGTCCCAGATC	37	19	55797178	CGGTCCCCACTCCTGCCAGCTCTGGCCCTGAGCTTCATAGAGACTCTGGG	19	60488990	R					BRSK1	NM_032430	Body	chr19:55798317-55798651	N_Shore			TRUE					55797178	55797301	NC_000019.9		Normal
cg16616769	cg16616769	cg16616769	67605419	CACAATAATACACAATACTAAAAACACCCAACTTATCTTAAACAAATATC			II			ACTGAATGAGTCACAATGATGCACAGTACTGAGGGCACCCAGCTTGTCTTGGACAGATAT[CG]TGGAAGCACCTGTGAGAATGGGCTGGGGTCCTCAATACCCATCAGTGTCCAGCTGGACCA	37	16	19727142	ACAATGATGCACAGTACTGAGGGCACCCAGCTTGTCTTGGACAGATATCG	16	19634643	R				TRUE	IQCK;C16orf88	NM_153208;NM_001012991	TSS1500;5'UTR	chr16:19729194-19729896	N_Shelf								19727142	19727265	NC_000016.9		Normal
cg13209298	cg13209298	cg13209298	62656499	TAACCTAACCTAACCAACTAACAAATAAATAACAAAAACCAATAAAAACC			II			AGGAAGCCCACGAGCCCAGGCAGGGATCTGTCCTTCCACTTGCCCTCCTGAAGGGCCCTG[CG]GCTCCCACTGGCCCCTGTTATTTACCTGCCAGCTGGCCAGGCCAGGCCAGGTATACCAGG	37	3	50303807	CGGCTCCCACTGGCCCCTGTTATTTACCTGCCAGCTGGCCAGGCCAGGCC	3	50278811	F	rs74859335				SEMA3B;SEMA3B	NM_004636;NM_001005914	TSS1500;TSS1500					TRUE					50303807	50303930	NC_000003.11		Normal
cg27123351	cg27123351	cg27123351	49669505	ACAAAACAAAACCTCAAACAACCTTAACTTATCTAACCTATTCCCAAACC			II			GCTGCTCGGTGTCTGCCCTGTTCTTCCAGGGCCCTGCCCCCAGGGACCACACTGCACAGC[CG]GCTTGGGAACAGGTTAGACAAGTCAAGGCTGTCTGAGGCTTTGCTCTGTGTTTCCTGGAA	37	11	67442249	CAGAGCAAAGCCTCAGACAGCCTTGACTTGTCTAACCTGTTCCCAAGCCG	11	67198825	F					ALDH3B2;ALDH3B2	NM_001031615;NM_000695	5'UTR;TSS200					TRUE					67442249	67442372	NC_000011.9		Normal
cg11807153	cg11807153	cg11807153	64719320	AACTCACTTTATAACRTAAATCTTTCTCACCAATCAAAAAAATATAATCC			II			ACTGTTGTTTTGACTCACTTTGTGACGTAGGTCTTTCTCACCAGTCAAGAAAATATAATC[CG]GAGATAGCCTCTGGGCTGGCTTTAGCTCAGCGGTTACTTCGAGTACATTGTAACCACCTC	37	5	140098496	ACTCACTTTGTGACGTAGGTCTTTCTCACCAGTCAAGAAAATATAATCCG	5	140078680	R					VTRNA1-2	NR_026704	TSS200									TRUE	140098496	140098619	NC_000005.9		Normal
cg04850999	cg04850999	cg04850999	35621418	AACCCCTCTCCCTAAACACACTAAAAACATACAAAAACAAAATATAAAAC			II			GGGGTTCATTCAGCCCCTCTCCCTGAGCACACTGGGGGCATGCAGGAGCAGGGTATGGGG[CG]TCTGCGCAGCTCCCTGCTTATCGCTAAGTGAGATCTGTGGCCAGGACGGCGGGGCCTGGA	37	10	77872084	CGCCCCATACCCTGCTCCTGCATGCCCCCAGTGTGCTCAGGGAGAGGGGC	10	77542090	R					C10orf11	NM_032024	Body	chr10:77872083-77872305	Island			TRUE	10:77541884-77542251				77872084	77872207	NC_000010.10		Normal
cg07338464	cg07338464	cg07338464	41662418	TCAATTTCAACTTAACAATCAAAACAACACACACAATATCAACRCAAATC			II			TTATACACCATTCAATTTCAACTTGGCAGTCAGAGCAGCACACACAATGTCAACGCAAAT[CG]AAAGAGGCCTCATAACATACAAAGTTGATTCTCTCTTATGATTCTAGCTAAGTAGAATAA	37	5	148244123	CAATTTCAACTTGGCAGTCAGAGCAGCACACACAATGTCAACGCAAATCG	5	148224316	R												TRUE					148244123	148244246	NC_000005.9		Normal
cg17873048	cg17873048	cg17873048	37685365	TTTTATCCCTCTCAAACTAAAAAATTTCRCCAAAACCTCTTATAAAAATC			II			GCCGGCCCGCCGAAGCGGAATCCCAAGGCCTGGATGAGAAGCGCAGGCTGCCGAGAACTG[CG]ATCTTCATAAGAGGCTCTGGCGAAATCCCTCAGTCTGAGAGGGACAAAAATGTGCCTCTT	37	17	46697700	TTTGTCCCTCTCAGACTGAGGGATTTCGCCAGAGCCTCTTATGAAGATCG	17	44052699	F								chr17:46697413-46697701	Island		RDMR						46697700	46697823	NC_000017.10		Normal
cg01393234	cg01393234	cg01393234	11702501	CAACCRTCAATCATAAAATCACTTTTACTATAACACAAAACAATATACAC			II			CTGTTGGGGAAAACACCTAGACGGTGTTTTGATTCCACCACATCTCTGTGGCAGCATAAA[CG]TGCATACTGCCTTGTGCCATAGCAAAAGTGATTTCATGATTGACGGCTGCTCCTGCCACT	37	1	226085079	CGTGCATACTGCCTTGTGCCATAGCAAAAGTGATTTCATGATTGACGGCT	1	224151702	F												TRUE		1:226084657-226085339	Unclassified	TRUE	226085079	226085202	NC_000001.10		Normal
cg07283896	cg07283896	cg07283896	30761438	AATCACRAAAAACTCATAAATCATTATACTTTTAAACCAAAAAATTCCCC			II			AAGAATTTGATATCTTAAAAAGAAATACTCAGTATTTACCACTGATTTGCAGCATGACCT[CG]GGGAACTCCCTGGCTTAAAAGCACAATGACTCATGAGTTCTCCGTGATCTGTGACATATT	37	6	11855283	CGGGGAACTCCCTGGCTTAAAAGCACAATGACTCATGAGTTCTCCGTGAT	6	11963269	F												TRUE					11855283	11855406	NC_000006.11		Normal
cg08141142	cg08141142	cg08141142	43722503	CAAAACTAAAAACAACAACTCCTCAACATTCTCAAAATAAATTAACCACA	47715439	CAAAACTAAAAACGACAACTCCTCGACATTCTCGAAATAAATTAACCGCG	I	C	Grn	CCGCCCTCACCTGCAGAGAAACGCGCTCCTTGGCGGACACTGGGGGAGGAGAGGAAGAAG[CG]CGGCTAACTTATTCCGAGAATGCCGAGGAGTTGTCGTTTTTAGCTTTGTGTTTACTTTTT	37	14	105936715	CGCGGCTAACTTATTCCGAGAATGCCGAGGAGTTGTCGTTTTTAGCTTTG	14	105007760	F					MTA1	NM_004689	3'UTR	chr14:105936264-105936558	S_Shore				14:105007310-105007886				105936715	105936838	NC_000014.8		Normal
cg20373544	cg20373544	cg20373544	53721453	AACATCCTTTATCTAATTTCAAAAACACTAACCTTCCAATACCAACTCCA	50636494	AACGTCCTTTATCTAATTTCAAAAACGCTAACCTTCCAATACCGACTCCG	I	A	Red	CAAGGCAGCAATCTGAGCCCAGGACGTGACCCGTGTCGGTCTCCGCGCTGGGTGCCCTTC[CG]GAGCCGGCACTGGAAGGTTAGCGCCTCTGAAATCAGATAAAGGACGTCAAGCCACAGCTG	37	2	202814226	CGGAGCCGGCACTGGAAGGTTAGCGCCTCTGAAATCAGATAAAGGACGTC	2	202522471	F												TRUE	2:202522435-202522495				202814226	202814349	NC_000002.11		Normal
cg09354263	cg09354263	cg09354263	70603346	TCACCCTCCRTCCTAATTCAAAAACTATATTAAAAAAACCCTATCCACTC			II			GTCACTCACAAGACGCCCCAGGCAGGCAGGTGGGGATCCCTGTCCTGCATCCACAGGACA[CG]AGTGGACAGGGTCTCTCCAACACAGTCCCTGAACCAGGACGGAGGGTGAATGAACAGCCA	37	17	73631460	CGAGTGGACAGGGTCTCTCCAACACAGTCCCTGAACCAGGACGGAGGGTG	17	71143055	F					RECQL5;LOC643008;LOC643008	NM_004259;NR_028439;NM_001162995	Body;TSS1500;5'UTR	chr17:73627542-73627824	S_Shelf								73631460	73631583	NC_000017.10		Normal
cg16878595	cg16878595	cg16878595	43678444	AACCRAAATCAAATAAAACTCCCAACTTCCCCTAAAACAACCTCCCTAAC			II			GGGAGGGAACGACCTCCCACCTAGAAGCAATGACAGCAGCGGGGGCGAGGAGGCCGTGAG[CG]CCAGGGAGGCTGCTCCAGGGGAAGCTGGGAGCCCCACCTGACCCCGGCTGGATCATCTCA	37	12	124930160	CGCCAGGGAGGCTGCTCCAGGGGAAGCTGGGAGCCCCACCTGACCCCGGC	12	123496113	F					NCOR2;NCOR2	NM_006312;NM_001077261	Body;Body	chr12:124929872-124930161	Island								124930160	124930283	NC_000012.11		Normal
cg19476788	cg19476788	cg19476788	35650493	CTACTCCCCAAAAACACCAACTATAACATCAAACTAAAAAAACTCACACA	46680357	CTACTCCCCAAAAACGCCGACTATAACATCAAACTAAAAAAACTCACGCG	I	C	Grn	CAGCACGGCCTCCTGCTCCCCAGAGACGCCGGCTGTGGCATCAGGCTGGGGGAGCTCACG[CG]CCTTCCTTCTTTGGGTCCCAGGTTGTTGGTTTTTCTTTTTAACCGTGTGAGGGGCTGCTG	37	18	77172117	CGCGTGAGCTCCCCCAGCCTGATGCCACAGCCGGCGTCTCTGGGGAGCAG	18	75273105	R					NFATC1;NFATC1;NFATC1;NFATC1;NFATC1	NM_006162;NM_172388;NM_172389;NM_172387;NM_172390	Body;5'UTR;Body;Body;Body	chr18:77171704-77172118	Island				18:75271015-75273504			TRUE	77172117	77172240	NC_000018.9		Normal
cg02017926	cg02017926	cg02017926	38693410	ACCAAACCACAACTTAACAACCCATAAACAAAAAACAAAACTACAAAACA	43701387	ACCAAACCGCGACTTAACAACCCGTAAACAAAAAACAAAACTACAAAACG	I	T	Red	CTGCCACCACCGGCCAGGCCGCGGCTTGGCAACCCGTGAACAGGAGGCAGGGCTGCAGGG[CG]TGAGGGATGATGACAAGGAAGCCGGAGGAGCAGCGGCGGCAGCGGAGAGTCCATCTTGGA	37	12	123754328	CGCCCTGCAGCCCTGCCTCCTGTTCACGGGTTGCCAAGCCGCGGCCTGGC	12	122320281	R					CDK2AP1	NM_004642	Body	chr12:123754049-123754373	Island				12:122319934-122320320	12:123754264-123755179	Promoter_Associated		123754328	123754451	NC_000012.11		Normal
cg13064897	cg13064897	cg13064897	32639349	ATATAATTCATAACCCTAAAAACTAAACTATTAACAAACTTAAAAAAAAC			II			TGTAACCTAATCCTCTTATCAGATCTGCATAGCCCTGTCCTGCCTCCACACTTGCTGCTC[CG]TTCCTCTCAAGTCTGTCAACAGCTCAGTCTCCAGGGCCATGAACCACACCTGCCATTTGT	37	8	135747178	TGTGGTTCATGGCCCTGGAGACTGAGCTGTTGACAGACTTGAGAGGAACG	8	135816360	F												TRUE					135747178	135747301	NC_000008.10		Normal
cg21055554	cg21055554	cg21055554	12765328	TAATCAATAAAAAATATTTCATCATAACCAACAACATAAAAATCTATCCC			II			TGGTGCTTTGGAGACAGAGGACATGGGATAGTGACTCAGATTGGGAGGGAACATGCCCCC[CG]GGACAGATTTCTATGTTGCTGGTTATGATGAAATACTTTCCACTGACCACAAGCTATATA	37	12	113652889	GGTCAGTGGAAAGTATTTCATCATAACCAGCAACATAGAAATCTGTCCCG	12	112137272	F					IQCD	NM_138451	5'UTR					TRUE		12:113652820-113653001	Unclassified_Cell_type_specific	TRUE	113652889	113653012	NC_000012.11		Normal
cg17868307	cg17868307	cg17868307	16624311	ACAAAAAATTTACAACACAAACCTTAACTTCAAATATCCTAAATTAACAC			II			GCTCAGTAGTGGCAGGGAGTTTGCAGCACAGACCTTGACTTCAGGTGTCCTGAATTGGCA[CG]CTCTGCTGATCTGTTCCTGTTCTACACGCACTCCTGCCAGCCCAGTGTAGCCTCAGGCCT	37	7	73597649	CAGGGAGTTTGCAGCACAGACCTTGACTTCAGGTGTCCTGAATTGGCACG	7	73235585	R					EIF4H;EIF4H	NM_022170;NM_031992	Body;Body					TRUE					73597649	73597772	NC_000007.13		Normal
cg02936049	cg02936049	cg02936049	43809406	AAATAAACACRTTAATCAAAATAAAAAACTCACCCCTCACRTCTAACTCC			II			AGACCACGAGCAAGTAAGCACGTTAATCAAAGTGAAAGGCTCACCCCTCACGTCTAGCTC[CG]TCCTTCTCCAGCCTGTGCCTGCCAGATTATTTCGGGTTCCTCGTGTTTGACTCGTCAAAG	37	3	141102599	CGGAGCTAGACGTGAGGGGTGAGCCTTTCACTTTGATTAACGTGCTTACT	3	142585289	R					ZBTB38	NM_001080412	5'UTR					TRUE					141102599	141102722	NC_000003.11		Normal
cg26540191	cg26540191	cg26540191	56750486	AACAAACAATCTACAAAAAACATAACCATCAAAAACACCAACCAACACCA	56665488	AACAAACAATCTACAAAAAACGTAACCGTCAAAAACGCCAACCAACACCG	I	C	Grn	CCCCAGCCCGGGTCTCTGCACTGTCACGGCCTCCCCGGGGACGCCAAGGGTGCGGGCAGG[CG]GTGTTGGCTGGCGTCCCTGACGGCCACGCTCCTTGCAGACTGCCTGCTGATGCTGGTCTA	37	4	3475093	AGCAGGCAGTCTGCAAGGAGCGTGGCCGTCAGGGACGCCAGCCAACACCG	4	3444891	F	rs2344208				DOK7;DOK7	NM_173660;NM_001164673	Body;Body	chr4:3475058-3475360	Island				4:3444766-3445199				3475093	3475216	NC_000004.11		Normal
cg04819655	cg04819655	cg04819655	47677434	ACACTCRATTTTCTAATAAAAACCAACACAAACCATAAATCTCRAACTTC			II			AGAGATTTGAGGCACTCGATTTTCTGGTAGGAACCAGCACAGACCATGAGTCTCGGACTT[CG]TGCCGAGGTCTGCTGGGTCCCAGGCTGAAGGATGCATCGTTTAACTTTTTTTGTCTACAC	37	17	81040663	CACTCGATTTTCTGGTAGGAACCAGCACAGACCATGAGTCTCGGACTTCG	17	78633952	R					METRNL	NM_001004431	Body	chr17:81042626-81043244	N_Shore				17:78633945-78634014				81040663	81040786	NC_000017.10		Normal
cg05402891	cg05402891	cg05402891	60734395	ACCCAAACCAACAATAAAAACAAAACCAACAATAAAAACAAAACCAATCA	66733371	ACCCGAACCGACAATAAAAACGAAACCGACAATAAAAACGAAACCAATCG	I	A	Red	TCCTCCTCCTCCCTCCTCCCTCCTCCCTCCTCCCCCTTCCTCCTCCTCCCCCTCCTCCCC[CG]ACTGGCCCCGCCCCCACTGCCGGCCCCGCCCCCACTGCCGGCCCGGGCCCCACCCACGCC	37	14	96152661	GCCCGGGCCGGCAGTGGGGGCGGGGCCGGCAGTGGGGGCGGGGCCAGTCG	14	95222414	F	rs2763879				TCL1B;TCL1B	NM_199206;NM_004918	TSS200;TSS200										96152661	96152784	NC_000014.8		Normal
cg19047868	cg19047868	cg19047868	10732363	AAATATCATAACACAAAACAAAACAAACTTATAAAAACCAATCCCCAACA	29736475	AAATATCGTAACACAAAACGAAACAAACTTATAAAAACCGATCCCCAACG	I	A	Red	TAAGACCAAACGAAATATCGTAACACAAGGCGAGGCAGGCTTGTGGGAACCGGTCCCCAG[CG]GGCGGCGGCAGAGCGGGGAGGATTGGAGGGGCCAGGGCTGGGGGTGGCACGGGCTCTTGG	37	17	46669485	AAATATCGTAACACAAGGCGAGGCAGGCTTGTGGGAACCGGTCCCCAGCG	17	44024484	R					LOC404266;HOXB5;LOC404266;LOC404266;LOC404266	NR_033204;NM_002147;NR_033201;NR_033203;NR_033202	TSS200;3'UTR;Body;TSS200;Body	chr17:46669434-46669811	Island				17:44024474-44025163				46669485	46669608	NC_000017.10		Normal
cg07604732	cg07604732	cg07604732	72662395	TACTCTAAAATATACACCAATACACTAATTTTAAAACAACAAATCTACCC			II			GTAAGTGTGCATGCTCTGGGATATGCACCAGTACACTAGTTTTGAGGCAACAGATCTACC[CG]AGGAGGCATCCTGTAGGTTGAAGCTGAGCCTGAGCTGTGCTCATATTCTGAGTCAGACCT	37	16	19295632	CGGGTAGATCTGTTGCCTCAAAACTAGTGTACTGGTGCATATCCCAGAGC	16	19203133	R					LOC728276	NR_024436	TSS1500										19295632	19295755	NC_000016.9		Normal
cg10396171	cg10396171	cg10396171	15627378	ACAAACAACATATCAAATATAAAAACAATTAAAACCACCAACAATATTCA	17664311	ACGAACAACGTATCGAATATAAAAACAATTAAAACCACCAACAATATTCG	I	C	Grn	TAAGAGGCTGTCACGGGCAGCGTATCGAATGTGAAAGCAATTAAAGCCACCAGCAGTGTT[CG]CTCCGGGCGGGCCTCGGGCGGCGGGGAGCTGCCAGAACACATCTCACCTCGGTGCCCGCG	37	16	605214	ACGGGCAGCGTATCGAATGTGAAAGCAATTAAAGCCACCAGCAGTGTTCG	16	545215	R								chr16:604801-605348	Island			TRUE	16:544558-545310				605214	605337	NC_000016.9		Normal
cg21304163	cg21304163	cg21304163	41687451	CTACTCACCTATATAATTCACCAAACTAAACAAAAATTCCRAAAAAAATC			II			TGCCCAGGTTTGCTTAGGGCGTGGCAGCTTCGGATAAACGCAGGACTCCGCCTGGCAGCC[CG]ATTTCTCCCGGAACCTCTGCTCAGCCTGGTGAACCACACAGGTGAGCAGCTGGGGCCCCT	37	19	35607221	TGCTCACCTGTGTGGTTCACCAGGCTGAGCAGAGGTTCCGGGAGAAATCG	19	40299061	F	rs55719222				FXYD3;FXYD3;FXYD3;FXYD3;FXYD3;FXYD3;FXYD3;FXYD3	NM_005971;NM_001136010;NM_001136007;NM_001136011;NM_021910;NM_001136008;NM_001136009;NM_001136012	5'UTR;5'UTR;5'UTR;5'UTR;5'UTR;5'UTR;5'UTR;5'UTR			low-CpG:40299059-40299064							35607221	35607344	NC_000019.9		Normal
cg16964348	cg16964348	cg16964348	29626434	AAACAAACATCTCCAAAAAATAAAAACCAACAAATAAAATACAAAAAACA	37612460	GAACGAACGTCTCCGAAAAATAAAAACCAACGAATAAAATACAAAAAACG	I	A	Red	TGACTGCCCGAGGCCCCTCCTGCCGCGGCGAGGAAGCTCCATAAAAGCCCTGTCGCGACC[CG]CTCTCTGCACCCCATCCGCTGGCTCTCACCCCTCGGAGACGCTCGCCCGACAGCATAGTA	37	7	24323799	GGGCGAGCGTCTCCGAGGGGTGAGAGCCAGCGGATGGGGTGCAGAGAGCG	7	24290324	F					NPY	NM_000905	TSS200	chr7:24323558-24325080	Island				7:24289581-24291599				24323799	24323922	NC_000007.13		Normal
cg21815337	cg21815337	cg21815337	18757346	CAAACATACTTAAAACATTTAAATAACAAACCTAAAAATACATTCAACTC			II			ACCAAGAAGATCAAACATGCTTGAAACATTTAAGTGACAAGCCTAAAAGTGCATTCAACT[CG]TTTTCTTCCATGTATTCATGGAACACAAAACCAGTCTTATAAAAGGTCAAAACAGCTTGC	37	3	4348344	CGAGTTGAATGCACTTTTAGGCTTGTCACTTAAATGTTTCAAGCATGTTT	3	4323344	R					SETMAR;SETMAR	NM_006515;NR_024022	Body;Body	chr3:4345005-4345342	S_Shelf								4348344	4348467	NC_000003.11		Normal
cg01798157	cg01798157	cg01798157	61670428	TTCCCCAAATTAAAATATATAATAACCTATTATCACRACAACATAAACAC			II			CCAAGAACTACGTGATGGCAGTCTCCAGCTAGGCCCTTCCGCCCCCGCCCTGGGCGCCGC[CG]TGCTCATGCTGCCGTGACAACAGGCCACCACATACCTCAACCTGGGGAACTGTATTTTTA	37	1	203276595	TCCCCAGGTTGAGGTATGTGGTGGCCTGTTGTCACGGCAGCATGAGCACG	1	201543218	F					BTG2	NM_006763	3'UTR	chr1:203274305-203275338	S_Shore					1:203276430-203276637	Promoter_Associated		203276595	203276718	NC_000001.10		Normal
cg27580229	cg27580229	cg27580229	32629334	AAAAAACCCAAAACCACTTATCCAACTACAAACTACAAAAATCACCCTCC			II			GAGGGATTACAGGGAGGCCCAAAGCCACTTGTCCAGCTGCAAACTGCAAAGGTCACCCTC[CG]CACACTCTCTTCCCTGAAGCCCCTGCACGCCGCTGGGGACCGGAGCATGTGGTTCTCTCT	37	2	8714248	CGGAGGGTGACCTTTGCAGTTTGCAGCTGGACAAGTGGCTTTGGGCCTCC	2	8631699	R												TRUE	2:8631615-8631941				8714248	8714371	NC_000002.11		Normal
cg06789445	cg06789445	cg06789445	36686486	TAAAATACTAATAACAATAATCAACATTAAAAAATATTACRCCTAACACC			II			CCCTAGCTCATAAGCTTGCTCTGAGGAGTAAGTGACATGATGCTTGCAAAGCACTTAGCA[CG]GTGCCAGGCGCAATACTTTTTAATGCTGATCACTGTCATCAGCATTTCAACCAGAGACAC	37	3	69942668	CGGTGCCAGGCGCAATACTTTTTAATGCTGATCACTGTCATCAGCATTTC	3	70025358	F					MITF;MITF;MITF;MITF	NM_198177;NM_198159;NM_006722;NM_198178	Body;Body;Body;Body					TRUE					69942668	69942791	NC_000003.11		Normal
cg18465945	cg18465945	cg18465945	40797447	CAACCACRACAATAACAAAAATATTAATAATAACTATAAAACTAACCACC			II			CACTGCAGCGGCAGCCACGACAGTGGCAGGAGTGTTGATGATGACTATGAGGCTGACCAC[CG]TGACAGTCACAGTGGAGGCACGGTTAGCACTGAGCTCCTGATGGGGAGGGCACTGTCCCT	37	17	17465682	CGGTGGTCAGCCTCATAGTCATCATCAACACTCCTGCCACTGTCGTGGCT	17	17406407	R					PEMT;PEMT;PEMT	NM_148172;NM_148173;NM_007169	Body;Body;Body	chr17:17465135-17465397	S_Shore							TRUE	17465682	17465805	NC_000017.10		Normal
cg21439672	cg21439672	cg21439672	68616366	CAAACACTCAACAAATACATAATAACATATTTTTAACAACCAATATATAC			II			ACCTGATAGAGCAGGCACTCAACAAATACATGATGACATATTTTTAACAACCAATATGTG[CG]TCCCTGCCCCTGGCTCCATAGATTTGCAAGATTTGTGTGTCCATTCATAAGCCTTCCAAA	37	12	7260546	CGCACATATTGGTTGTTAAAAATATGTCATCATGTATTTGTTGAGTGCCT	12	7151822	R					C1RL;LOC283314	NM_016546;NR_026947	Body;TSS1500									TRUE	7260546	7260669	NC_000012.11		Normal
cg21475771	cg21475771	cg21475771	15711338	ATACAATATATTCCCCTAAAACTAAATCTACAAAAATTATTCCTTAAAAC			II			CTGGGGAATGAGTACAGTGTGTTCCCCTAAAGCTAAGTCTGCAGGGGTTGTTCCTTGGGG[CG]TTGGGACTTTATTTTTTTCTTAGTTGGGGTGTGTGTGGTGACATTCGTCTTGGTCAGGCA	37	2	11820862	CGCCCCAAGGAACAACCCCTGCAGACTTAGCTTTAGGGGAACACACTGTA	2	11738313	R												TRUE				TRUE	11820862	11820985	NC_000002.11		Normal
cg03677952	cg03677952	cg03677952	53802486	ACTTAAACAAAATCATCAAATTCCAAACCATAAAATATTCTATTATCTTC			II			CCCACATTAAAACTTGAGCAAAGTCATCAGGTTCCAGACCATGGGATGTTCTGTTGTCTT[CG]TTTCAATCAAGCAAGAAGCTTTTAGTAAGCTTTTATTAGCTTTTAGTAAGTTTTTATTAG	37	22	50524541	CGAAGACAACAGAACATCCCATGGTCTGGAACCTGATGACTTTGCTCAAG	22	48866668	R					MLC1;MLC1	NM_139202;NM_015166	TSS1500;TSS200	chr22:50528201-50529085	N_Shelf					22:50524512-50524581	Promoter_Associated_Cell_type_specific		50524541	50524664	NC_000022.10		Normal
cg07547765	cg07547765	cg07547765	13763509	TTTTCTTTACTCACTAATTTTCCTCTAAATACTATATACAAAAACTAACC			II			TGAAATTCTTTCTCCAGCTCCAGGGTCTGGTAGCGGGTGTAGGTCTGGCGGCCTCGTTTG[CG]GTCAGTTCCTGCACACAGTATTCAGAGGAAAATCAGTGAGTAAAGAAAACGCCGGCCGGG	37	17	46685448	CGGTCAGTTCCTGCACACAGTATTCAGAGGAAAATCAGTGAGTAAAGAAA	17	44040447	F					HOXB7	NM_004502	Body	chr17:46685244-46685449	Island				17:44040291-44040448				46685448	46685571	NC_000017.10		Normal
cg12910797	cg12910797	cg12910797	49772326	AACCRCAAAAAAACTACTAAACTATCCRTTTAAATACTACTAAAAAACTC			II			GCAATCCGACCGAAATAAAGCTCGCCCCTCTCATCCTCCAGGTCCACGATGATTTTTTTA[CG]AGTCTCCCAGCAGCATTTAAACGGACAGTTCAGCAGCTCTTTTGCGGCTGGGGACACCGG	37	17	46651722	CGAGTCTCCCAGCAGCATTTAAACGGACAGTTCAGCAGCTCTTTTGCGGC	17	44006721	F				TRUE	HOXB3;HOXB3	NM_002146;NM_002146	5'UTR;1stExon	chr17:46654053-46654369	N_Shelf				17:44006630-44006822				46651722	46651845	NC_000017.10		Normal
cg00711072	cg00711072	cg00711072	26611330	ATCATAACACAAAACAAAACAAACTTATAAAAACCAATCCCCAACAAACA	70638382	ATCGTAACACAAAACGAAACAAACTTATAAAAACCGATCCCCAACGAACG	I	A	Red	ACCAAACGAAATATCGTAACACAAGGCGAGGCAGGCTTGTGGGAACCGGTCCCCAGCGGG[CG]GCGGCAGAGCGGGGAGGATTGGAGGGGCCAGGGCTGGGGGTGGCACGGGCTCTTGGGCCG	37	17	46669489	CGCCCGCTGGGGACCGGTTCCCACAAGCCTGCCTCGCCTTGTGTTACGAT	17	44024488	R					LOC404266;HOXB5;LOC404266;LOC404266;LOC404266	NR_033204;NM_002147;NR_033201;NR_033203;NR_033202	TSS200;3'UTR;Body;TSS200;Body	chr17:46669434-46669811	Island				17:44024474-44025163				46669489	46669612	NC_000017.10		Normal
cg16326902	cg16326902	cg16326902	36749322	AAATATTTTACCTCTAAATAAAATAAAATTACAAATTCCCTCTAACTAAC			II			TACTCCCGCTAAGTCTGTCCGCTCACTGCTGGCCAAAGCTGCCCTGCGTCTCCTCCCCAC[CG]CCAGCCAGAGGGAACCTGCAATTTCACCTCATTTAGAGGTAAAACATCTAAATTTAACGT	37	20	49253364	CGCCAGCCAGAGGGAACCTGCAATTTCACCTCATTTAGAGGTAAAACATC	20	48686771	F					FAM65C;FAM65C	NM_080829;NM_080829	1stExon;5'UTR					TRUE					49253364	49253487	NC_000020.10		Normal
cg14431024	cg14431024	cg14431024	66753428	TCCTAACTTACATTACACTCTAATTACATTTCAATCTAATACRACACCTC			II			CCTCACAGCCAGAAGAGGGGGAGCTGCCCCTGCTGGCCCTGCCCTGCCCGACTCACGCAG[CG]AGGTGCCGCATCAGACTGAAATGTAATTAGAGTGTAATGCAAGCCAGGACGCGCGGAGAC	37	2	127734416	CCTGGCTTGCATTACACTCTAATTACATTTCAGTCTGATGCGGCACCTCG	2	127450886	F								chr2:127734403-127734677	Island				2:127450881-127451486				127734416	127734539	NC_000002.11		Normal
cg21388639	cg21388639	cg21388639	37753497	CACATTATTTCCCACCCAATAAAAACTATTTATTTCAAAAAAAAACTTAC			II			TGAGAGTACTAACATAGCAAAAGATAAATGAATTCCAAATCTGTTACTGCCATCTATTTA[CG]TAAGTTTTTTCTTGAAATAAACAGCTTTTACTGGGTGGGAAATAATGTGTATTTTGTGCT	37	4	159740817	CGTAAGTTTTTTCTTGAAATAAACAGCTTTTACTGGGTGGGAAATAATGT	4	159960267	F					FNIP2	NM_020840	Body					TRUE					159740817	159740940	NC_000004.11		Normal
cg23295629	cg23295629	cg23295629	29718315	TAACTTACACCATAAAAACACCTAAAAAACATACAATAATTCACACACAC			II			GACCAGTACTGTGACTTGCACCATGGAGACACCTGGAAAACATACAGTGATTCACACACA[CG]CCCCAAACAGCAGTGTGTGTGTGTGTGTGTGTGTGTGTGTGTATGTGTGGTTTCACACTT	37	8	128888486	GACTTGCACCATGGAGACACCTGGAAAACATACAGTGATTCACACACACG	8	128957668	R					PVT1	NR_003367	Body					TRUE					128888486	128888609	NC_000008.10		Normal
cg10777887	cg10777887	cg10777887	20735308	TATTAAAACTCTAAAACTAAATAAAAAATATAAAATTTCCCCTCCTCCAC			II			CTTTATATTTTCTGTGAGGTGGATGTGGTAAAAAGAGGTGTGAGCTGTGTCTTCAGTTGA[CG]TGGAGGAGGGGAAATCCCATACCTCTTATTTAGCCCCAGAGCTCCAACAGGAAGTGGTAG	37	15	63484315	CGTGGAGGAGGGGAAATCCCATACCTCTTATTTAGCCCCAGAGCTCCAAC	15	61271368	F					RAB8B	NM_016530	Body	chr15:63481449-63481975	S_Shelf					15:63483970-63484788	Unclassified		63484315	63484438	NC_000015.9		KIRC
cg02326386	cg02326386	cg02326386	71664352	TTTCTCTAAAAATTTCCAAAAATCACTTATATCTCRTCCRTAAAAAAACC			II			GGAGAAGACAAGGCAGGAATCAGCTCTCAGAATTCCACACCAAGGCCTTCTGGGCTCCCC[CG]GTCTTCCCACGGACGAGACACAAGTGACCCTTGGAAACTTCTAGAGAAATGAAAGGTGAA	37	19	2085286	TTCTCTAGAAGTTTCCAAGGGTCACTTGTGTCTCGTCCGTGGGAAGACCG	19	2036286	F					MOBKL2A	NM_130807	5'UTR			low-CpG:2036238-2036509				19:2085140-2085706	Promoter_Associated	TRUE	2085286	2085409	NC_000019.9		KIRC
cg23114964	cg23114964	cg23114964	34663424	AAACACCTACTCATAATAAAATACRTAAACTAAACCCTAAATAAAAAAAC			II			CATAATGGCATGCAAGGGAAGAGGAGAGGAAGTCAGCCTGCTAAATTTAGCAGATGCTTA[CG]CCCCCTCACCCAGGGCTCAGCCCACGCATTTCACCATGAGTAGGTGCCTTTCTATATTTA	37	1	42217077	CGCCCCCTCACCCAGGGCTCAGCCCACGCATTTCACCATGAGTAGGTGCC	1	41989664	F			TRUE		HIVEP3;HIVEP3	NM_024503;NM_001127714	5'UTR;5'UTR					TRUE		1:42216860-42218005	Promoter_Associated		42217077	42217200	NC_000001.10		KIRC
cg00741695	cg00741695	cg00741695	56603497	ATATCAAACCCTTTAAAAATATTCCACTAACCTATAACCCCACAAATTTC			II			CCATTGGCCTGGTGTCAAGCCCTTTGGAAGTGTTCCACTGGCCTGTAGCCCCACAAGTTT[CG]TGGAAATCCTGCAGCTCAAGGAAGGGCATTTGGATTCATTTTGGGAAGGAAAAAGTAACA	37	6	961559	TGTCAAGCCCTTTGGAAGTGTTCCACTGGCCTGTAGCCCCACAAGTTTCG	6	906559	R					LOC285768;LOC285768	NR_027116;NR_027115	Body;Body					TRUE					961559	961682	NC_000006.11		KIRC
cg04233669	cg04233669	cg04233669	34780374	ACAATTTCCCTTTCAATTTCAATCACTAACTACTACAACAAAACTAATAC			II			GTCTTTGAAGAACAGTTTCCCTTTCAATTTCAGTCACTAACTGCTGCAACAAGGCTGATA[CG]GTTTGGCTGTTTCCCCACCCAAATCTCATCTTGAATTGTAGCTCCCATAATTCCACATGT	37	5	135173201	CAGTTTCCCTTTCAATTTCAGTCACTAACTGCTGCAACAAGGCTGATACG	5	135201100	R					LOC153328	NM_145282	Body	chr5:135170271-135171156	S_Shelf								135173201	135173324	NC_000005.9		KIRC
cg21549434	cg21549434	cg21549434	74643410	CAATTTAAAATTAATCAAATAAACAAAAAAAACCCATAAAACACCACACA	67759301	CGATTTAAAATTAATCAAATAAACAAAAAAAACCCATAAAACACCGCACG	I	T	Red	GATTACATTTTTATAATCAAAGCTGTTTTTGAACTACAAGAGTGCAAGAGAGCGTGTGAA[CG]TGCGGTGCTCCATGGGCCTTTCTTGTTCACTTGATTAATTCCAAACCGTCCATCCGAGTC	37	5	177708304	CGTGCGGTGCTCCATGGGCCTTTCTTGTTCACTTGATTAATTCCAAACCG	5	177640910	F					COL23A1	NM_173465	Body						5:177640910-177641164				177708304	177708427	NC_000005.9		KIRC
cg08897188	cg08897188	cg08897188	28628345	CATAAACTACAAAAATCTCTAAATAATCCCCACTACTAATTCTACACCCA	61809457	CGTAAACTACGAAAATCTCTAAATAATCCCCGCTACTAATTCTACACCCG	I	T	Red	TTCAAAACAGGTGAATCCCTAGGCCAGCCCGGCCCCTTCCCACACACCCCTACCCCGAGA[CG]GGTGCAGAATCAGCAGCGGGGATCATCCAGAGACTCTCGCAGTCCACGGCAGGTGTCGGA	37	7	151506385	CGGGTGCAGAATCAGCAGCGGGGATCATCCAGAGACTCTCGCAGTCCACG	7	151137318	F					PRKAG2;PRKAG2	NM_001040633;NM_016203	5'UTR;Body						7:151137313-151137439	7:151506132-151506419	Unclassified_Cell_type_specific	TRUE	151506385	151506508	NC_000007.13		KIRC
cg11594770	cg11594770	cg11594770	58659466	AAACTAAACTATTTTAAAATCAAAACCAAAATACAACCCAACAAAATTAC			II			TGTCAGCACGTAAACTGAGCTATTTTAAGGTCAAGGCCAGGGTGCAGCCCAACAGAATTG[CG]AAAGCAAAATGTGTTTGCTTCTGCAGTTGGCTTTTTAAATACATTTTTCTTTATTAATTG	37	3	43221815	CGCAATTCTGTTGGGCTGCACCCTGGCCTTGACCTTAAAATAGCTCAGTT	3	43196819	R												TRUE		3:43221475-43222015	Unclassified_Cell_type_specific		43221815	43221938	NC_000003.11		KIRC
cg11201447	cg11201447	cg11201447	74650408	AAAAATTAATACAACCCCCTTCTTAACTAATCAAAACTTTAAAAAAATTC			II			TTGCATACTGGCAGCGACAAGTTGAGACTTGTTCAACTTGACACAGTCCTGTGGTCATAG[CG]AATCTTTCTAAAGCTCTGATCAGTCAAGAAGGGGGTTGTATCAATCCTCAGAACCCTGAG	37	8	128808063	AGGATTGATACAACCCCCTTCTTGACTGATCAGAGCTTTAGAAAGATTCG	8	128877245	F					MIR1204;PVT1	NR_031609;NR_003367	TSS200;Body	chr8:128806081-128806899	S_Shore		RDMR						128808063	128808186	NC_000008.10		KIRC
cg10825315	cg10825315	cg10825315	33687347	ACACCACTCTATATATTTATATAAATTCTTCCTCCAAAAAATACTAACAC			II			ACAACCATTCTGCACCACTCTATGTATTTGTGTGGATTCTTCCTCCAGAAAGTGCTGGCA[CG]CCTTACTGTGTTGTTTTAACCCTGCTTTCAGTTTCATTATGACAGTAACTGCTACATCTG	37	14	81425912	CACCACTCTATGTATTTGTGTGGATTCTTCCTCCAGAAAGTGCTGGCACG	14	80495665	R					TSHR;TSHR;TSHR	NM_001018036;NM_001142626;NM_000369	Body;Body;Body							14:81425690-81426151	Unclassified		81425912	81426035	NC_000014.8		KIRC
cg19170009	cg19170009	cg19170009	59675327	AATAACTTCAACCACTAAAAACAAATTAACACACTTTTTATTTTCRTCAC			II			ATGGGAAAATGTTTCTGAGACAAATCTCTAGTTTATGATTTAAAACAGTACGTTTTCTTA[CG]TGACGAAAACAAAAAGTGTGTTAATTTGTTCCCAGTGGTTGAAGTTATTTGCCAACAATT	37	10	17277756	CGTGACGAAAACAAAAAGTGTGTTAATTTGTTCCCAGTGGTTGAAGTTAT	10	17317762	F					VIM	NM_003380	Body					TRUE					17277756	17277879	NC_000010.10		KIRC
cg14706317	cg14706317	cg14706317	12673424	CCACACTATAAACTCATATCCCCTATCCTAAAAACAACAACCATATACCA	26634507	CCACACTATAAACTCATATCCCCTATCCTAAAAACAACAACCGTATACCG	I	A	Red	GCCAGGGGCGGCCCACACTGTGGGCTCATGTCCCCTGTCCTGGAGGCAGCAACCGTGTGC[CG]GGACCCACCTCAGGGGAGGCTGTCGGGGGCAGGGGGGTAGGGCTTTAGATGCAGGTCGAG	37	5	1566432	CCACACTGTGGGCTCATGTCCCCTGTCCTGGAGGCAGCAACCGTGTGCCG	5	1619432	R								chr5:1570162-1570374	N_Shelf								1566432	1566555	NC_000005.9		KIRC
cg05367028	cg05367028	cg05367028	73628364	ACCCCAAAACAAATACAAAATCAACAACAAAAATCATCCAAAAACTCTCA	23772316	ACCCCGAAACGAATACAAAATCAACAACGAAAATCATCCAAAAACTCTCG	I	C	Grn	CCACACACCCCTACCCCGAGACGGGTGCAGAATCAGCAGCGGGGATCATCCAGAGACTCT[CG]CAGTCCACGGCAGGTGTCGGAGTGGGCCTCATTCCAGAGTTGTGGTGGCCGCTCCACCTG	37	7	151506424	ACCCCGAGACGGGTGCAGAATCAGCAGCGGGGATCATCCAGAGACTCTCG	7	151137357	R					PRKAG2;PRKAG2	NM_001040633;NM_016203	5'UTR;Body						7:151137313-151137439			TRUE	151506424	151506547	NC_000007.13		KIRC
cg25627226	cg25627226	cg25627226	11715497	TAAAACTACAAAACTAAACTAATAACCCRCCCCTAAATACATATTAATAC			II			ACGCGGCGGGCTGGGGCTGCAAGGCTGGGCTGGTGACCCGCCCCTGGGTGCATGTTAATA[CG]GTGGGGAGGAGGAGTCCCGCGCTTCCTCCGCCCAACCACCGGAGCCGGCGGGCGGGCGGC	37	18	4455337	GGGGCTGCAAGGCTGGGCTGGTGACCCGCCCCTGGGTGCATGTTAATACG	18	4445337	R								chr18:4453969-4455647	Island	high-CpG:4445255-4445605	DMR		18:4443810-4445714				4455337	4455460	NC_000018.9		KIRC
cg09893570	cg09893570	cg09893570	38681491	TAAAACCCTTTACAACCAAAAACACTTATACAAATACAATATATTATTAC			II			ACATCATCTTCCAGGAAGAGGAGGAGGAGCTGCTTTGGGGACACCCACTTCCTCTCCTTA[CG]TAACAACACACTGCATTTGCACAAGTGTCCTTGGTTGTAAAGGGTTCCACACTCACTTTC	37	17	58248058	GGAACCCTTTACAACCAAGGACACTTGTGCAAATGCAGTGTGTTGTTACG	17	55602840	F												TRUE					58248058	58248181	NC_000017.10		KIRC
cg07826859	cg07826859	cg07826859	62762400	CCTAAACCAAACCTAAAACTCCTCTTAAACAAATTCAAAATCAATCCTTC			II			TCTGGCTCCACCCTGGGCCAGACCTGGGGCTCCTCTTGGGCAAATTCAAAGTCAGTCCTT[CG]GAACTCTGACAAGTGTGGCCTCCTCCCCACCCCCAGGCTCTTGGGCTGGTGCTTTTGAAG	37	7	45020086	CTGGGCCAGACCTGGGGCTCCTCTTGGGCAAATTCAAAGTCAGTCCTTCG	7	44986611	R					MYO1G	NM_033054	TSS1500					TRUE		7:45019870-45020107	Unclassified		45020086	45020209	NC_000007.13		KIRC
cg09948419	cg09948419	cg09948419	39756314	TTACAAATTTAAAAATTTTTCAAACCAATAACCCCTTATTACAATAATAC			II			GCAAATGCATTCCTGATAAAACTGAAAGTACTTATTCAAGTACCTAATAAAACTGAGTCA[CG]CACCACTGCAATAAGGGGCCACTGGCCTGAAAAATCCCCAAATTTGTAAGTGGGCAGCCT	37	7	45019965	CGCACCACTGCAATAAGGGGCCACTGGCCTGAAAAATCCCCAAATTTGTA	7	44986490	F					MYO1G	NM_033054	TSS1500					TRUE		7:45019870-45020107	Unclassified		45019965	45020088	NC_000007.13		KIRC
cg00864551	cg00864551	cg00864551	14731383	TTCCAAAATTATAATAACCACTCCACCTAACAAACTTCAAAAAAACTCCA	74600463	TTCCAAAATTATAATAACCGCTCCACCTAACGAACTTCGAAAAAACTCCG	I	A	Red	GAGTGGGCCTCATTCCAGAGTTGTGGTGGCCGCTCCACCTGGCGAGCTTCGAGGGGACTC[CG]GCAGGCGCTCGCTGTGGGGTCCTCCCACCAGTCTTCTCAGCACAGGAACGGTGCCTTCAC	37	7	151506505	TTCCAGAGTTGTGGTGGCCGCTCCACCTGGCGAGCTTCGAGGGGACTCCG	7	151137438	R		rs59825934			PRKAG2;PRKAG2	NM_001040633;NM_016203	5'UTR;Body						7:151137313-151137439			TRUE	151506505	151506628	NC_000007.13		KIRC
cg19816080	cg19816080	cg19816080	64743414	AACACATACCCAATAATAAAAACCACCCAACAAACAAAACATAAACTACA	60785463	AACACGTACCCGATAATAAAAACCACCCAACAAACAAAACGTAAACTACG	I	T	Red	TGGCCCCTTGAGCTGGGCAGGCAGCCGCTGGCCAAAGCAGCCGCCTCCATTGGTCCCTCA[CG]TAGCCCACGTCCTGCCTGCTGGGTGGCCCTTATCACCGGGTACGTGCCAGAGTTCCACAT	37	6	44030992	GGCACGTACCCGGTGATAAGGGCCACCCAGCAGGCAGGACGTGGGCTACG	6	44138970	F												TRUE		6:44030232-44031017	Unclassified		44030992	44031115	NC_000006.11		KIRC
cg16245261	cg16245261	cg16245261	42693475	AATCATCTCCAAAATTTAACCTCAAACTTCRTTTCCTACTTCTTTATTTC			II			GTTTTCCTAATAGTCATCTCCAGGGTTTAGCCTCAGGCTTCGTTTCCTGCTTCTTTATTT[CG]TCCTCTTGGGTAGCATTATCTGGTTTCTTTTCTCTAGTTTTCTGCCCTCTCTTTCTTTGG	37	11	6342357	GTCATCTCCAGGGTTTAGCCTCAGGCTTCGTTTCCTGCTTCTTTATTTCG	11	6298933	R				TRUE	PRKCDBP	NM_145040	TSS1500	chr11:6340445-6341909	S_Shore		RDMR						6342357	6342480	NC_000011.9		KIRC
cg26878655	cg26878655	cg26878655	55610341	TCTATTCTACCCTACTTAACCAACTCCTAACRAAACAAAAATCCAAAAAC			II			TTTGAATCTACTCTGTTCTGCCCTGCTTGGCCAGCTCCTGGCGGGACAGGGGTCCAAAGG[CG]GCAGGGCTTTGTTTCTGCCAGGGCTAGAGTCCCTCCTGCCCAAGTTGAGCTTGAGCTCTG	37	17	38481877	CTGTTCTGCCCTGCTTGGCCAGCTCCTGGCGGGACAGGGGTCCAAAGGCG	17	35735403	R					RARA;RARA;RARA	NM_001145301;NM_000964;NM_001145302	5'UTR;5'UTR;5'UTR					TRUE					38481877	38482000	NC_000017.10		KIRC
cg10817441	cg10817441	cg10817441	17763406	AATTCTTTCTATATTATATCACAACTAAACTATAACATTCCCCTACAACC			II			CTTAGGGACACAGTTCTTTCTGTGTTGTATCACAGCTGGGCTGTGGCATTCCCCTGCAGC[CG]GATGAAGCAATAGAGAAAGTGGAAAGATGAAGGGAAAAAAAGCCTGTACTGACAGTCAGC	37	6	32823728	CGGCTGCAGGGGAATGCCACAGCCCAGCTGTGATACAACACAGAAAGAAC	6	32931706	R					PSMB9;PSMB9	NM_002800;NM_148954	Body;Body	chr6:32820849-32822370	S_Shore								32823728	32823851	NC_000006.11		KIRC
cg13615963	cg13615963	cg13615963	29637374	AAATTACCCAAAAACAAATTCTAAATTACCACTTCCTATTAAAAAATAAC			II			ACGATTACTCAATACCCTACAGGATATACATGGTTAACCATTTGCATTTGGGCAAATAGG[CG]TTACTTTTCAATAGGAAGTGGCAATCCAGAACTTGCTTTTGGGCAATTCTAGTAGCTCAC	37	6	167536521	AATTGCCCAAAAGCAAGTTCTGGATTGCCACTTCCTATTGAAAAGTAACG	6	167456511	F	rs35543089			TRUE	CCR6;CCR6;CCR6	NM_031409;NM_004367;NM_031409	5'UTR;5'UTR;1stExon										167536521	167536644	NC_000006.11		KIRC
cg12771187	cg12771187	cg12771187	39707416	CCTCTAATTTCTCTAACTACAACATAATCTTTCTTTACCRCAAACATACC			II			AACTTGTGACCATCTATCTGTGTCTTCTTTCGCCTTGCCTCTCTGTGCTGTTGACTGTTG[CG]GCATGTCTGCGGCAAAGAAAGACCATGCTGCAGTCAGAGAAATCAGAGGACACCACTTCA	37	7	116152010	CGGCATGTCTGCGGCAAAGAAAGACCATGCTGCAGTCAGAGAAATCAGAG	7	115939246	F												TRUE		7:116151750-116152101	Unclassified_Cell_type_specific		116152010	116152133	NC_000007.13		KIRC
cg08656816	cg08656816	cg08656816	57685381	AAAAAACATCCCCTAAAAAAAATTTCCAAAATAACAACCAAACATTAACC			II			TAGGGCCAGTTGAGGGGCATCCCCTAAGGGGAGTTTCCAAAATAGCAACCAAGCATTGGC[CG]GTATCATAAGTGAAATTGCACAAAACGGAAAAGAAAACTGAAATAGCCTCCGGAAATTCG	37	17	34207454	CGGCCAATGCTTGGTTGCTATTTTGGAAACTCCCCTTAGGGGATGCCCCT	17	31231567	R					CCL5	NM_002985	TSS200			low-CpG:31231475-31231586				17:34207247-34207565	Unclassified		34207454	34207577	NC_000017.10		KIRC
cg07132492	cg07132492	cg07132492	49780318	RACRACACTAATAATAACCCTACTCTATCTACTATATTAAAATTAAACTC			II			GCCACTCCCCGGAACCAGACAGGCTGGAGAGCTTCATGCCAGCATTTTCCTAAGATGTGC[CG]AGTTTAATTTTAACACAGTAGACAGAGCAGGGCCATCATCAGTGCCGTCGGGCACCCTTC	37	13	113492042	ACGGCACTGATGATGGCCCTGCTCTGTCTACTGTGTTAAAATTAAACTCG	13	112540043	F					ATP11A;ATP11A	NM_015205;NM_032189	Body;Body	chr13:113492486-113492836	N_Shore				13:112539992-112540180				113492042	113492165	NC_000013.10		KIRC
cg07185664	cg07185664	cg07185664	23798403	CCCACTAACCTATTTAAATACTAAATAAAAACTAAACTATTATCTAAATC			II			ATTCCTTTCACTTCCTTTTTCTTTTGCCCAGCTCCACAGTTCCCAGCCCTTCCCAGCTCA[CG]ACTCAGACAATAGCTCAGTCCTTACCCAGTACCCAAACAGGCCAGTGGGGGTGGATTTAG	37	17	1412950	CCACTGGCCTGTTTGGGTACTGGGTAAGGACTGAGCTATTGTCTGAGTCG	17	1359700	F					INPP5K;INPP5K;INPP5K	NM_130766;NM_001135642;NM_016532	Body;Body;Body	chr17:1412125-1412450	S_Shore					17:1412940-1413100	Unclassified_Cell_type_specific		1412950	1413073	NC_000017.10		KIRC
cg20559634	cg20559634	cg20559634	27690398	AAAAAAAATACCCTATTTATTTTTATCTACCTAATTTCACATCTACTAAC			II			TCTCCTAAGTGGTTAAGATTTAAAGATGGGGAGCAGAGTGGGCGGGAAAGGGCGGGAAGA[CG]TCAGCAGATGTGAAATCAGGCAGACAAAAATAAACAGGGCACTCTTCCTTCCTGTCTGTA	37	3	45609400	CGTCAGCAGATGTGAAATCAGGCAGACAAAAATAAACAGGGCACTCTTCC	3	45584404	F												TRUE		3:45609251-45609560	Unclassified		45609400	45609523	NC_000003.11		KIRC
cg11264947	cg11264947	cg11264947	73652347	ACAACAAACCTAACAACAAACAAACTCTAAAAACACAATACCAAACCTCA	65720504	ACGACGAACCTAACAACAAACAAACTCTAAAAACGCAATACCAAACCTCG	I	T	Red	TCCCGACTGATGGCGACGGACCTAACAACAGACAAGCTCTGAGGACGCAGTGCCAGGCCT[CG]TTCTAAGCTGTCTGCACATGTGAACCCATTTGATCCTCAAAACCATCCCATGACACAGCT	37	5	177980944	CGAGGCCTGGCACTGCGTCCTCAGAGCTTGTCTGTTGTTAGGTCCGTCGC	5	177913550	R					COL23A1	NM_173465	Body						5:177913254-177913551				177980944	177981067	NC_000005.9		KIRC
cg26600192	cg26600192	cg26600192	41604372	ACCTACATATACTACCAAATAACTCACCAAAAAAAATAAATTATATATAC			II			CTGCACCCTGGAGATCCCAAACCTAGCCCCCTAGTGGGACAAGGACCTGACCCTCCTGCC[CG]CATACACAACCCATTTCCCCTGGTGAGCCACTTGGCAGCATATGTAGGTACCAGCTCAAC	37	16	67209296	CCTACATATGCTGCCAAGTGGCTCACCAGGGGAAATGGGTTGTGTATGCG	16	65766797	F					NOL3	NM_003946	3'UTR	chr16:67208067-67208678	S_Shore					16:67209184-67209332	Unclassified_Cell_type_specific		67209296	67209419	NC_000016.9		KIRC
cg00221794	cg00221794	cg00221794	32712320	AAAATATAACTAAATATCCTTCAATTCTTAAAAAACAACTACTTCTATAC			II			AAGCTGAACTTATCACCAGAGGGACTATGCAGGCTGAAGTTTCTGTTTCTGTTTCGGTTA[CG]TATAGAAGCAGTTGCTTTCTAAGAATTGAAGGACACCTAGTCATATCCTTTTGGTCAGTG	37	2	20776620	GGATATGACTAGGTGTCCTTCAATTCTTAGAAAGCAACTGCTTCTATACG	2	20640101	F											DMR			2:20776324-20776793	Unclassified		20776620	20776743	NC_000002.11		KIRC
cg01413354	cg01413354	cg01413354	38654485	TTTTCTCTTTCAACCTCAAAATCTTCTTTTTAAACCAAAAATAAATATAC			II			TGGTCTCTGCATTTTCTCTTTCAGCCTCAGAGTCTTCTTTTTGGGCCAGGGGTGGGTGTG[CG]CTGGTGGGGGTTGGAAGTGAGCCATCGGAAAGCCCATCGGAAAGCCCCAGCCCGGAGCCT	37	9	136017755	TTTCTCTTTCAGCCTCAGAGTCTTCTTTTTGGGCCAGGGGTGGGTGTGCG	9	135007576	R					RALGDS	NM_001042368	Body	chr9:136019708-136020134	N_Shore			TRUE		9:136016986-136018104	Unclassified		136017755	136017878	NC_000009.11		KIRC
cg15902830	cg15902830	cg15902830	55612460	AAACCTATAATACCTAACACAAAACTACCCCAACAATAATAATTACTAAC			II			GAGATGATTAGGGGCCTGTAGTGCCTGGCACAGGGCTGCCCCAACAGTGGTGGTTGCTGG[CG]CATTCTTATATCAGCCCCGCCCCTGGCGAGTCCCACCCATCTGCTGCCTGTGGGGTGCCC	37	1	3387913	CGCCAGCAACCACCACTGTTGGGGCAGCCCTGTGCCAGGCACTACAGGCC	1	3377773	R					ARHGEF16	NM_014448	Body					TRUE		1:3387705-3389254	Unclassified		3387913	3388036	NC_000001.10		KIRC
cg24390590	cg24390590	cg24390590	62625470	ACRAACTACACCTATATCTACAATCACRTCCATTAAAAAACTAAATAAAC			II			GTCACCGAGAAGCACGCCGAATCTACCCCAAATGACATCAAATAGTTCCAAAGGTCCACC[CG]CCCACTCAGCTCTCCAATGGACGTGACTGCAGACACAGGTGCAGTTCGTAGCCCTCGAGC	37	15	101991512	CGCCCACTCAGCTCTCCAATGGACGTGACTGCAGACACAGGTGCAGTTCG	15	99809035	F	rs12914484				PCSK6;PCSK6;PCSK6;PCSK6;PCSK6;PCSK6;PCSK6;PCSK6	NM_002570;NM_138320;NM_138319;NM_138324;NM_138323;NM_138325;NM_138322;NM_138321	Body;Body;Body;Body;Body;Body;Body;Body						15:99809035-99809132				101991512	101991635	NC_000015.9		KIRC
cg20707126	cg20707126	cg20707126	28718421	AAATATTCCTACAAAAAAAATTTTCCTTTACTCAAAATTTCCTATCAATC			II			TGCTGGGCTATCTTATGGTACATTTGTCTTGCAGCATTCTCAGGAAGCAGAGGATGCTTC[CG]ACTGATAGGAAACTTTGAGCAAAGGAAAACCTCTCCTGTAGGAACATTTTGAAAGGTCTC	37	7	116750996	AATGTTCCTACAGGAGAGGTTTTCCTTTGCTCAAAGTTTCCTATCAGTCG	7	116538232	F					ST7;ST7	NM_018412;NM_021908	Body;Body					TRUE		7:116750347-116751034	Unclassified		116750996	116751119	NC_000007.13		KIRC
cg03290131	cg03290131	cg03290131	34625358	AATAAAAATCTAACTAAACCAAATATCCACAACTTAAAAACCACAAACTC			II			CAGATGCCAGGGTTAGGATTTTGTTTGTTTTCCTTTAATAAACATCCTTACAGTATATGA[CG]AGCCTGTGGCTTTCAAGCTGTGGACATCTGGCCTAGCTAGATTTCTACTTTTGTTTGTTT	37	10	112263831	CGAGCCTGTGGCTTTCAAGCTGTGGACATCTGGCCTAGCTAGATTTCTAC	10	112253821	F					DUSP5	NM_004419	Body					TRUE		10:112263656-112264383	Promoter_Associated		112263831	112263954	NC_000010.10		KIRC
cg22920603	cg22920603	cg22920603	39753509	AAACTTCTCTTCAAAAAAACTAAATAAATCACTATCATCATCTAACTTTC			II			ACAGGCTCTTCAGGCTTCTCTTCAAAGAAGCTGGGTGAATCACTATCATCATCTAACTTT[CG]TTTTTTCAGTAAGGGAAATTCCATTTGCTCGTAAGTGCGCTTCACAGGTGCCAGACTTGG	37	20	49509062	CGAAAGTTAGATGATGATAGTGATTCACCCAGCTTCTTTGAAGAGAAGCC	20	48942469	R					ADNP;ADNP	NM_015339;NM_181442	Body;Body							20:49508916-49509229	Gene_Associated_Cell_type_specific		49509062	49509185	NC_000020.10		KIRC
cg26969933	cg26969933	cg26969933	50699440	AATACAAATCCTAAAATTTTTAATCAATAAACTCTATCTTCRTAAAAAAC			II			AAATAGCTTCCAGAAAAGTGAATAAACCACAAATGGTTGATTTATTTCTGACTCTCAGCC[CG]TCTCTCACGAAGACAGAGCCTATTGACCAAAAACTTCAGGATCTGCATCTGAGCAGATCC	37	6	31629900	ATGCAGATCCTGAAGTTTTTGGTCAATAGGCTCTGTCTTCGTGAGAGACG	6	31737879	F					C6orf47;BAT4	NM_021184;NM_033177	TSS1500;3'UTR	chr6:31628338-31628658	S_Shore								31629900	31630023	NC_000006.11		KIRC
cg10902738	cg10902738	cg10902738	46794384	TATACTACCCTTAAAAATAAATCAAACTTTTTATACTTCCTCCAAAACTC			II			CCCCTCTGTCCTGTGCTGCCCTTAGAGATAGATCAGGCTTTTTGTGCTTCCTCCAAAGCT[CG]TGCTTTATCATTCACCAAACCATCCTTCTCTGTGCCCAGGATAATGTGTCCAAGGATGGT	37	8	134895500	CGAGCTTTGGAGGAAGCACAAAAAGCCTGATCTATCTCTAAGGGCAGCAC	8	134964682	R												TRUE					134895500	134895623	NC_000008.10		KIRC
cg07851269	cg07851269	cg07851269	45682390	TACAACATACTCCTAAATCCATCCTAACTTCAAACAAAACCAAATAAACA	55660424	TACGACATACTCCTAAATCCGTCCTAACTTCGAACAAAACCAAATAAACG	I	C	Grn	TCCCTACTCCACTGCGGCATGCTCCTGAATCCGTCCTGGCTTCGAGCAGAACCAAGTGAG[CG]CCGTCCATTCATGCCCTTCGTGGAGTGCGTGACTGCAGTGATACCTCGAAGTGTCAGATG	37	16	86740986	TGCGGCATGCTCCTGAATCCGTCCTGGCTTCGAGCAGAACCAAGTGAGCG	16	85298487	R													16:85298298-85299025				86740986	86741109	NC_000016.9		KIRC
cg07841353	cg07841353	cg07841353	60634433	ACAAACTTTACTAACACRTTCTTCTAAAACRTAAATATAAAAATACTAAC			II			GGTGGCTGATGAGGGTTCACGGCCACACACTTTCCTTTTCTGTTTCTCTCACTCCAGCAT[CG]CCAGCATCTTCATACCCACGTCCTAGAAGAACGTGCCAGTAAAGTCTGCCAAGCCCTCGC	37	5	177980755	CGCCAGCATCTTCATACCCACGTCCTAGAAGAACGTGCCAGTAAAGTCTG	5	177913361	F	rs1545751				COL23A1	NM_173465	Body						5:177913254-177913551				177980755	177980878	NC_000005.9		KIRC
cg19616339	cg19616339	cg19616339	66733421	AAAAACCATATACCATAAAATAAACCACTTTCTAAAAATCCCTACCCCTC			II			TGTGGTCAAGAAGGGACCATGTACCATGGGATGGGCCACTTTCTAAAAGTCCCTACCCCT[CG]GGGAATGAGGAACAGAGCTGAAGTAGGCTAGAGTAAGGATTTTACCTGTCCACTGCCAGC	37	2	69164114	GGGACCATGTACCATGGGATGGGCCACTTTCTAAAAGTCCCTACCCCTCG	2	69017618	R												TRUE					69164114	69164237	NC_000002.11		KIRC
cg01520586	cg01520586	cg01520586	61732434	AAAAAATAATAAAATCTACACAACATAACAAAACAAAACTAAACCTCTCA	55631503	AAAAAATAATAAAATCTACACGACATAACAAAACAAAACTAAACCTCTCG	I	A	Red	CCCGGCGGGAGGAGGAGGTAATGAAGTCTGCACGACATGGCAGGGCAGGGCTGGGCCTCT[CG]GGGAAGTGGTGTCCACACCAGAGGAAAAGGAGGAAGCAGCTGGGGGAGGAGGAGCCCAAA	37	3	50280404	AGGAGGTAATGAAGTCTGCACGACATGGCAGGGCAGGGCTGGGCCTCTCG	3	50255408	R					GNAI2	NM_002070	Body					TRUE					50280404	50280527	NC_000003.11		KIRC
cg17647904	cg17647904	cg17647904	71643472	AAAATAAAAAACCCAAACTAAACTACTATCTACCRACCCRTAAAACTAAC			II			AGCCCACAGTCCTTGAGGCATGCAAGTGGCCAAGTTGCGGCTCACACAGGATGGAAGTTA[CG]CCAGCCCCACGGGCCGGCAGATAGCAGCCCAGCCTGGGTCCCCCACCCTTCGGTTACTGA	37	12	124908601	CGCCAGCCCCACGGGCCGGCAGATAGCAGCCCAGCCTGGGTCCCCCACCC	12	123474554	F					NCOR2;NCOR2	NM_006312;NM_001077261	Body;Body	chr12:124911243-124911464	N_Shelf				12:123474531-123474607				124908601	124908724	NC_000012.11		KIRC
cg11753018	cg11753018	cg11753018	63803415	TTAAAACTACAAAATTTTCCTAAAAAATACTTTCTAACTCCATAAAAACC			II			GTTAACCCACTAGGGGGATTTTCCTGTCCCTAACGCTGAAGAAAGTGTAAGGGTTTGACC[CG]GTCTCCATGGAGTCAGAAAGTACCTTTCAGGAAAATTCTGTAGCCTTAACAGCCCAGGGT	37	10	45469396	TAAGGCTACAGAATTTTCCTGAAAGGTACTTTCTGACTCCATGGAGACCG	10	44789402	F					RASSF4	NM_032023	Body	chr10:45470022-45470291	N_Shore			TRUE					45469396	45469519	NC_000010.10		KIRC
cg20108357	cg20108357	cg20108357	47692493	AAAAAAATAACTTACATTTTCATAACRCCCCTTTTAAACAAAAAACCCAC			II			ATTCCAGGAAAAAGGGAATAGCTTACATTTTCATGGCGCCCCTTTTAAACAGGAAACCCA[CG]GACTTTGAGCCAGGATTTTAGAAATTTGCATTTCTTTTTTTACAGGATTTTCCCTCCTGG	37	11	27718978	AGGGAATAGCTTACATTTTCATGGCGCCCCTTTTAAACAGGAAACCCACG	11	27675554	R					BDNF;BDNF;BDNF;BDNF;BDNF;BDNF;BDNF;BDNF;BDNF;BDNF;BDNF;BDNF;BDNF;BDNF;BDNF;BDNF	NM_170731;NM_170732;NM_170734;NM_001143806;NM_001143812;NM_001143813;NM_001143809;NM_001143808;NM_001143815;NM_001143805;NM_170733;NM_001143807;NM_001143814;NM_001143810;NM_001709;NM_001143811	Body;5'UTR;Body;5'UTR;5'UTR;5'UTR;Body;5'UTR;5'UTR;5'UTR;5'UTR;5'UTR;5'UTR;5'UTR;5'UTR;5'UTR	chr11:27721661-27722639	N_Shelf								27718978	27719101	NC_000011.9		KIRC
cg01528542	cg01528542	cg01528542	50719302	TCCCACTTTACAATCTTTACCAAATTTAATCATCACTAACAAAAATTAAC			II			TGTTACAATTTAACTACTTTCTCTTTCTCTTTCTCTCTCTCTCTCTCTCTCTGGTAAAAA[CG]TTAACCTCTGCTAGTGATGACCAAACCTGGTAAAGATTGTAAAGTGGGAAAAATTGGATT	37	12	81468232	CGTTAACCTCTGCTAGTGATGACCAAACCTGGTAAAGATTGTAAAGTGGG	12	79992363	F								chr12:81471569-81472119	N_Shelf								81468232	81468355	NC_000012.11		KIRC
cg09163035	cg09163035	cg09163035	33668314	TCACRTTACTAATCTAATCCTAAATCTTCTTAATTCTCTAAAACTCRAAC			II			TGCGCTACAAGGAGGAGTTTGAGAAGAACAAGGGCAAAGGTTTCAGCGTAGTGGCAGACA[CG]CCCGAGCTCCAGAGAATCAAGAAGACCCAGGACCAGATCAGTAACGTGAGCTCTTGCCCT	37	17	37054726	CGCCCGAGCTCCAGAGAATCAAGAAGACCCAGGACCAGATCAGTAACGTG	17	34308252	F	rs17850918				LASP1	NM_006148	Body					TRUE		17:37054487-37056012	Promoter_Associated_Cell_type_specific		37054726	37054849	NC_000017.10		KIRC
cg10794973	cg10794973	cg10794973	43689497	AAAAAACTCACCTTCCACCCTAATAATCTACATACCCAATTACCCTCTAC			II			TCTTGCTGACATTCCTACAGGAAGGGAGATGGTGGTGGTGGTTTGGAGGGTGTTGAGGGG[CG]CAGAGGGCAATTGGGTATGTAGATCATCAGGGTGGAAGGTGAGCTTCCTTTCTAGGTGGG	37	6	43692678	GGAAGCTCACCTTCCACCCTGATGATCTACATACCCAATTGCCCTCTGCG	6	43800656	F												TRUE		6:43692675-43693451	Unclassified	TRUE	43692678	43692801	NC_000006.11		KIRC
cg20092122	cg20092122	cg20092122	30768496	AAAAAAACATACAATCCCCTTTCAACRATCATACCCAACAATTAAATACC			II			CAGACACTGTCCATGTGGCCAAGAGAGCCAGGGCTTCCTACAGGAAATCAGGCCCATTAT[CG]GCACCCAACTGCTGGGCATGACCGCTGAAAGGGGACTGCATGTTTTTCTTGTGGCTTCTT	37	19	17517221	CGGCACCCAACTGCTGGGCATGACCGCTGAAAGGGGACTGCATGTTTTTC	19	17378221	F					BST2	NM_004335	TSS1500					TRUE		19:17517125-17517426	Promoter_Associated	TRUE	17517221	17517344	NC_000019.9		KIRC
cg17819732	cg17819732	cg17819732	67783449	CATTCAAAAATCAAAATACCTCTACTCAAACTAACCTAAAATAAAAAATC			II			CTCCACCTCATAAAGGCTGAAAATCTGTCTATTCTTCTGAGTCACCCCATCACATCCTCC[CG]ACCTCCTATCTCAGGCCAGCTTGAGCAGAGGTACTTTGATCTCTGAATGGGTGGAGGGAT	37	1	203147367	ATTCAGAGATCAAAGTACCTCTGCTCAAGCTGGCCTGAGATAGGAGGTCG	1	201413990	F												TRUE				TRUE	203147367	203147490	NC_000001.10		KIRC
cg15614042	cg15614042	cg15614042	39755479	CAAAAAAACTATACCATCRAACAAATACACACAACAATACTTCCCTAACC			II			CCTGCCATGAATCAGAGCCACCGGAAGAGCCTTGGGAGCACGGAGGGTGAAAGTGAAAGC[CG]GCCAGGGAAGTACTGCTGTGTGTACCTGCCCGATGGCACAGCCTCCTTGGCCCTGGCCAG	37	5	176795763	CGGCCAGGGAAGTACTGCTGTGTGTACCTGCCCGATGGCACAGCCTCCTT	5	176728369	F					RGS14	NM_006480	Body	chr5:176793959-176794841	S_Shore			TRUE		5:176795561-176795846	Gene_Associated		176795763	176795886	NC_000005.9		KIRC
cg03140412	cg03140412	cg03140412	74716486	CCCCTTCCCTAAACAAACAAAAAAACAAACAATTAATAATTCTCACCCCA	61707340	CCCCTTCCCTAAACGAACGAAAAAACGAACAATTAATAATTCTCACCCCG	I	C	Grn	CCCAGGCACCCACCCCTTCCCTAGGCGGGCGGGAGGACGGGCAGTTGGTGGTTCTCACCC[CG]CCTGCCCCGGCTCTTCCTGTAGCTCTGAGTCAAGCGGCTCCTTCCTCTGGAGCCCGCCCC	37	11	415111	CGGGGTGAGAACCACCAACTGCCCGTCCTCCCGCCCGCCTAGGGAAGGGG	11	405111	R					SIGIRR;SIGIRR;SIGIRR	NM_001135053;NM_001135054;NM_021805	5'UTR;TSS200;5'UTR	chr11:416419-417650	N_Shore					11:415089-415302	Promoter_Associated		415111	415234	NC_000011.9		KIRC
cg23828876	cg23828876	cg23828876	53658470	TAAAAATAACACCCCATAAATCATAACCAACATAAAAAAATATCAAAATC			II			TTCTTAGAAGCTGAAGGTGACACCCCATGAGTCATGGCCAACATGAAAAAATGTCAGAGT[CG]AAAGTGAAAGATGAGCACCACCTAGAAACTTCCTTTCATCACAAATGCAAATTAAAATGG	37	3	196001706	CGACTCTGACATTTTTTCATGTTGGCCATGACTCATGGGGTGTCACCTTC	3	197486103	R			TRUE		PCYT1A	NM_005017	5'UTR							3:196001455-196001956	Promoter_Associated		196001706	196001829	NC_000003.11		KIRC
cg23666117	cg23666117	cg23666117	74790316	ATCTACTCAAATACAAATCCTAAAATTTTTAATCAATAAACTCTATCTTC			II			CCAGAAAAGTGAATAAACCACAAATGGTTGATTTATTTCTGACTCTCAGCCCGTCTCTCA[CG]AAGACAGAGCCTATTGACCAAAAACTTCAGGATCTGCATCTGAGCAGATCCCAGGAAGGG	37	6	31629909	TCTGCTCAGATGCAGATCCTGAAGTTTTTGGTCAATAGGCTCTGTCTTCG	6	31737888	F	rs7029				C6orf47;BAT4	NM_021184;NM_033177	TSS1500;3'UTR	chr6:31628338-31628658	S_Shore								31629909	31630032	NC_000006.11		KIRC
cg23309670	cg23309670	cg23309670	66614506	TCCCAACATCTAACTAAATTAAAATAATTACATCTAAACAACTTTACTTC			II			TCATCTCTCAGACCCCACCCTCTTCCTTTGATCCTCCCACTGAATGCTGAGCTGGAAAGA[CG]AAGCAAAGCTGTTCAGATGTAATTATTTTAATTCAGCCAGATGCTGGGAATTAGTCTCTT	37	6	36756830	CCCAGCATCTGGCTGAATTAAAATAATTACATCTGAACAGCTTTGCTTCG	6	36864808	F					CPNE5	NM_020939	Body					TRUE		6:36756718-36756891	Unclassified_Cell_type_specific		36756830	36756953	NC_000006.11		KIRC
cg26376241	cg26376241	cg26376241	23800495	CATCCTACTTCTCAAAAATAAAAACTAAAAACCTAACAACTAACAAATAC			II			CTCACATTCAACATCCTGCTTCTCAAAAGTGGAAACTGGAAGCCTGACAGCTGACAGATG[CG]TTTTCCAATTAAAATATTGTTTTAAAAATTCCTGTAAGTTATGATTACCAATCATTGATG	37	2	65594021	CGCATCTGTCAGCTGTCAGGCTTCCAGTTTCCACTTTTGAGAAGCAGGAT	2	65447525	R					SPRED2;SPRED2	NM_001128210;NM_181784	TSS200;Body					TRUE				TRUE	65594021	65594144	NC_000002.11		KIRC
cg08823554	cg08823554	cg08823554	58719300	ACACAAAAACCTCATACAAATATACATTTCACACAAAAAAACCAAAATCA	65618397	ACGCGAAAACCTCATACAAATATACGTTTCACACGAAAAAACCAAAATCG	I	C	Grn	GGGGAGCAGGGAGCGCGGGAGCCTCATGCAGGTGTGCGTTTCACACGGGGGGGCCAAGGT[CG]CCCTTCCCGAGGCAGCCCTGCCTTCTCCCCCGGCCCTCGGCACCCAGCGCGAGTGGAGGG	37	21	46269191	GCGCGGGAGCCTCATGCAGGTGTGCGTTTCACACGGGGGGGCCAAGGTCG	21	45093619	R	rs75464439							chr21:46268896-46269263	Island				21:45093262-45093893				46269191	46269314	NC_000021.8		KIRC
cg14574489	cg14574489	cg14574489	56772478	ATAAAACCAAATAAATACAAATAAAATAAATCACTATCAAAAATCATCAC			II			AGAACTGGAGGATAAAGCCAGATGGGTACAAGTGAAGTGGGTCACTGTCAAGAATCATCA[CG]TTTTCTGGAATTCGATGTTTTCAAATTGCATAATCCTCCTTGTTCTCAATTATCCTCCAC	37	3	143021680	CGTGATGATTCTTGACAGTGACCCACTTCACTTGTACCCATCTGGCTTTA	3	144504370	R					SLC9A9	NM_173653	Body					TRUE					143021680	143021803	NC_000003.11		KIRC
cg06013113	cg06013113	cg06013113	17640345	AACATCCTATAAATTCATACACTACAAATAACAAAACTACCCAAAAACCA	63700315	AACATCCTATAAATTCATACGCTACGAATAACGAAACTACCCAAAAACCG	I	A	Red	CCGCGATGGCAAGGCATCCTGTGAATTCATGCGCTGCGAGTGGCGGGGCTGCCCAGAGGC[CG]GGGGAGCAGACAGGGCCGGTGCTCCCTCTGGAAGCTTGGGTGACCGGGGCCCTGGCTCCC	37	16	678127	GGCATCCTGTGAATTCATGCGCTGCGAGTGGCGGGGCTGCCCAGAGGCCG	16	618128	R					RAB40C	NM_021168	3'UTR	chr16:677367-678128	Island				16:617989-618129				678127	678250	NC_000016.9		KIRC
cg08163918	cg08163918	cg08163918	74684445	TTTCATTTAACAAATTAAATTTACTACRCCTACTAATCACRTCTAATATC			II			CCACCGCTACCACAAGGACCCCCGGGGCTGCAGCCTCCTCTTTCTGTCTCTGATCAGAGC[CG]ACACCAGACGTGATTAGCAGGCGCAGCAAATTCAATTTGTTAAATGAAATTGTATTTTGC	37	12	57628654	TTCATTTAACAAATTGAATTTGCTGCGCCTGCTAATCACGTCTGGTGTCG	12	55914921	F					SHMT2;SHMT2;SHMT2;SHMT2;SHMT2;SHMT2;SHMT2;SHMT2	NM_001166359;NR_029415;NM_001166356;NM_001166358;NM_005412;NR_029417;NM_001166357;NR_029416	3'UTR;Body;3'UTR;3'UTR;3'UTR;Body;3'UTR;Body	chr12:57630106-57630469	N_Shore					12:57628403-57628712	Gene_Associated_Cell_type_specific		57628654	57628777	NC_000012.11		KIRC
cg07830160	cg07830160	cg07830160	25664461	TAACCTTATCTCAACATCCACCACCCAATCCAAAACCTATACTAATCACA	15683474	TAACCTTATCTCAACATCCGCCACCCAATCCAAAACCTATACTAATCACG	I	T	Red	CAGCCTTGCCCTGGTATCCTAGACACGCCTCTGCACGCCTGGCACCAGCTTCCCCTCCTA[CG]TGACCAGCACAGGCCCTGGACTGGGTGGCGGATGCTGAGATAAGGCCAAGGAGGGGGAAA	37	1	159880327	CGTGACCAGCACAGGCCCTGGACTGGGTGGCGGATGCTGAGATAAGGCCA	1	158146951	F												TRUE		1:159879983-159880788	Promoter_Associated	TRUE	159880327	159880450	NC_000001.10		KIRC
cg04034685	cg04034685	cg04034685	53801315	AACCATCAAAAACTACCATTATCAACCTAAACCCAAAAAAATCCCTAAAC			II			CTACTGTACACAACCATCAAGGGCTGCCATTGTCAGCCTGGACCCAGGGAAGTCCCTGGA[CG]GGGTTGCTGGACTTGGGAATGATGCAGGGAGGAAGAGGCAGGGCCTGGGGCCAGCAGAGA	37	17	62085532	ACCATCAAGGGCTGCCATTGTCAGCCTGGACCCAGGGAAGTCCCTGGACG	17	59439264	R					ICAM2;ICAM2;ICAM2;ICAM2;ICAM2	NM_000873;NM_001099789;NM_001099786;NM_001099787;NM_001099788	TSS1500;5'UTR;5'UTR;5'UTR;5'UTR					TRUE					62085532	62085655	NC_000017.10		KIRC
cg15610488	cg15610488	cg15610488	43627353	CCTACAACTCCTTCRAAATCTTAAAAAATAAAACACCATAATCCTAATCC			II			GAGTTTAATTTTAACACAGTAGACAGAGCAGGGCCATCATCAGTGCCGTCGGGCACCCTT[CG]GATCAGGACCATGGTGCCTCACTTCCTAAGACCCCGAAGGAGCTGTAGGGGGAGGCAGTG	37	13	113492103	CGGATCAGGACCATGGTGCCTCACTTCCTAAGACCCCGAAGGAGCTGTAG	13	112540104	F	rs11839077				ATP11A;ATP11A	NM_015205;NM_032189	Body;Body	chr13:113492486-113492836	N_Shore				13:112539992-112540180				113492103	113492226	NC_000013.10		KIRC
cg07850527	cg07850527	cg07850527	17600444	AACACAACCTACAACCAATAAAACAAAAAACACAAATACTAAAAACTACA	10695312	AACGCAACCTACGACCGATAAAACAAAAAACGCGAATACTAAAAACTACG	I	A	Red	CACTATGCAGGGTACCCACGAGGCGGAGGCCAGCAGGCGCCGGGCCCGGCCAAAGCCGCC[CG]CAGCTCTCAGCACCCGCGCCTCCTGCTCCATCGGTCGCAGGCTGCGCTCGGGACGGGGCG	37	16	89268040	AGCGCAGCCTGCGACCGATGGAGCAGGAGGCGCGGGTGCTGAGAGCTGCG	16	87795541	F								chr16:89267823-89268087	Island		DMR		16:87794786-87796736	16:89266642-89268635	Unclassified_Cell_type_specific		89268040	89268163	NC_000016.9		KIRC
cg23817981	cg23817981	cg23817981	37731502	ACTAAAAAAAACCCRATACCTTTCAAAAATACRTAACTTCCTATAAACAC			II			TTCCTACTTCTATCAAAAAACCCCACTTGAACTTAGTACAGTTGGGTGAGGGAGATAACT[CG]TGCTCACAGGAAGCCACGCACCCTTGAAAGGCACCGGGTCCTTCTTAGCATCGTGCTTCC	37	3	32993063	CGTGCTCACAGGAAGCCACGCACCCTTGAAAGGCACCGGGTCCTTCTTAG	3	32968067	F	rs74340335				CCR4	NM_005508	TSS200							3:32992895-32993419	Unclassified_Cell_type_specific		32993063	32993186	NC_000003.11		KIRC
cg26724841	cg26724841	cg26724841	11627487	CTAATAACTCTAAACCCAAAAACCCTAAATAAAAACTATTATACTCACTC			II			AGAGAGAGAAAAAAAGAAAGAAAGAAAGAAAAAGAAAGTGAAAGAAAGGAAGAGAAAGAG[CG]AGTGAGCACAACAGCTTTCACTTAGGGCTCCTGGGCCCAGAGTCATCAGGTAAAAAGTCT	37	7	5816628	TGATGACTCTGGGCCCAGGAGCCCTAAGTGAAAGCTGTTGTGCTCACTCG	7	5783154	F					RNF216;RNF216	NM_207116;NM_207111	5'UTR;5'UTR	chr7:5820472-5821444	N_Shelf								5816628	5816751	NC_000007.13		KIRC
cg21672572	cg21672572	cg21672572	13667362	ACAAACTAACAAAAAACTAAATCTATAACATCAAAACAAAAAACAATTCC			II			AGGAGGAAACCACAGGCTGGCAGAAGGCTAAGTCTGTGGCATCAGAGCAGGAAGCAATTC[CG]TGAAACAGCGACTCTGCTCTAGCTACATTTATTTCCCTCTGTTCCTGGAGGAGTGAGGGG	37	11	7369177	CGGAATTGCTTCCTGCTCTGATGCCACAGACTTAGCCTTCTGCCAGCCTG	11	7325753	R					SYT9	NM_175733	Body					TRUE					7369177	7369300	NC_000011.9		KIRC
cg09318283	cg09318283	cg09318283	47739389	AAAATCCTTAACTATACATTTCCTATTTCTTAAAAAACACATAACCCTAC			II			TTTTTTCCCTTTTAAATAAGGCTGGGGGATGGGCAAGGAGCATGTGAGGCAAGTGAGGGG[CG]CAGGGTTATGTGTCCTCTAAGAAACAGGAAATGCATAGTCAAGGATTCCCATGGTTTGTG	37	8	82146728	GAATCCTTGACTATGCATTTCCTGTTTCTTAGAGGACACATAACCCTGCG	8	82309283	F												TRUE					82146728	82146851	NC_000008.10		KIRC
cg23479922	cg23479922	cg23479922	67640410	AAACTTTAAAAACAACCACAACAACAATCAATATCACAAAACAAAAAACA	51676407	AAACTTTAAAAACGACCACGACGACAATCGATATCGCGAAACGAAAAACG	I	A	Red	CTCCCGGCGGCGGCGTCGGCGGCGGCGGCGGGGGAGGTTGCGGGGGAGGCTCGGCGTCCC[CG]CTCTCCGCCCCGCGACACCGACTGCCGCCGTGGCCGCCCTCAAAGCTCATGGTTGTGCCG	37	5	16179633	GAGCTTTGAGGGCGGCCACGGCGGCAGTCGGTGTCGCGGGGCGGAGAGCG	5	16232633	F						NM_001102562	1stExon	chr5:16179064-16180420	Island	high-CpG:16232578-16232839			5:16232065-16233771			TRUE	16179633	16179756	NC_000005.9		KIRC
cg09885622	cg09885622	cg09885622	74625432	TAACTACAACACCAAAAATAAACTAAAACAAACTATAAACAAAAACTACC			II			GTGTGATAACCAGCACTAAGAGAAAGTCTCAGGAAGTTCCCCGGTCTGACCCTGGGGCCA[CG]GCAGCCTCTGCCCACAGCCTGCTTCAGTCCACCTCTGGTGCTGCAGCCAACTCTGCTACA	37	5	1504991	CGGCAGCCTCTGCCCACAGCCTGCTTCAGTCCACCTCTGGTGCTGCAGCC	5	1557991	F					LPCAT1	NM_024830	Body				CDMR	TRUE		5:1504894-1505105	Unclassified_Cell_type_specific		1504991	1505114	NC_000005.9		KIRC
cg13775050	cg13775050	cg13775050	24746398	ACTTTTCTCTCCTACCCTTCTTATATAAACTAAAACTAAAAATATATTTC			II			CACCGGCCATGGCTTTTCTCTCCTACCCTTCTTGTGTGGGCTGAAACTGAAAGTATGTTT[CG]CCTTCCTTTTTGGCAGGGCGTGTACACATATTGGGAAACACCCACTGCACATTCATATGC	37	11	104916075	CTTTTCTCTCCTACCCTTCTTGTGTGGGCTGAAACTGAAAGTATGTTTCG	11	104421285	R					CARD16;CASP1;CASP1;CASP1;CASP1;CASP1;CARD16	NM_001017534;NM_001223;NM_033292;NM_033294;NM_033293;NM_033295;NM_052889	TSS200;Body;Body;Body;Body;Body;TSS200										104916075	104916198	NC_000011.9		KIRC
cg16231917	cg16231917	cg16231917	21701403	ACCCCTCAAAATAAAACAACRCCRTAATTCTAAAAATAATACTAACRTTC			II			ACAGGCCAGCTGCCCCTCAGAGTGAGGCAGCGCCGTGATTCTGAGGGTGATGCTGGCGTT[CG]CCCCTCAACCCTGTCCCCCACAAGGAGATTACGGACAAGGCAGCATTTCTAATAAGCAGC	37	8	128930166	CCCCTCAGAGTGAGGCAGCGCCGTGATTCTGAGGGTGATGCTGGCGTTCG	8	128999348	R					PVT1	NR_003367	Body					TRUE		8:128928989-128930467	Promoter_Associated		128930166	128930289	NC_000008.10		KIRC
cg12479098	cg12479098	cg12479098	20688471	CAAAAAAACCCTAAAACATTCTACTTACAAATCRCRAACTATCAAAACCC			II			GATGCAGGCGACAGGGAGGCCCTGGAACATTCTGCTTACAGATCGCGAACTGTCAAGGCC[CG]AGGCCCCGCTTTGTGACTTGGACAGGCTGCTCATTGTGGGCTGGCGGGCGGGGCATCCTC	37	11	6342231	CGGGCCTTGACAGTTCGCGATCTGTAAGCAGAATGTTCCAGGGCCTCCCT	11	6298807	R		rs74906493			PRKCDBP	NM_145040	TSS1500	chr11:6340445-6341909	S_Shore		RDMR		11:6297022-6298816	11:6342159-6342306	Unclassified_Cell_type_specific		6342231	6342354	NC_000011.9		KIRC
cg03592218	cg03592218	cg03592218	12658510	ACACTAACTATCTTCTCCAATCACATCTAACTCAACAACCTAAATTTCCA	35603375	ACGCTAACTATCTTCTCCGATCACGTCTAACTCAACAACCTAAATTTCCG	I	T	Red	AAGGAGAGGCTCGTGGATTGCAGGCCGTCTACACCAAATGCGCTCTGCACGGCCCCGTGA[CG]GAAACCCAGGCTGCTGAGTCAGACGTGACCGGAGAAGACAGCCAGCGTTCAGGGACCCGA	37	16	86741420	CGGAAACCCAGGCTGCTGAGTCAGACGTGACCGGAGAAGACAGCCAGCGT	16	85298921	F	rs77299028												16:85298298-85299025				86741420	86741543	NC_000016.9		KIRC
cg16617723	cg16617723	cg16617723	64737337	AAAAAAATCCTAACCATTTCCTACCAAAATAAACAATTAACATCAATATC			II			CTCCCGTCTATATCCCTCTTGCTGTCATTAGATCTTTGGAGCAGAGAAGGGGTGGTTTGA[CG]ATATTGATGCCAACTGCTCATTCTGGCAGGAAATGGCTAGGATTCCCCTTTTGGGGGGGG	37	18	24443905	GGGGAATCCTAGCCATTTCCTGCCAGAATGAGCAGTTGGCATCAATATCG	18	22697903	F					AQP4;AQP4;C18orf16	NM_004028;NM_001650;NR_026908	TSS1500;Body;TSS1500	chr18:24443200-24443458	S_Shore			TRUE					24443905	24444028	NC_000018.9		KIRC
cg24278087	cg24278087	cg24278087	18722474	ATTTTTTCACTCCCACAAAAATAATCTTCAACTATTAAAAAACAATACCC			II			TGAATGACTCAGTTTTTTCACTCCCACAGAAGTGGTCTTCAGCTATTGGAGGACAGTGCC[CG]GCCTCCGTAGGCTCTCCAGCCTCAGCATTGCCCACTTTTCTCTTGGCTTGTTGGGCTTTT	37	11	65904369	TTTTTTCACTCCCACAGAAGTGGTCTTCAGCTATTGGAGGACAGTGCCCG	11	65660945	R					PACS1	NM_018026	Body					TRUE		11:65904347-65904399	Unclassified_Cell_type_specific		65904369	65904492	NC_000011.9		KIRC
cg10149296	cg10149296	cg10149296	32689476	AAAATATAACTCAAATTTCTAAAACTCTCACAACTCTCCCCTCCTTCCCC			II			CGCTGACCCACAGGATGTGACTCAAATTTCTAAAGCTCTCACAACTCTCCCCTCCTTCCC[CG]TGACACTGCTCTAATCCCACCTCTGGGTGTACCAGATACCTCTCGCTCCTGCCTTGGCCC	37	2	20795912	CGGGGAAGGAGGGGAGAGTTGTGAGAGCTTTAGAAATTTGAGTCACATCC	2	20659393	R			TRUE											2:20795111-20796013	Unclassified_Cell_type_specific		20795912	20796035	NC_000002.11		KIRC
cg09969528	cg09969528	cg09969528	70685476	CTCCCACCAAACCTAAACTTAAACRTAAAAAACTTTAAATACCCCACTAC			II			GTGAGACCCCCGAAGGGTCTGGGCCAGCATCCAAGGCTAAAGCCTTGGCTATCCTAACGC[CG]CAGTGGGGCACTTAAAGCTCCTCACGCCCAAGCCCAGGCCTGGTGGGAGCACGGTTCTCT	37	7	151505984	TCCCACCAGGCCTGGGCTTGGGCGTGAGGAGCTTTAAGTGCCCCACTGCG	7	151136917	F					PRKAG2;PRKAG2	NM_001040633;NM_016203	5'UTR;Body						7:151136914-151137090			TRUE	151505984	151506107	NC_000007.13		KIRC
cg09790270	cg09790270	cg09790270	34758483	CTTTTTCATCCCCATCAAAACAAAAAAACRTAAATAACTACTTAACAAAC			II			GCCAAATTCAGCCCCATCCTGTTCATCCAGGCTAGGAGTATCTGCCCCTGAAGTCACACC[CG]TCTGCCAAGCAGCCACCCACGCCTTCCTGCTCTGATGGGGATGAAAAAGGGCATGTTCCA	37	1	205774639	TTTTTCATCCCCATCAGAGCAGGAAGGCGTGGGTGGCTGCTTGGCAGACG	1	204041262	F					SLC41A1	NM_173854	Body					TRUE					205774639	205774762	NC_000001.10		KIRC
cg08711320	cg08711320	cg08711320	64619489	CAAAACTACCCCAACAATAATAATTACTAACRCATTCTTATATCAACCCC			II			AGTGCCTGGCACAGGGCTGCCCCAACAGTGGTGGTTGCTGGCGCATTCTTATATCAGCCC[CG]CCCCTGGCGAGTCCCACCCATCTGCTGCCTGTGGGGTGCCCTTGCGGAACTTTGGGGCCC	37	1	3387932	AGGGCTGCCCCAACAGTGGTGGTTGCTGGCGCATTCTTATATCAGCCCCG	1	3377792	R					ARHGEF16	NM_014448	Body					TRUE		1:3387705-3389254	Unclassified		3387932	3388055	NC_000001.10		KIRC
cg24743155	cg24743155	cg24743155	65636337	ACAACATCRACAAAAAATAAACCAACTCTCTAAAATTCTTTCTATAAAAC			II			AATGAGGGGACATTCGGGCTGCTGTTCCTTCATGCTTTCTCCCACCTCATAGCCCTTCCC[CG]TCCCACAGAAAGAATCTTAGAGAGTTGGCCTACTTTCTGTCGATGCTGCTCCCTTGGAGG	37	6	5287843	CAGCATCGACAGAAAGTAGGCCAACTCTCTAAGATTCTTTCTGTGGGACG	6	5232842	F					FARS2	NM_006567	5'UTR					TRUE				TRUE	5287843	5287966	NC_000006.11		KIRC
cg19239041	cg19239041	cg19239041	36808446	AAATATACTACTATAACAAACTTCCCCTAAAAACRATCTAAAAACCCCCC			II			GGAAATTCCCCGCTCACTGCAGATCTCAGACCCCTCCTAGTGCCAGGAGAAATGGCACAT[CG]GGGGGTTTCCAGACCGTTTCCAGGGGAAGTTTGCCACAGTAGCACATTCACAACCTCCTC	37	20	4795444	CGGGGGGTTTCCAGACCGTTTCCAGGGGAAGTTTGCCACAGTAGCACATT	20	4743444	F	rs76621072				RASSF2;RASSF2	NM_014737;NM_170774	5'UTR;5'UTR					TRUE		20:4794041-4795740	Promoter_Associated		4795444	4795567	NC_000020.10		KIRC
cg16409409	cg16409409	cg16409409	38716500	AAAAAAAACTAAACCTCTTCAATATTTTCATTTCCTAAAAAAAAATCCCA	73724370	AAAAAAAACTAAACCTCTTCAATATTTTCGTTTCCTAAAAAAAAATCCCG	I	A	Red	CTTTTTTTTAAAAAAAATGGAGAGTGGATGGCTACAGCGCTGGGGAAGAGTTTTCTGACT[CG]GGACTTTTCCTCAGGAAACGAAAACACTGAAGAGGTCCAGTTTCTCTTCCCTGGGGAAGG	37	1	200861597	CGGGACTTTTCCTCAGGAAACGAAAACACTGAAGAGGTCCAGTTTCTCTT	1	199128220	F					C1orf106	NM_018265	Body	chr1:200860076-200860576	S_Shore		CDMR						200861597	200861720	NC_000001.10		KIRC
cg20598894	cg20598894	cg20598894	12791446	ACCCAAACTCCTAAATTCCTAACCTATAATTTTACCCACTAAACTAACTC			II			GAAAAAAAAGAACCCAGGCTCCTGGGTTCCTGGCCTGTGGTTTTGCCCACTAGGCTGACT[CG]TGTTTACAGATGAATGTAAGTTTGATTCTTCCTGGCCAACTTTGGGGTTGATGACCCCTA	37	1	171756153	CGAGTCAGCCTAGTGGGCAAAACCACAGGCCAGGAACCCAGGAGCCTGGG	1	170022776	R					METTL13;METTL13;METTL13	NM_015935;NM_014955;NM_001007239	Body;Body;Body	chr1:171753416-171753629	S_Shelf								171756153	171756276	NC_000001.10		KIRC
cg25504868	cg25504868	cg25504868	58778306	AATAATAACAAACAACCCCRTCAAAACAAAAAACTTCCAAAAACCAATCC			II			CCTCACTTCGCAGTGGTGACAGGCAACCCCGTCAGGGCAGGGAGCTTCCAAAGGCCAGTC[CG]AGTCCATGCCAGGCGTCCACTAAATCTGCCTCTCCCTCTCCAGCGAGCAGGTGCAGCCCT	37	11	567480	CGGACTGGCCTTTGGAAGCTCCCTGCCCTGACGGGGTTGCCTGTCACCAC	11	557480	R								chr11:567938-569461	N_Shore					11:567314-567991	Promoter_Associated_Cell_type_specific		567480	567603	NC_000011.9		KIRC
cg22019177	cg22019177	cg22019177	23616506	AATTAAAATTTTCCTTTAACCAAAAAATATCACAACCTTCACTAAAAAAC			II			CAACCTAACCGAGTTGGAATTTTCCTTTGGCCAAGGGGTGTCACAACCTTCACTGAAGGG[CG]GAGCTTGCATCCTGTCTGCACTGCAGGGCACCTCATCTTTGCATCCTTCCTGTCTGAACA	37	11	111809582	CGCCCTTCAGTGAAGGTTGTGACACCCCTTGGCCAAAGGAAAATTCCAAC	11	111314792	R					DIXDC1	NM_001037954	Body	chr11:111807607-111808203	S_Shore		RDMR	TRUE		11:111809379-111809968	Unclassified		111809582	111809705	NC_000011.9		KIRC
cg23889684	cg23889684	cg23889684	34808457	CTTTCACTTTCCCTTTTAAATTCCAAAATATATCTCAAAACCTAAAAAAC			II			CAGCTGTTCTGAGCTGTGTGGATCCCACCTCCAGCCGTGCATCTGCATAATAACCAGACA[CG]TTCTCCAGGCTCTGAGATATACCCTGGAACCCAAAAGGGAAAGTGAAAGTCACAACTTGG	37	22	36556813	TTTCACTTTCCCTTTTGGGTTCCAGGGTATATCTCAGAGCCTGGAGAACG	22	34886759	F	rs132653				APOL3;APOL3;APOL3;APOL3;APOL3;APOL3	NM_145641;NR_027834;NM_145640;NR_027835;NM_145642;NR_027833	5'UTR;Body;1stExon;Body;5'UTR;Body							22:36556640-36557054	Unclassified_Cell_type_specific		36556813	36556936	NC_000022.10		KIRC
cg24697460	cg24697460	cg24697460	34731472	CATATAACTCTACAAATCTAATAATATCACCCTCTATTAATTCAATAACC			II			GGAAGTTACGCCAGCCCCACGGGCCGGCAGATAGCAGCCCAGCCTGGGTCCCCCACCCTT[CG]GTTACTGAATTAACAGAGGGTGACATTATCAGACCTGCAGAGCCACATGAGATCTTCCGA	37	12	124908653	CGGTTACTGAATTAACAGAGGGTGACATTATCAGACCTGCAGAGCCACAT	12	123474606	F					NCOR2;NCOR2	NM_006312;NM_001077261	Body;Body	chr12:124911243-124911464	N_Shelf				12:123474531-123474607				124908653	124908776	NC_000012.11		KIRC
cg02436098	cg02436098	cg02436098	64810342	AATAACCTATAAAAACTTAACCTCAATTTTACCAACTATAAACTAAAACC			II			ATGAGCTCCCAAGTGGCCTGTGGGGACTTGGCCTCAGTTTTGCCAGCTGTGAACTGGGAC[CG]TCGCTGCTAAGGTAATTGGCAGGTGATCTGAAGGACACCTGCCGCCTCCTGGCCTTTTCT	37	19	4640159	CGGTCCCAGTTCACAGCTGGCAAAACTGAGGCCAAGTCCCCACAGGCCAC	19	4591159	R					TNFAIP8L1;TNFAIP8L1;TNFAIP8L1	NM_001167942;NM_001167942;NM_152362	1stExon;5'UTR;5'UTR	chr19:4639218-4639750	S_Shore								4640159	4640282	NC_000019.9		KIRC
cg25247520	cg25247520	cg25247520	19750441	ATTCRCTATAACCACAAAACTATATCAAATTAAACAAATCTCAACTTATC			II			GACTGTGTCTGCTGTGTTGTCTGTTATAAGATGTTTCAGACCTATTTTGCATACTGGCAG[CG]ACAAGTTGAGACTTGTTCAACTTGACACAGTCCTGTGGTCATAGCGAATCTTTCTAAAGC	37	8	128808017	TTCGCTATGACCACAGGACTGTGTCAAGTTGAACAAGTCTCAACTTGTCG	8	128877199	F					MIR1204;PVT1	NR_031609;NR_003367	TSS200;Body	chr8:128806081-128806899	S_Shore		RDMR						128808017	128808140	NC_000008.10		KIRC
cg07625783	cg07625783	cg07625783	42622311	AATTCCTCCTTCTAAACATAAAACTTTCCAAAAAAACCACAACTCCTCCC			II			TTCTGAGTCAAGATTCCTCCTTCTGAACATGGGACTTTCCAGAAGGACCACAGCTCCTCC[CG]TGCATCCACTCGGCCTGGGAGGTTCTGGATTTTGGCTGTCGAGGGAGTTTGCCTGCCTCT	37	1	159796617	CGGGAGGAGCTGTGGTCCTTCTGGAAAGTCCCATGTTCAGAAGGAGGAAT	1	158063241	R					SLAMF8;SLAMF8	NM_020125;NM_020125	5'UTR;1stExon			low-CpG:158063106-158063308				1:159796274-159796620	Unclassified		159796617	159796740	NC_000001.10		KIRC
cg07348418	cg07348418	cg07348418	46734437	TCCCAAATCTAAAAAATACTTTTTCTTAACCCTTAAAAAATCCAAAAAAC			II			AGGGAGGAAAGACAAGCTGTCGATATCCAGGGAGAAATGCTAATAACCCTGGTGACAAAT[CG]TCCTCTGGATTCTCTAAGGGTTAAGAAAAAGCACCTCTTAGACCTGGGAGCTCAGGGGTA	37	1	44903330	CGTCCTCTGGATTCTCTAAGGGTTAAGAAAAAGCACCTCTTAGACCTGGG	1	44675917	F					RNF220	NM_018150	Body					TRUE					44903330	44903453	NC_000001.10		KIRC
cg19409133	cg19409133	cg19409133	48767342	CAAACAATTCTTCAAAATTTCAAATATTCCCTAAAACCCTTACAAAAAAC			II			ATCTAGACTTTGGGTGCCGTAGAATGACTCAGAGTCTGAATCAACATGAAATCGAGAAAA[CG]TCCTTTGCAAGGGTTTCAGGGAACACCTGAAATCCTGAAGAACTGTTTGTATCCATCCTG	37	1	28843744	CGTCCTTTGCAAGGGTTTCAGGGAACACCTGAAATCCTGAAGAACTGTTT	1	28716331	F	rs12239131				SNHG3-RCC1;RCC1;SNHG3-RCC1;RCC1;SNHG3-RCC1;RCC1	NR_030725;NM_001269;NR_030726;NM_001048195;NM_001048199;NM_001048194	Body;TSS1500;Body;TSS1500;5'UTR;TSS1500	chr1:28844653-28845293	N_Shore								28843744	28843867	NC_000001.10		KIRC
cg19922137	cg19922137	cg19922137	74691510	TAATACACTCACCATAAACCACACCAACTAAATAACAAAAACAACAAACA	50753411	TAATACGCTCGCCATAAACCGCACCAACTAAATAACGAAAACAACAAACG	I	C	Grn	CTCCGGGCCGGGCCCCGCCCCTCTCGCTGGCGGACTCAGCGCGTCCTCCGCCAGCCCTCG[CG]TCTGCTGCCCCCGCCATCCAGTTGGTGCGGTCCATGGCGAGCGCATCATGGCGATTGAAG	37	1	210111561	TGATGCGCTCGCCATGGACCGCACCAACTGGATGGCGGGGGCAGCAGACG	1	208178184	F					SYT14;SYT14;SYT14;SYT14;SYT14;SYT14;SYT14;SYT14;SYT14;SYT14	NM_001146262;NM_001146264;NM_153262;NR_027459;NR_027458;NM_001146262;NM_153262;NM_001146261;NM_001146261;NM_001146264	1stExon;5'UTR;1stExon;Body;Body;5'UTR;5'UTR;1stExon;5'UTR;1stExon	chr1:210111179-210112054	Island	high-CpG:208178182-208178219			1:208177803-208178661				210111561	210111684	NC_000001.10		KIRC
cg12755421	cg12755421	cg12755421	59643311	AAACTAAATACAAACRACAAAAAAACCCTAAAACATTCTACTTACAAATC			II			AGATTGCCCCCAGGCTGGATGCAGGCGACAGGGAGGCCCTGGAACATTCTGCTTACAGAT[CG]CGAACTGTCAAGGCCCGAGGCCCCGCTTTGTGACTTGGACAGGCTGCTCATTGTGGGCTG	37	11	6342214	GGCTGGATGCAGGCGACAGGGAGGCCCTGGAACATTCTGCTTACAGATCG	11	6298790	R					PRKCDBP	NM_145040	TSS1500	chr11:6340445-6341909	S_Shore		RDMR		11:6297022-6298816	11:6342159-6342306	Unclassified_Cell_type_specific		6342214	6342337	NC_000011.9		KIRC
cg18367578	cg18367578	cg18367578	55728452	AATAATTCTTTCAAAATTAACTTTACTTCCTTTAAAAATTATTTAAAACC			II			CGTGATCTGCCCGCCTTAGCCTCCCAAAGTGCTGGGATTACAGGCATGAGCCTCCGCCCC[CG]GCCTTAAATAATTCTTAAAGGAAGTAAAGTTAACTTTGAAAGAACTATCAGGATTTGGAT	37	11	114166446	ATAGTTCTTTCAAAGTTAACTTTACTTCCTTTAAGAATTATTTAAGGCCG	11	113671656	F	rs79173593				NNMT	NM_006169	TSS200										114166446	114166569	NC_000011.9		KIRC
cg05214511	cg05214511	cg05214511	58772326	AAAAATCTCAAACAAACACCATACTCCTTAAACTTAACTACTCTAATTAC			II			AAGTGAAACTGAGAAATCTCAAACAGGCACCATACTCCTTGAACTTGGCTACTCTAATTA[CG]TAGAAATGAATTTCACGATGAGCTCCTCTAACATACTGTACTTATGAAAAACCAAAAGCA	37	4	80572259	GAAATCTCAAACAGGCACCATACTCCTTGAACTTGGCTACTCTAATTACG	4	80791283	R												TRUE					80572259	80572382	NC_000004.11		KIRC
cg25447872	cg25447872	cg25447872	43798334	TAAAACATACTACCCATAACCTACAAAACTAACTCACATAATTTTCCCCA	16681383	TAAAACATACTACCCGTAACCTACGAAACTAACTCACGTAATTTTCCCCG	I	T	Red	TTGAGCCATGGCTGGAACATGCTGCCCGTGACCTGCGGGGCTGACTCACGTGGTTTTCCC[CG]TAGCAGTCGAATCTAGCTGTTGAGCCGTGGCTGGAACATGCTGCCCGTGACCTGCGGGGC	37	13	113492708	CGGGGAAAACCACGTGAGTCAGCCCCGCAGGTCACGGGCAGCATGTTCCA	13	112540709	R					ATP11A;ATP11A	NM_015205;NM_032189	Body;Body	chr13:113492486-113492836	Island				13:112540424-112540919				113492708	113492831	NC_000013.10		KIRC
cg03846076	cg03846076	cg03846076	27767378	AAAAAATACACACCTAAAAAATACATTTAACAAATTTCCCTTAAAATTTC			II			TCTCCTGGAATCGCCAGGACGCAGCTTTACCAATCTTGGCTGAGGGTCAAGGTGAGATAA[CG]AAATCCTAAGGGAAATTTGTCAAATGTACTCCCCAGGTGTGTATTTTCCTCTGGGTATAA	37	5	172743837	CGAAATCCTAAGGGAAATTTGTCAAATGTACTCCCCAGGTGTGTATTTTC	5	172676443	F					STC2	NM_003714	3'UTR					TRUE					172743837	172743960	NC_000005.9		KIRC
cg12483545	cg12483545	cg12483545	15617349	TATTAACAAAACCATTCAAACCAAAACAAATACAACAAAAATATCCCACA	69724472	TATTAACAAAACCGTTCGAACCGAAACAAATACGACAAAAATATCCCACG	I	T	Red	AAGGAAGGGGTGTGTTGACAGGGCCGTTCGGGCCGGAGCAGGTGCGACAGGAATGTCCCA[CG]TCCTCTCGTGTGCTGTCGGGAGACAAACCTCTTCCTGCTTCAATATCCCATTCGTTCCAG	37	1	2198879	CGTGGGACATTCCTGTCGCACCTGCTCCGGCCCGAACGGCCCTGTCAACA	1	2188739	R					SKI	NM_003036	Body						1:2188513-2188748				2198879	2199002	NC_000001.10		KIRP
cg16269733	cg16269733	cg16269733	14745465	CCAAAAAACAAAAATACTAATAACACAAAAAATACACATCAAAATAAACA	32731309	CCGAAAAACAAAAATACTAATAACGCGAAAAATACGCGTCAAAATAAACG	I	A	Red	CCTGTCCCGGGGCCGGGAGGCAGAGGTGCTGGTGGCGCGGGGAGTGCGCGTCAAGGTGAA[CG]AGGCCTACCGGTTCCGCGTGGCACTGCCTGCGTACCCAGCGTCGCTCACCGACGTCTCCC	37	1	156616804	CCGGGAGGCAGAGGTGCTGGTGGCGCGGGGAGTGCGCGTCAAGGTGAACG	1	154883428	R					BCAN;BCAN	NM_198427;NM_021948	Body;Body	chr1:156616553-156616946	Island				1:154883184-154883532				156616804	156616927	NC_000001.10		KIRP
cg00263677	cg00263677	cg00263677	63687430	AATAAAAACCCTCTCAAAACCATCTAATATACCTACAATAACATAACACA	70671504	AATAAAAACCCTCTCAAAACCATCTAATATACCTACGATAACGTAACGCG	I	A	Red	GTTGGGAGGAAAAATAGAAGCCCTCTCAAAACCATCTGGTGTGCCTGCGGTGGCGTGGCG[CG]GCTCAGCAGCCCACATGGATGAGCGCAGCGGGTGTGTCATTGCCTGGGAGGGACGCAGGC	37	16	84885230	CGCGCCACGCCACCGCAGGCACACCAGATGGTTTTGAGAGGGCTTCTATT	16	83442731	R					CRISPLD2	NM_031476	Body					TRUE				TRUE	84885230	84885353	NC_000016.9		KIRP
cg08863830	cg08863830	cg08863830	60657431	TACAATATTAAAAAAACACTAAAAAAACAAACTACCAACTAAAAAAACCA	32709372	TACAATATTAAAAAAACGCTAAAAAAACAAACTACCGACTAAAAAAACCG	I	C	Grn	AAACGGGCAGTGTGCAGTGTTGAGGGGGCGCTGGGGAAACAAGCTGCCGGCTGAGGAGGC[CG]CACTCCCCGTGCCTCCCGGGCAGACACCTCACGGCCTTTCTCTGGGTGTCTGAACCCAAG	37	1	2202028	CGGCCTCCTCAGCCGGCAGCTTGTTTCCCCAGCGCCCCCTCAACACTGCA	1	2191888	R					SKI	NM_003036	Body							1:2202014-2202168	Unclassified_Cell_type_specific	TRUE	2202028	2202151	NC_000001.10		KIRP
cg15673034	cg15673034	cg15673034	14609329	ATAAACAACTACACCACAACAATAAAAATCACCAAACTCAAAAACAAACA	14706407	ATAAACAACTACACCGCGACAATAAAAATCACCGAACTCGAAAACGAACG	I	A	Red	GGCTCCTGCGAGGTGGACAACTACACCGCGACAGTGGAAGTCACCGAGCTCGGGAGCGGA[CG]GGCTCGGAGGGGGAGAGGCAGCCGGCAGAGGAGCGGCCGGGGGAGGAGGGGACAGATGCT	37	18	3499093	GTGGACAACTACACCGCGACAGTGGAAGTCACCGAGCTCGGGAGCGGACG	18	3489093	R					DLGAP1;DLGAP1	NM_001003809;NM_004746	3'UTR;3'UTR	chr18:3498941-3499358	Island			TRUE	18:3488942-3489345	18:3499060-3499350	Unclassified_Cell_type_specific	TRUE	3499093	3499216	NC_000018.9		KIRP
cg16737517	cg16737517	cg16737517	42760485	AAATCACACAAAAACCAAAAATCTTTATACTCCAAAAACAAACTCAAACA	14680362	GAATCGCGCAAAAACCGAAAATCTTTATACTCCAAAAACGAACTCGAACG	I	C	Grn	CCCATCTCCCTTGCGCGAAACGAGCCTCAGCACGAAGGCGACAGAGGGGCCGGCAGGGGG[CG]CCCGAGCCCGTCTCTGGAGCACAAAGACCCCCGGCCCCTGCGCGACCCGGACGAGCTCGC	37	20	62406677	GGGTCGCGCAGGGGCCGGGGGTCTTTGTGCTCCAGAGACGGGCTCGGGCG	20	61877121	F					ZBTB46	NM_025224	Body	chr20:62406463-62407179	Island			TRUE	20:61876872-61878110	20:62406414-62406819	Unclassified	TRUE	62406677	62406800	NC_000020.10		KIRP
cg04777726	cg04777726	cg04777726	43808452	AAAAACAACAACCAATCAAAACACAAAAACATAATCTAAAAATACCACCA	36780491	AAAAACGACAACCAATCGAAACGCGAAAACGTAATCTAAAAATACCGCCG	I	A	Red	CCCGGGCCCGCAATGGGGACCAGACCACGCCCCCTGATGCCCTGAGTGGTCCCAGATCTC[CG]GCGGTACCTCCAGACCACGTCCTCGCGCTCCGATTGGCTGCCGCTTTTGGGCGGATTAGA	37	19	49340489	CGGCGGTACCTCCAGACCACGTCCTCGCGCTCCGATTGGCTGCCGCTTTT	19	54032301	F					PLEKHA4;PLEKHA4;HSD17B14	NM_001161354;NM_020904;NM_016246	3'UTR;3'UTR;TSS1500	chr19:49340488-49340774	Island					19:49340102-49340931	Unclassified		49340489	49340612	NC_000019.9		KIRP
cg23856138	cg23856138	cg23856138	14739328	TACAAAAACAACTATTTAAATCTTTCCTAAAACCACAACTTCCCTAAACC			II			GGGCATGAACATTGTTTGGTTTCAGTGATGGATTCGTTACTACATTTGCAAAGCTCCACA[CG]GTTTAGGGAAGTTGTGGCCTTAGGAAAGACTTAAACAGCTGTTTTTGTAATCCCTGAGAA	37	10	35658321	CGGTTTAGGGAAGTTGTGGCCTTAGGAAAGACTTAAACAGCTGTTTTTGT	10	35698327	F					CCNY;CCNY	NM_145012;NM_181698	Body;5'UTR					TRUE					35658321	35658444	NC_000010.10		KIRP
cg04743654	cg04743654	cg04743654	36767329	ATCTAAATCCTAAAAAAAACACTAAAATCAAAACCCACCCTATAACCCCA	72693479	ATCTAAATCCTAAAAAAAACGCTAAAATCGAAACCCGCCCTATAACCCCG	I	C	Grn	GACATGGCCCGGTTGGGCCCGTGCTTCGCTGGCTTTGGGCGCTAGCAAGCGCGGGCCGGG[CG]GGGCCACAGGGCGGGCCCCGACTTCAGCGCCTCCCCCAGGATCCAGACTGGGCGGCGGGA	37	3	50378292	GTCTGGATCCTGGGGGAGGCGCTGAAGTCGGGGCCCGCCCTGTGGCCCCG	3	50353296	F					RASSF1;RASSF1;RASSF1;RASSF1	NM_170714;NM_007182;NM_170714;NM_007182	5'UTR;1stExon;1stExon;5'UTR	chr3:50377803-50378540	Island				3:50352840-50353534	3:50377386-50378845	Promoter_Associated_Cell_type_specific	TRUE	50378292	50378415	NC_000003.11		KIRP
cg09545579	cg09545579	cg09545579	35708386	TCCTTTAAACTCRCRACAACTTTAATATCTAACTCTATCACTTATAAAAC			II			AACAGTTAGCAACATTAAGTAGGTGTGAAAAGAGTTACTTTCCGAAGACGTCACCCGTCC[CG]CTCCATAAGTGACAGAGTTAGACATCAAAGTTGCCGCGAGCCCAAAGGAGCTACGGGAAT	37	17	79377548	CCTTTGGGCTCGCGGCAACTTTGATGTCTAACTCTGTCACTTATGGAGCG	17	76992143	F	rs3816662				BAHCC1	NM_001080519	Body	chr17:79377529-79377870	Island		RDMR	TRUE	17:76992143-76992446				79377548	79377671	NC_000017.10		KIRP
cg21208734	cg21208734	cg21208734	16678430	CACATCTAAACACCCAACTCTCTAACTACCAAACAACAAACTAATAACCA	35670433	CACGTCTAAACACCCGACTCTCTAACTACCAAACAACAAACTAATAACCG	I	T	Red	GATCGCCTACGACACGTCTGGGCACCCGACTCTCTGGCTGCCAAGCAGCAAGCTGATGGC[CG]TCAATGTCACCTATTCATCCACAGGTCAAATTGCCAGCATCCAGCGAGGCACCACTAGCG	37	4	183710395	CGGCCATCAGCTTGCTGCTTGGCAGCCAGAGAGTCGGGTGCCCAGACGTG	4	183947389	R					ODZ3	NM_001080477	Body						4:183947332-183947468				183710395	183710518	NC_000004.11		KIRP
cg24864241	cg24864241	cg24864241	50765384	TAACTCTCCCTCCCCAAACTATCACTTAAAATCAAAAATAAATAATCCCC			II			TCAGGGCCACGTGACTCTCCCTCCCCAAGCTGTCACTTAGGATCAGGAGTAAATAGTCCC[CG]AAAAGGTTTAACTCCATCCACACCAGCGACAAGCTGCTAACCATCCACGCAGCCTGCCTG	37	1	204329158	CGGGGACTATTTACTCCTGATCCTAAGTGACAGCTTGGGGAGGGAGAGTC	1	202595781	R					PLEKHA6	NM_014935	TSS200									TRUE	204329158	204329281	NC_000001.10		KIRP
cg25618573	cg25618573	cg25618573	64666366	AAACCTAAAAAATACCACCACACAAAATAAAAATAATTAAAACCTAAACA	29606510	AAACCTAAAAAATACCACCGCACGAAATAAAAATAATTAAAACCTAAACG	I	A	Red	GCGCCTCCCTTCAGTCCACGGTACTACCCGGGCCTCCCCTCGTCCCTCTTCTAGTGGTAC[CG]CCCAGGCCTTAATCACCCCCATTCCGTGCGGTGGTATCTCCCAGGCTCTACATTCTCGGG	37	11	66034896	CGCCCAGGCCTTAATCACCCCCATTCCGTGCGGTGGTATCTCCCAGGCTC	11	65791472	F					KLC2;RAB1B;KLC2;KLC2;KLC2	NM_001134774;NM_030981;NM_001134776;NM_022822;NM_001134775	3'UTR;TSS1500;3'UTR;3'UTR;3'UTR	chr11:66034751-66035054	Island				11:65791348-65791853	11:66034188-66035686	Promoter_Associated		66034896	66035019	NC_000011.9		KIRP
cg07089056	cg07089056	cg07089056	13717405	ACACTCCCTCTTCCTTCCTACATTAAACTATAAAAAACCCTTACTACCCA	42710331	ACACTCCCTCTTCCTTCCTACGTTAAACTATAAAAAACCCTTACTACCCG	I	T	Red	ATGAAAGATCTACGTGATAATAAACATGAAATGGCGAAATACTAAAGCCCAACTAAGGGA[CG]GGTAGCAAGGGCTTTCCACAGTTCAACGCAGGAAGGAAGAGGGAGTGCAATTATTTTTAT	37	3	152746286	CGGGTAGCAAGGGCTTTCCACAGTTCAACGCAGGAAGGAAGAGGGAGTGC	3	154228976	F												TRUE					152746286	152746409	NC_000003.11		KIRP
cg21049501	cg21049501	cg21049501	16614451	AAAAAACCCCAAAAATATCAACAATAAAAATATACATAAAACACTAAACA	22708466	AAAAAACCCCAAAAATATCGACGATAAAAATATACATAAAACGCTAAACG	I	A	Red	CTACAGCCACGCGGCAGGCCAGGGCACCGGCCTCTACTCCACCTTCACCTACATGAACCC[CG]CTCAGCGCCCCATGTACACCCCCATCGCCGACACCTCTGGGGTCCCTTCCATCCCGCAGA	37	17	70120411	AAGGGACCCCAGAGGTGTCGGCGATGGGGGTGTACATGGGGCGCTGAGCG	17	67632006	F					SOX9	NM_000346	Body	chr17:70120139-70120442	Island	high-CpG:67631968-67632147	RDMR		17:67631053-67632144				70120411	70120534	NC_000017.10		KIRP
cg03917138	cg03917138	cg03917138	62727445	ACTACTACTCRCTATAATAACTAAAACTCAACTACTCCRTCTTAATATAC			II			AGCAGCCACAGGCGCACACGCTGACCACGCTGAGCAGCGAGCCGGGCCAGTCCCAGCGAA[CG]CACATCAAGACGGAGCAGCTGAGCCCCAGCCACTACAGCGAGCAGCAGCAGCACTCGCCC	37	17	70120182	CGCACATCAAGACGGAGCAGCTGAGCCCCAGCCACTACAGCGAGCAGCAG	17	67631777	F	rs12942952				SOX9	NM_000346	Body	chr17:70120139-70120442	Island				17:67631053-67632144				70120182	70120305	NC_000017.10		KIRP
cg26451499	cg26451499	cg26451499	54600467	TCACATAAAACAAAATTCCTTCCACRTAAAAACTTTTTAATTATTACTAC			II			TATGTTACTCTTCACATAAGGCAAAATTCCTTCCACGTGAAAACTTTTTAGTTGTTGCTG[CG]ACAAACCACATGCATGAGAAACTGCACTTTCATATGAGCTATTGCTATAGTACTTATTAG	37	17	63694336	CGCAGCAACAACTAAAAAGTTTTCACGTGGAAGGAATTTTGCCTTATGTG	17	61124798	R					CCDC46;CCDC46	NM_001037325;NM_145036	Body;Body					TRUE					63694336	63694459	NC_000017.10		KIRP
cg00765922	cg00765922	cg00765922	52778373	CTATTAATAAAATCCTATTCCTCRAATATACTAATACTAACCAAATACRC			II			CAAGCACTTTTCCACACGAAGGAGCTGGGAGGAGGCAGAGACCCAGTGCCGGATGTACGG[CG]CGCATCTGGCCAGCATCAGCACACCCGAGGAACAGGACTTCATCAACAGTGGGCTGGGAG	37	1	156626839	CGCGCATCTGGCCAGCATCAGCACACCCGAGGAACAGGACTTCATCAACA	1	154893463	F					BCAN	NM_021948	Body	chr1:156627342-156627576	N_Shore				1:154893382-154893812	1:156626256-156627998	Promoter_Associated		156626839	156626962	NC_000001.10		KIRP
cg22381068	cg22381068	cg22381068	61620484	AAAAAAAATAAAATCCCCRACACTAACCTATAAAAATACCRAATAACAAC			II			GAGCTGGACCGCTGGCTTTACCACCTGGAGAAGCAGACGGCCCTCCTCGGGGGGCCGCGG[CG]CTGCCACTCGGCACCCCCACAGGTCAGTGCCGGGGACCCCACCCCCCTCCCCACCCTGAT	37	1	906363	AGGGGGGTGGGGTCCCCGGCACTGACCTGTGGGGGTGCCGAGTGGCAGCG	1	896226	F					PLEKHN1;PLEKHN1	NM_032129;NM_001160184	Body;Body	chr1:906296-906538	Island				1:895736-896633				906363	906486	NC_000001.10		KIRP
cg03265671	cg03265671	cg03265671	21801349	AAAAATCCTAAAACRAAACTTAAAAACCACCRAATAAAACTCTAAAAATC			II			GGGCCGGAAGGAGGGATCCTGGAGCGGGGCTTGGAGGCCACCGGGTGGGACTCTGAGGGT[CG]ACAGCGTTAAGTTCCAGCCGGCTCCACCCGTTCACAGAGGACCGCGCTTTTCGCGTGCGC	37	1	156616554	CGACCCTCAGAGTCCCACCCGGTGGCCTCCAAGCCCCGCTCCAGGATCCC	1	154883178	R					BCAN;BCAN	NM_198427;NM_021948	Body;Body	chr1:156616553-156616946	Island		RDMR						156616554	156616677	NC_000001.10		KIRP
cg05715492	cg05715492	cg05715492	30698485	ATCTATTACTAACACTTAACAAAATAAAAACAAAACTAAAAATCTCTCCA	61725304	ATCTATTACTAACACTTAACGAAATAAAAACGAAACTAAAAATCTCTCCG	I	C	Grn	CAGCTGGGGCGGGTCTATTGCTAGCACTTAGCGAGGTGGGGGCGGAGCTGAGGGTCTCTC[CG]CAGCCTTCTATGGATCTAGGGTGGGATGGGGAAGAGGCTCTTCAAAGCCCAAAAGCTGCC	37	7	98991138	GTCTATTGCTAGCACTTAGCGAGGTGGGGGCGGAGCTGAGGGTCTCTCCG	7	98829074	R					ARPC1B	NM_005720	Body	chr7:98990157-98990922	S_Shore		CDMR	TRUE	7:98828146-98829160	7:98990227-98991398	Promoter_Associated_Cell_type_specific	TRUE	98991138	98991261	NC_000007.13		KIRP
cg07855465	cg07855465	cg07855465	37780338	ATAACAACACRAACCCCACTAAAAAAAACCCACATTCCAAACAAAACTTC			II			GGAATCCGGGAATGTGGGGCCGCGTGGACCGGCGGCGGTGGCCCGCCACGCCCGCCCCGC[CG]AAGCCCTGTTTGGAATGTGGGTTTCCCCCAGTGGGGCTCGTGCTGCCACCACGTCTGATT	37	17	79377665	TGGCAGCACGAGCCCCACTGGGGGAAACCCACATTCCAAACAGGGCTTCG	17	76992260	F					BAHCC1	NM_001080519	Body	chr17:79377529-79377870	Island		RDMR	TRUE	17:76992143-76992446				79377665	79377788	NC_000017.10		KIRP
cg26971042	cg26971042	cg26971042	41793401	ACATATACCCTATATCCTATTTATACAAAATTCAAATTCAACAAAAAATC			II			CCACAAGCACCACATGTGCCCTATATCCTGTTTATACAAGGTTCAGGTTCAACAGGGAAT[CG]TGTGTACACTGGGACCCTCTTGTCCTCTGAGAGTTATTTAGCACTGTGTCGAAGGCCTCT	37	15	70387217	CATGTGCCCTATATCCTGTTTATACAAGGTTCAGGTTCAACAGGGAATCG	15	68174271	R					TLE3;TLE3;TLE3	NM_001105192;NM_020908;NM_005078	Body;Body;Body	chr15:70387929-70393206	N_Shore								70387217	70387340	NC_000015.9		KIRP
cg22446709	cg22446709	cg22446709	63669493	ACACTCTCRCCAAAAAAACAATATTTATACAATACATCAACTAAAAATTC			II			CCTGAAATACACAGAGCAGCAGCTAGGCCTCCCTGAAAACCTCCGAAGTGACAGCCACCA[CG]AATCTTCAGCTGATGCATTGCACAAACACTGTCCTCTTGGCGAGAGTGCAGGATGGAATT	37	15	90641379	CACTCTCGCCAAGAGGACAGTGTTTGTGCAATGCATCAGCTGAAGATTCG	15	88442383	F					IDH2	NM_002168	Body	chr15:90644998-90646164	N_Shelf					15:90640765-90641475	Unclassified_Cell_type_specific	TRUE	90641379	90641502	NC_000015.9		KIRP
cg22986178	cg22986178	cg22986178	67744481	CRACCAATAACTTATTTCTCTATATACAAAAACAACRACCRAATTAAATC			II			GACCCCAGAGCCAAGAACACTAAGCACTCGCCGGCCCTTCGGCACCCTCGCCCTCCCTCC[CG]ACTCAACCCGGCCGTTGCTTCTGTATATAGAGAAATAAGTTATTGGCCGCGCGCCTCCCT	37	11	66034784	GGCCAATAACTTATTTCTCTATATACAGAAGCAACGGCCGGGTTGAGTCG	11	65791360	F					KLC2;RAB1B;KLC2;KLC2;KLC2	NM_001134774;NM_030981;NM_001134776;NM_022822;NM_001134775	3'UTR;TSS1500;3'UTR;3'UTR;3'UTR	chr11:66034751-66035054	Island				11:65791348-65791853	11:66034188-66035686	Promoter_Associated		66034784	66034907	NC_000011.9		KIRP
cg22705918	cg22705918	cg22705918	23656419	CTAATTATCTACAACACTAACCAAAAAACCAAAATACTACAATCAAAACC			II			GTGCCAGCTCCCTTCCTAAGCCCCGCCCTGCCCTGCAGCTGACTTCCTGTTTCCTGTTGC[CG]GCTCTGACTGCAGCATCCTGGCTCTCTGGCCAGTGCTGCAGACAACTAGGCCGTTGCCGA	37	2	25518238	CGGCTCTGACTGCAGCATCCTGGCTCTCTGGCCAGTGCTGCAGACAACTA	2	25371742	F					DNMT3A;DNMT3A;DNMT3A	NM_022552;NM_175630;NM_175629	Body;Body;Body					TRUE		2:25517015-25518736	Unclassified	TRUE	25518238	25518361	NC_000002.11		KIRP
cg23140965	cg23140965	cg23140965	23638330	AAACACATAAACACTTATTCTCTACCTCTAAAATTACAAATATATTACTC			II			AGCTCTTAGGCAAACACATAGACACTTGTTCTCTGCCTCTGGAATTACAAATATGTTACT[CG]GAAAGCAGCAATACTCTTTTGGACTTGTTTGACTTCACTTTCTTTACCTGTCTTTAAGAA	37	3	1134005	AACACATAGACACTTGTTCTCTGCCTCTGGAATTACAAATATGTTACTCG	3	1109005	R					CNTN6	NM_014461	TSS1500					TRUE					1134005	1134128	NC_000003.11		KIRP
cg12562403	cg12562403	cg12562403	13778430	AAAATAATAAACAAAAAAACCCTATTCCTATTATTTAACTACTCTCAAAC			II			ACAGGCGTGTGGGGGTGATGGGCAGGGGGACCCTGTTCCTGTTGTTTGGCTGCTCTCAGG[CG]TTCAGCTGGTCACCCTGGGAGAGGGGTGAGGGCAGGCCCTCTGCTTTAACTCACTTGTGT	37	12	3214145	CGCCTGAGAGCAGCCAAACAACAGGAACAGGGTCCCCCTGCCCATCACCC	12	3084406	R					TSPAN9;TSPAN9	NM_001168320;NM_006675	5'UTR;5'UTR					TRUE				TRUE	3214145	3214268	NC_000012.11		KIRP
cg09018299	cg09018299	cg09018299	47695400	TAATAACACCRTACCACTCTAATTTCAATAAAACATTCTTTTAAAAAAAC			II			ACCAGTGATGAACTGATAACCCTGGTAGGAAAATGAAACATTGGGGCTGGGCTTGTAATA[CG]CTTTCTTAAAAGAATGCCCCATTGAAATTAGAGTGGCACGGTGCCACCAGACCAAGGGTT	37	16	24748339	CGCTTTCTTAAAAGAATGCCCCATTGAAATTAGAGTGGCACGGTGCCACC	16	24655840	F					TNRC6A	NM_014494	Body					TRUE					24748339	24748462	NC_000016.9		KIRP
cg14543226	cg14543226	cg14543226	32782362	ATAACAAAAAAATCTAACCCTATATAACAATAAAAACCTCCATCCCCACA	41747465	ATAACAAAAAAATCTAACCCTATATAACGATAAAAACCTCCGTCCCCACG	I	A	Red	CTGGGGACGGTGGGGGCAGAGAGGTGGGCCGGGTGACTGCCTGTTGGGAGCAGGGGCCAC[CG]TGGGGACGGAGGTTCTCATCGTCACACAGGGCCAGACCTCTCTGCCACCACACATCTTCC	37	19	3384854	GTGGCAGAGAGGTCTGGCCCTGTGTGACGATGAGAACCTCCGTCCCCACG	19	3335854	F					NFIC;NFIC	NM_005597;NM_205843	Body;Body	chr19:3387963-3388203	N_Shelf					19:3384761-3385256	Unclassified_Cell_type_specific	TRUE	3384854	3384977	NC_000019.9		KIRP
cg25289803	cg25289803	cg25289803	62636459	AAAACAAAAAACTAAAAACAAAACAAACAAACAAACACTAACAACAAACA	69695471	AAAACGAAAAACTAAAAACGAAACAAACGAACGAACGCTAACGACGAACG	I	T	Red	TCTTCCCAGTCGCCCCGCCCCCTGCCCCTCTGTCCTAGGCGCAAGTCTCCGGGCTTGGGA[CG]CTCGCCGCCAGCGCCCGCCCGCCTGCCCCGCCCCTAGCCCCCCGCCCCCCGCCCCCCGCC	37	7	44143774	CGCTCGCCGCCAGCGCCCGCCCGCCTGCCCCGCCCCTAGCCCCCCGCCCC	7	44110299	F					AEBP1	NM_001129	TSS200					TRUE	7:44110249-44111254				44143774	44143897	NC_000007.13		KIRP
cg03574652	cg03574652	cg03574652	15741319	AAAAAAACCTCTAAAAATTCRAAAAAACAAATTCATCAAACRACAAAACC			II			AGGGCAGAGACAGAGAAGCCTCTGGAGGTTCGGAAGGACAGATTCATCAGACGGCAGAGC[CG]GAAGCGATTTTACACCCCTTCTGCAGGAGTGAGAGGAGTAGCTGTTTGACCCCCGCTGCC	37	3	187100815	CGGCTCTGCCGTCTGATGAATCTGTCCTTCCGAACCTCCAGAGGCTTCTC	3	188583509	R												TRUE					187100815	187100938	NC_000003.11		KIRP
cg14770389	cg14770389	cg14770389	42775313	CCTTCCAAAACRTCRTTATAAACAATCTCACAAAATATATATAAACRCAC			II			ACGGGCAATTTCCCACTGATACCAGGACACGGAGGAATTGGAATTCCATCACAACACACG[CG]TGCGCTCACACACACCTTGTGAGATTGCCCATAACGACGCCCTGGAAGGGCATTGCCTGA	37	10	2992150	CTTCCAGGGCGTCGTTATGGGCAATCTCACAAGGTGTGTGTGAGCGCACG	10	2982150	F													10:2982119-2982270				2992150	2992273	NC_000010.10		KIRP
cg13895322	cg13895322	cg13895322	15657309	AAATAATCTCACACAAAAAACTTCCATTCACATAAAATCAAATACACAAC			II			CCCCCCGCCCAGGGTGATCTCACACAGGAGACTTCCATTCACATGGAATCAGATACACAG[CG]TGGCACACCAACACCAGATCAGATCACACAAGGACACCTACCGTGTTACACTGTGCCTGC	37	12	6877740	CGCTGTGTATCTGATTCCATGTGAATGGAAGTCTCCTGTGTGAGATCACC	12	6748001	R					PTMS	NM_002824	Body	chr12:6875481-6876923	S_Shore					12:6877564-6877790	Unclassified_Cell_type_specific		6877740	6877863	NC_000012.11		KIRP
cg14249876	cg14249876	cg14249876	36799433	TCAAAAATAATCAAAACACTCCAAAATCCTAACAACTAATAAACACTCCA	23793331	TCAAAAATAATCGAAACGCTCCGAAATCCTAACGACTAATAAACGCTCCG	I	A	Red	CCCCGGGCCCCGCCAGCGCTTTGGAGACGGCTATCCGCGCGGGAGTGCGCCACGCGGGGC[CG]GAGCGCCTATTAGCCGCCAGGACCTCGGAGCGCCCCGACCACCCCTGAGCCCCTCTGGCT	37	7	44143993	TCAGGGGTGGTCGGGGCGCTCCGAGGTCCTGGCGGCTAATAGGCGCTCCG	7	44110518	F					AEBP1;AEBP1	NM_001129;NM_001129	1stExon;5'UTR			high-CpG:44110456-44110531	DMR	TRUE	7:44110249-44111254				44143993	44144116	NC_000007.13		KIRP
cg17526175	cg17526175	cg17526175	63611302	AAATCRCCAAACTTCATCTTAAACATACTAAAAAACCAAACAAAAATTTC			II			CTTGGCCTTGATTTATTGCACTCACATGCAGATGTCAGAGTGTGTTTTTAATAATTTCCT[CG]AAACCTCTGCCTGGCTTCCCAGCATGTTTAAGATGAAGTCTGGCGATCTGCCTGTGGCCT	37	19	33624542	GATCGCCAGACTTCATCTTAAACATGCTGGGAAGCCAGGCAGAGGTTTCG	19	38316382	F					WDR88	NM_173479	Body	chr19:33625467-33625805	N_Shore			TRUE					33624542	33624665	NC_000019.9		KIRP
cg13271643	cg13271643	cg13271643	45677470	AATAAAAACTACCAAAAAAATATTCACACTAACAAATCAATTAAAATACC			II			AGGTTTGAGCGTTACCCTAAAGGAAGCTCTGGAATCCAGCCAGGCCTCTTAGGAAGAGAA[CG]GTATTTTAATTGACTTGCCAGTGTGAATATTTTCTTGGCAGCCCCCATTATCTAGGATGC	37	13	21036583	CGGTATTTTAATTGACTTGCCAGTGTGAATATTTTCTTGGCAGCCCCCAT	13	19934583	F					CRYL1	NM_015974	Body					TRUE					21036583	21036706	NC_000013.10		KIRP
cg13682333	cg13682333	cg13682333	16733363	CTTTATTTTACCAAAACTCCTTAATCTTCTCCAACATCTAAACAACCACA	63758398	CTTTATTTTACCGAAACTCCTTAATCTTCTCCAACATCTAAACAACCGCG	I	A	Red	CGCACAGGCAGATTTATGTGGGCTGATACGAGACAATTAAAAACCGGCTGGAAATGTAAT[CG]CGGCTGCTCAGATGCTGGAGAAGACCAAGGAGCTCCGGTAAAACAAAGGGCACTGCTCCA	37	9	37938667	CGCGGCTGCTCAGATGCTGGAGAAGACCAAGGAGCTCCGGTAAAACAAAG	9	37928667	F					SHB	NM_003028	Body					TRUE		9:37938348-37938997	Unclassified_Cell_type_specific		37938667	37938790	NC_000009.11		KIRP
cg00502190	cg00502190	cg00502190	31726434	CCTAAAACRAAACTTAAAAACCACCRAATAAAACTCTAAAAATCRACAAC			II			GAAGGAGGGATCCTGGAGCGGGGCTTGGAGGCCACCGGGTGGGACTCTGAGGGTCGACAG[CG]TTAAGTTCCAGCCGGCTCCACCCGTTCACAGAGGACCGCGCTTTTCGCGTGCGCATCGCG	37	1	156616560	CGCTGTCGACCCTCAGAGTCCCACCCGGTGGCCTCCAAGCCCCGCTCCAG	1	154883184	R					BCAN;BCAN	NM_198427;NM_021948	Body;Body	chr1:156616553-156616946	Island		RDMR		1:154883184-154883532				156616560	156616683	NC_000001.10		KIRP
cg17819990	cg17819990	cg17819990	22777426	CTACTCTCCTATTTAAATTCATTAAAATAAACATCTTCCATACTCTCCCC			II			GAAGTGAGTGTGCAAGTTGCATTTTCCTTCTTTCCAGACACCACCTCAAACACCAACGCC[CG]GGGAGAGCATGGAAGATGTTCATCTCAATGAACCCAAACAGGAGAGCAGTGCTGATCTGC	37	3	101571958	TGCTCTCCTGTTTGGGTTCATTGAGATGAACATCTTCCATGCTCTCCCCG	3	103054648	F	rs35489134				NFKBIZ;NFKBIZ	NM_001005474;NM_031419	Body;Body	chr3:101568107-101569046	S_Shelf								101571958	101572081	NC_000003.11		KIRP
cg00193963	cg00193963	cg00193963	36673501	AAAAATACAAAAAAACCAACTAAAACTTCACTACCTTATCACTAAAAACC			II			GTGCGCCACCACCTCCACCTCCGCCACCTCCCCCAACGCCACCCCCGCTGCCCCCGGCCT[CG]GTTCTTAGTGACAAGGCAGTGAAGCCTCAGCTGGCTCCCTTGCACCTCCCGCCCATCCCG	37	7	29923832	CGGTTCTTAGTGACAAGGCAGTGAAGCCTCAGCTGGCTCCCTTGCACCTC	7	29890357	F					WIPF3	NM_001080529	Body	chr7:29923882-29924264	N_Shore				7:29890020-29890744	7:29923588-29923865	Unclassified_Cell_type_specific		29923832	29923955	NC_000007.13		KIRP
cg01572891	cg01572891	cg01572891	66735362	AATTCACCCAAAACAAAAACTAAAAACAAAAAACAAACAACATAAAATCA	40665414	AATTCACCCGAAACAAAAACTAAAAACAAAAAACAAACAACGTAAAATCG	I	C	Grn	GAGAGAGGGAGGGGTTCACCCGGAACAGAGGCTGAGGGCAGGGGGCAAGCAGCGTGGGGT[CG]CCCGGCAGCTCCTCCCCACAGAGGGTGAGCCACCAGTGCAGAGGCCACTCCACGAAGAGG	37	7	4184354	GGTTCACCCGGAACAGAGGCTGAGGGCAGGGGGCAAGCAGCGTGGGGTCG	7	4150880	R					SDK1;SDK1	NR_027816;NM_152744	Body;Body					TRUE	7:4150449-4151086				4184354	4184477	NC_000007.13		KIRP
cg20740434	cg20740434	cg20740434	30725402	ACRTAAAAAACAAACCACACRCAACRACCTTTTATATATTATTTCAAACC			II			GGAAGTTGAAAGCGTGGAGGGCAGACCACACGCAGCGGCCTTTTGTGTATTGTTTCAAGC[CG]TATCACTAATAGATTTCTTCCACCGAGGCTCCCAGCAATTCAGCTGTGCTCAAATGCTCC	37	1	61087507	CGGCTTGAAACAATACACAAAAGGCCGCTGCGTGTGGTCTGCCCTCCACG	1	60860095	R		rs75787007									DMR	TRUE					61087507	61087630	NC_000001.10		KIRP
cg02566978	cg02566978	cg02566978	44692451	TAACACAAAAACAACCAAATTCAAAATATAAATAAAATCACATAAAAACC			II			TATGGCCCAGCTGGCACAGGAGCAGCCAAGTTCAGGATATAAATGGGGTCACATGGGAAC[CG]TGGAAGCTCTGTCTCCACTGGCAGCAGGCTACAGACTGGGGACATGGGAGCATTGTGAGA	37	15	75076251	CGGTTCCCATGTGACCCCATTTATATCCTGAACTTGGCTGCTCCTGTGCC	15	72863304	R					CSK;CSK	NM_004383;NM_001127190	5'UTR;5'UTR	chr15:75074425-75075146	S_Shore			TRUE		15:75075716-75076344	Promoter_Associated		75076251	75076374	NC_000015.9		KIRP
cg10428938	cg10428938	cg10428938	40651411	CCAAACTCCACTAACACCTAAACTACTATAATAAAATCAAAATAAACCCC			II			AGCGGGCCCAGGGTAGGGAGTGGCTTTGACTCGCTGCGGAATAACATCGTTAGTTGTGGG[CG]GGGCCCATCTTGATCTCACCATAGCAGCCCAGGTGCTAGTGGAGCCTGGGAGGGACACGG	37	7	98990837	CGGGGCCCATCTTGATCTCACCATAGCAGCCCAGGTGCTAGTGGAGCCTG	7	98828773	F	rs757779				ARPC1B	NM_005720	Body	chr7:98990157-98990922	Island			TRUE	7:98828146-98829160	7:98990227-98991398	Promoter_Associated_Cell_type_specific	TRUE	98990837	98990960	NC_000007.13		KIRP
cg18369516	cg18369516	cg18369516	38671401	AAAATATTTCTCACAAAAATCATTAACTAAATACAAACTCATCCAAATCA	32702388	AAAATATTTCTCACAAAAATCGTTAACTAAATACGAACTCGTCCGAATCG	I	C	Grn	AGGGGCCGGCAGGGGGCGCCCGAGCCCGTCTCTGGAGCACAAAGACCCCCGGCCCCTGCG[CG]ACCCGGACGAGCTCGCATTCAGCCAACGACTCCTGTGAGAAACATTCCAGCAAGCACTCG	37	20	62406721	GGAATGTTTCTCACAGGAGTCGTTGGCTGAATGCGAGCTCGTCCGGGTCG	20	61877165	F	rs3810494				ZBTB46	NM_025224	Body	chr20:62406463-62407179	Island		DMR	TRUE	20:61876872-61878110	20:62406414-62406819	Unclassified	TRUE	62406721	62406844	NC_000020.10		KIRP
cg02936493	cg02936493	cg02936493	23650475	TAAAAAAATATATATTTCTCATTCCTAATATCCTCAATTCCRAACRTAAC			II			TCGTGCTTGTGTGAGAGGGTGTGTGTTTCTCATTCCTGGTATCCTCAGTTCCGGGCGTGG[CG]TGTCCCTCCGTGTGAGTGACGGTGGGAAGGTGAGGTGAGAGTGGCCAGGGCGGGGTGGAA	37	7	73223935	CGCCACGCCCGGAACTGAGGATACCAGGAATGAGAAACACACACCCTCTC	7	72861871	R													7:72861788-72861872				73223935	73224058	NC_000007.13		KIRP
cg05890620	cg05890620	cg05890620	54777468	AACCCTCTATTAAAACCTCCCCTTCCTCTCCAAAATAAAATCRAAAAAAC			II			CAGTACTCCCGGGCCCTCTGTTGGGGCCTCCCCTTCCTCTCCAGGGTGGAGTCGAGGAGG[CG]GGGCTGCGGGCCTCCTTATCTCTAGAGCCGGCCCTGGCTCTCTGGCGCGGGGCCCCTTAG	37	19	10397612	GCCCTCTGTTGGGGCCTCCCCTTCCTCTCCAGGGTGGAGTCGAGGAGGCG	19	10258612	R					ICAM4;ICAM4;ICAM4	NM_001544;NM_022377;NM_001039132	TSS200;TSS200;TSS200	chr19:10397603-10398703	Island			TRUE		19:10397343-10397719	Unclassified	TRUE	10397612	10397735	NC_000019.9		KIRP
cg16594139	cg16594139	cg16594139	21621360	TAACTACCRCTTTTAAACRAATTAAAAACTAAATTATAACAAAATAACTC			II			CGCGCTCCGATTGGCTGCCGCTTTTGGGCGGATTAGAAGCTGGATTGTAGCAGAGTGACT[CG]CAGAGGCCATGCCCCCTCGTCTTGTGGCAGGACCGGAGGGGCGATCCCGGCATCCCACGC	37	19	49340574	GGCTGCCGCTTTTGGGCGGATTAGAAGCTGGATTGTAGCAGAGTGACTCG	19	54032386	R					PLEKHA4;HSD17B14;PLEKHA4	NM_001161354;NM_016246;NM_020904	3'UTR;TSS1500;Body	chr19:49340488-49340774	Island				19:54032304-54032524	19:49340102-49340931	Unclassified		49340574	49340697	NC_000019.9		KIRP
cg25170591	cg25170591	cg25170591	39620381	CTCCAAAACCCTCAAAAAACAACAACTTCCAAACAAAAAAATCAAAAACA	59669356	CTCCGAAACCCTCAAAAAACAACAACTTCCAAACAAAAAAATCGAAAACG	I	A	Red	CCCTTCCCCCCTTTCTCCAGCCTTGGTGCCTTCACCTCCGTACCAACCGCCCAACCCCAC[CG]CCTCCGACCCCCCTGCCTGGAAGCTGCTGTCCTTTGAGGGCTTCGGAGATGAGAACAGGA	37	10	103881062	CGCCTCCGACCCCCCTGCCTGGAAGCTGCTGTCCTTTGAGGGCTTCGGAG	10	103871052	F					LDB1	NM_001113407	TSS1500	chr10:103879633-103880628	S_Shore								103881062	103881185	NC_000010.10		KIRP
cg02320862	cg02320862	cg02320862	19644502	AAAATAAAATATCCCATAACCCCCATCCAAACCTAAAAATATCCTCATCC			II			TGGCAGGGTCTAGAGTGGGATGTCCCATGGCCCCCATCCAGGCCTGGGGATATCCTCATC[CG]CCTCCCAGAATCGGGCCGTGGGGGACAGAAGGGGCCTGCGTGCGGGCAGGGAGAGTATTT	37	17	75370284	GAGTGGGATGTCCCATGGCCCCCATCCAGGCCTGGGGATATCCTCATCCG	17	72881879	R		rs3987888			SEPT9;SEPT9;SEPT9;SEPT9	NM_001113492;NM_001113493;NM_001113491;NM_006640	5'UTR;Body;Body;Body	chr17:75368688-75370506	Island				17:72880385-72882101				75370284	75370407	NC_000017.10		KIRP
cg14329285	cg14329285	cg14329285	15661351	TTCTTCAATTTCTACTCTTCTCAACTATCCCTAAAATACTTAACTCAACC			II			AGGAATTGGAGAAAAAAGTGAGTAGTTCACATAAATAAAACAGTTGGTGTTAGTTTCATC[CG]GTTGAGCCAAGCATTTCAGGGACAGCTGAGAAGAGCAGAAACTGAAGAAAGGAAGAGATT	37	3	8911424	CGGTTGAGCCAAGCATTTCAGGGACAGCTGAGAAGAGCAGAAACTGAAGA	3	8886424	F												TRUE				TRUE	8911424	8911547	NC_000003.11		KIRP
cg03126946	cg03126946	cg03126946	10631331	TAACTAACTTAACCACATCCCCAACACTAAAATCCTAATCAAAACAAACA	62790362	TAACTAACTTAACCGCATCCCCAACGCTAAAATCCTAATCAAAACGAACG	I	A	Red	AGGGCCCACAGCTGGCTGACTTGGCCGCATCCCCAACGCTGGGGTCCTGGTCAGAGCGGG[CG]GTGGATGGGGCGTATGTGTGTGTGTGTGTGTGTGTGTGTGTGTGTGAGAGAGAGAGAGAG	37	12	2944310	CGCCCGCTCTGACCAGGACCCCAGCGTTGGGGATGCGGCCAAGTCAGCCA	12	2814571	R					NRIP2	NM_031474	TSS200					TRUE		12:2943810-2944634	Unclassified_Cell_type_specific	TRUE	2944310	2944433	NC_000012.11		KIRP
cg03548512	cg03548512	cg03548512	13761381	AACTTCAAAAAATAACCACAATATAACTTCTAAACTAAATATAATCAAAC			II			TTTGTGTGTGGAACGATAGTAGTTCTGAGAGTTTGGAAGAAAACAGGATGAAAGGGAGTT[CG]TTTGATTATATTCAGCTTAGAAGTCACACTGTGGCTACCTTTTGAAGCTGTCCTCACTCT	37	10	73978697	GCTTCAAAAGGTAGCCACAGTGTGACTTCTAAGCTGAATATAATCAAACG	10	73648703	F	rs7915895				C10orf104	NM_173473	5'UTR	chr10:73975671-73976115	S_Shelf					10:73978492-73978780	Unclassified_Cell_type_specific		73978697	73978820	NC_000010.10		KIRP
cg04857033	cg04857033	cg04857033	42718488	AAATATAAAAAATACCTATTCCCRCCACAATACAAACACAAAAACCACAC			II			GGACTTGTAGGAAGTGTGGGAAGTGCCTGTTCCCGCCACAGTGCAGACACAGAAGCCACA[CG]CAGAGGGCAGTGAACATCAGAATTTGGTGCTGTGTAGAGAGAGACTTGCTTCCTCACCCA	37	1	120258412	AGTGTGGGAAGTGCCTGTTCCCGCCACAGTGCAGACACAGAAGCCACACG	1	120059935	R					PHGDH	NM_006623	Body	chr1:120254844-120255499	S_Shelf								120258412	120258535	NC_000001.10		KIRP
cg00179217	cg00179217	cg00179217	50610452	RACRCCTAACCTAAAACCTTTTTTTACCACAAAATAAAAACCTATAAAAC			II			GCGTGAGCCACGGCGCCTGGCCTAAAACCTTTTTTTACCACAAAATGGAGACCTGTAAGG[CG]AAGTGAGGTTGGATGGCTGGACGGTGGGGGTGGGGTGCAGTCCTGGATCAGGGCCGGAGC	37	6	31831340	CGCCTTACAGGTCTCCATTTTGTGGTAAAAAAAGGTTTTAGGCCAGGCGC	6	31939319	R		rs35641636			SLC44A4;NEU1	NM_025257;NM_000434	3'UTR;TSS1500	chr6:31830299-31830948	S_Shore					6:31831285-31832200	Promoter_Associated		31831340	31831463	NC_000006.11		KIRP
cg23174932	cg23174932	cg23174932	34760325	AAAATCTTTAAAAAACTCTTAAACATATAATAAAACCRATCCAAAAAACC			II			TCTTCTTGCCCAGAATCTTTAGAAGGCTCTTGGACATGTAGTAGGGCCGGTCCAGGGAGC[CG]TTGTTCCGCTCCAGGTCTTCCACTGAGCCGCAACAGAGACCGGTTAGAGCGGACCCTGGG	37	6	31831502	CGGCTCCCTGGACCGGCCCTACTACATGTCCAAGAGCCTTCTAAAGATTC	6	31939481	R					NEU1;SLC44A4	NM_000434;NM_025257	TSS1500;Body	chr6:31830299-31830948	S_Shore				6:31939407-31939579	6:31831285-31832200	Promoter_Associated		31831502	31831625	NC_000006.11		KIRP
cg25874953	cg25874953	cg25874953	39632406	ATTCCCAAACCTTCCAAAAAAACCAATTACTAAAAAAAACTATAAACCAC			II			AGAGTAACTGTGTTGGGGGAGGGGAGCCATCTCCTTCGTTTGCAGTAAACACTGGAGTCA[CG]TGGCCCACAGTCTTCTTTAGTAATTGGTTTCCTTGGAAGGCCTGGGAATTCTTGAAGCTC	37	15	69082449	CGTGGCCCACAGTCTTCTTTAGTAATTGGTTTCCTTGGAAGGCCTGGGAA	15	66869503	F					ANP32A	NM_006305	Body					TRUE					69082449	69082572	NC_000015.9		KIRP
cg02239902	cg02239902	cg02239902	39650344	CCTCTATAATAATTCACTTTTACRAACTTTTACTAAACCTTAAAAAATAC			II			CTAGCATCTTACCTCTGTGGTGGTTCACTTTTGCGAGCTTTTGCTGGGCCTTGGAAGGTG[CG]TGGGCTCGCTGCTCCTCTCTTCTGTGGGAACTGTTGCCTTTGGGCAGGGGGCACACCCCA	37	17	80749347	CGCACCTTCCAAGGCCCAGCAAAAGCTCGCAAAAGTGAACCACCACAGAG	17	78342636	R					TBCD	NM_005993	Body					TRUE				TRUE	80749347	80749470	NC_000017.10		KIRP
cg14798584	cg14798584	cg14798584	17725373	AACAACAAAATTAATATCATCATATTATTTTTCAAATAACAATCTCCATC			II			GGAAGGAATGAGGTGGGGGTGGGAGACACCTAAGCCGAGTACACAGGAAACAGGGTCATT[CG]ATGGAGACTGTCATTTGAAAAATAACATGATGATATCAATTTTGTTGCTGTTGTTTTTGC	37	5	111593187	CGATGGAGACTGTCATTTGAAAAATAACATGATGATATCAATTTTGTTGC	5	111621086	F	rs61475230				EPB41L4A	NM_022140	Body					TRUE					111593187	111593310	NC_000005.9		KIRP
cg11808936	cg11808936	cg11808936	13671465	ATAACATCTCACAACTAACAACATACAAATCCAATAATTCCCACCTCCCC			II			GCAGTTCACAGACCTCTGCATTCCCCAAGGAGACACTGGGGGAGGGGCAGCCCACAGAAA[CG]GGGAGGTGGGAATCATTGGACCTGCATGCTGCCAGCTGTGAGATGCCACATGTCCAGCAA	37	4	7894203	CGGGGAGGTGGGAATCATTGGACCTGCATGCTGCCAGCTGTGAGATGCCA	4	7945103	F					AFAP1;AFAP1	NM_198595;NM_001134647	5'UTR;5'UTR					TRUE		4:7894203-7895895	Unclassified_Cell_type_specific	TRUE	7894203	7894326	NC_000004.11		KIRP
cg17298239	cg17298239	cg17298239	68725479	AAAATATAAATCTCAATACTCTCAACACTCTCAATAACCAAATTCTAACA	39619447	AAAATATAAATCTCGATACTCTCGACGCTCTCGATAACCGAATTCTAACG	I	A	Red	GTCTGCGCCTCGGGGATGTAGATCTCGATGCTCTCGGCGCTCTCGGTGGCCGAGTTCTGG[CG]GACGGACGCGGCGCGCTTGGCGGCCATCAGGCGCTTGCGGGCCTCCTGGCGCTGCGAGCT	37	18	3499253	CGCCAGAACTCGGCCACCGAGAGCGCCGAGAGCATCGAGATCTACATCCC	18	3489253	R					DLGAP1;DLGAP1	NM_001003809;NM_004746	Body;Body	chr18:3498941-3499358	Island			TRUE	18:3488942-3489345	18:3499060-3499350	Unclassified_Cell_type_specific	TRUE	3499253	3499376	NC_000018.9		KIRP
cg16672223	cg16672223	cg16672223	19804319	TTACAAAAAAAACCAACATTTCCACAACTATAACTTCTCCTAATCACACC			II			TGGCAGGGCCAGAACCATCTGGATGTGAGCTCGGGGCAGAGGAGACGCCAGGAGCACCAA[CG]GTGTGACCAGGAGAAGCCACAGTTGTGGAAATGCTGGTTCCTTCTGTAAAAATGCCTACG	37	16	81650677	CGGTGTGACCAGGAGAAGCCACAGTTGTGGAAATGCTGGTTCCTTCTGTA	16	80208178	F					CMIP;CMIP	NM_030629;NM_198390	Body;Body					TRUE		16:81649729-81650760	Promoter_Associated	TRUE	81650677	81650800	NC_000016.9		KIRP
cg03763518	cg03763518	cg03763518	18751403	CATCAAAACCCCCTTTTACCTCTCAATCTAAACAACTCTAACTAAAAACC			II			AAACATGTTTGCATCAAAACCCCCTTTTGCCTCTCAATCTGGGCAGCTCTGGCTGGGGAC[CG]GCAGTAACCGGAGATCTAGTCAGTCAGCCAGTAGGCGGGGAGTTCTGCCCCCTGGGAGGA	37	1	150245044	ATCAAAACCCCCTTTTGCCTCTCAATCTGGGCAGCTCTGGCTGGGGACCG	1	148511668	R					C1orf54	NM_024579	TSS200	chr1:150241047-150241654	S_Shelf					1:150244994-150245056	Unclassified_Cell_type_specific		150245044	150245167	NC_000001.10		KIRP
cg17771031	cg17771031	cg17771031	46738406	AACAACCACAAAACCCAACAATTCCTATAAATACTAACAAAAACCTAACA	28678434	GACAACCGCGAAACCCAACGATTCCTATAAATACTAACAAAAACCTAACG	I	A	Red	TGGGGCCTTGGCGACAACCGCGGGGCCCAGCGGTTCCTGTGGGTGCTGACAGGAGCCTGG[CG]GTGAGTGATGGAGGAGGCGGTTGTAAAATAGGTTACCGTCGGGCGCCCGGGGTTCACTCT	37	20	44875334	CGCCAGGCTCCTGTCAGCACCCACAGGAACCGCTGGGCCCCGCGGTTGTC	20	44308741	R					CDH22	NM_021248	Body	chr20:44875253-44875454	Island				20:44308610-44308848				44875334	44875457	NC_000020.10		KIRP
cg15649045	cg15649045	cg15649045	69616346	ACCAATCTTCCCCRCCAAAAAAACTAAAAATTTCAAAACTCAAAATTACC			II			AACCCATCCCCTCCGATTCCCCTCCTCCCCCCTCTCTCCCTGGTGTCAACTCGATTCCTG[CG]GTAACTCTGAGCCCTGAAATCCTCAGTCTCCTTGGCGGGGAAGATTGGCTTTGGGAACAG	37	7	100611501	CCAATCTTCCCCGCCAAGGAGACTGAGGATTTCAGGGCTCAGAGTTACCG	7	100398221	F	rs75541896	rs75746692			MUC12	NM_001164462	TSS1500	chr7:100608736-100609793	S_Shore		RDMR	TRUE					100611501	100611624	NC_000007.13		KIRP
cg20771240	cg20771240	cg20771240	72761415	ACACACAACTAAAAACTACAAACTCAAAAAAATCAAATCTATTAACTCCA	25736412	ACGCGCGACTAAAAACTACAAACTCGAAAAAATCAAATCTATTAACTCCG	I	A	Red	TGCCGAGGCGGCCCTGGGAAAGAGGAAGGGAAAGGTGGCACGGATTTCAAGGGAGGGACT[CG]GAGTTAACAGATCTGATCCTTCCGAGCCTGCAGTCTCTAGCCGCGCGCCCCCGCCCCCAC	37	11	133906693	CGGAGTTAACAGATCTGATCCTTCCGAGCCTGCAGTCTCTAGCCGCGCGC	11	133411903	F	rs73598729				LOC100128239	NR_027276	Body	chr11:133906735-133907359	N_Shore				11:133411756-133412708	11:133906394-133907907	Unclassified_Cell_type_specific		133906693	133906816	NC_000011.9		KIRP
cg21204492	cg21204492	cg21204492	22800421	AAACTAAATATCRAAACAAATAATAACCTCTCCTACTATTCCTTAAAATC			II			CTGGGCTAAAGAAACCCTGGGATGCCCATTCTGCCTGAGGCCCCCCCATCGCTGGGGCAC[CG]ACCTCAAGGAACAGCAGGAGAGGCCACCATTTGTCCCGACATTCAGCTCCCGGGGAAACC	37	8	56226992	AGCTGAATGTCGGGACAAATGGTGGCCTCTCCTGCTGTTCCTTGAGGTCG	8	56389546	F					XKR4	NM_052898	Body					TRUE					56226992	56227115	NC_000008.10		KIRP
cg10409560	cg10409560	cg10409560	67623366	AAAACAACATCAAATTCAACRCAATAACTACTCAATAAAAACCATAACTC			II			AGCTCCCCTTTAAAGCAACATCAGGTTCAACGCAGTGACTGCTCAGTAGAAGCCATGGCT[CG]CAGACACTGCTTCTCCTACTGGTTACTGGTATGCTGGTTGGTGGTAACTGTGGCAGAAGG	37	4	76481299	AAGCAACATCAGGTTCAACGCAGTGACTGCTCAGTAGAAGCCATGGCTCG	4	76700323	R				TRUE	C4orf26	NM_178497	1stExon										76481299	76481422	NC_000004.11		KIRP
cg25091527	cg25091527	cg25091527	48655310	CTAAAATTCRTAACRACAAAATTAAAACTACTCCAAACRAATTATAACAC			II			GCCAGCCGAAGGGACGCAAGGGGAACTGGCAAGCCACCGTTCTCCATGTGGGGAGACGGA[CG]TGTCACAACCCGCCTGGAGTAGTTCCAACTCTGTCGCCACGAATCCTAGCTCAGGAAAAG	37	13	110918683	TAGGATTCGTGGCGACAGAGTTGGAACTACTCCAGGCGGGTTGTGACACG	13	109716684	F					COL4A1	NM_001845	Body	chr13:110918324-110918725	Island			TRUE	13:109716165-109716768				110918683	110918806	NC_000013.10		KIRP
cg01532436	cg01532436	cg01532436	67680433	AATAAAAAATTCTATTTTCTCATTTAAAACTCCATTTCCCACCAACCCCC			II			TTTCTTAGTCAGATCCCGTACTTTTGTGGAGGGTAGAGGAGGCTTTGACCGCCGCGGCCC[CG]GGGGCTGGTGGGAAATGGAGTTCCAAATGAGAAAATAGAATTCCCCACTTCTCTTTCCCA	37	19	48983942	GTGGGGAATTCTATTTTCTCATTTGGAACTCCATTTCCCACCAGCCCCCG	19	53675754	F					CYTH2;CYTH2	NM_004228;NM_017457	3'UTR;3'UTR	chr19:48983562-48984175	Island			TRUE	19:53675320-53676347	19:48983374-48984648	Promoter_Associated	TRUE	48983942	48984065	NC_000019.9		KIRP
cg19933965	cg19933965	cg19933965	38608413	CCACAAACAAACAACCTAATCAAACCTCACAATAAAACATTAAAAAACCA	66611395	CCGCGAACAAACAACCTAATCAAACCTCGCAATAAAACGTTAAAAAACCG	I	A	Red	CAGCCCCGCGGGGACAGGGCGAAGCTCTGGACTCCTCCCAGCCACAGCATCTGCCAACAC[CG]GCTTCCCAACGTCCCACTGCGAGGCCTGATCAGGCTGCTTGCTCGCGGGGACGCCAGGAC	37	3	172858969	CGGCTTCCCAACGTCCCACTGCGAGGCCTGATCAGGCTGCTTGCTCGCGG	3	174341663	F					SPATA16;SPATA16	NM_031955;NM_031955	1stExon;5'UTR						3:174341663-174341756				172858969	172859092	NC_000003.11		KIRP
cg08750280	cg08750280	cg08750280	22759301	RTAACCAACCACRAACTTATATATACCTAAATCCTAAAAACTATACTAAC			II			CCTCCCCGGAGACCGACCAGCCTGCCCTAGGTGGGACCCTGTCCCCGCCGTCCCGGCCTG[CG]CCAGCACAGCCCCCAGGACCCAGGCACACACAAGCCCGTGGCTGGCCACGCTCCCAGCAG	37	16	1024642	CGCCAGCACAGCCCCCAGGACCCAGGCACACACAAGCCCGTGGCTGGCCA	16	964643	F	rs34455929							chr16:1020219-1021303	S_Shelf				16:964262-964840				1024642	1024765	NC_000016.9		KIRP
cg00174573	cg00174573	cg00174573	19715507	ACAACTACTCCCCAAAAAATATAAATACTTAAACRACCAATATTTTCCCC			II			GCCCCTCCTCTGCAGCTGCTCCCCAGAGAGTGTGAATGCTTAAACGGCCAATATTTTCCC[CG]GCTCAGCACAAAGCACCGTCATTGCAGGGCAGCCAGGAAGGGCTGTTAGCTTGATTGGGT	37	12	125172635	CGGGGAAAATATTGGCCGTTTAAGCATTCACACTCTCTGGGGAGCAGCTG	12	123738588	R												TRUE		12:125172381-125172957	Unclassified_Cell_type_specific		125172635	125172758	NC_000012.11		KIRP
cg14916079	cg14916079	cg14916079	20625510	CTAATAATAAAACCCCCCRAAAACAAAAATCAAAATAACCACAAATTTAC			II			GTGGATAGCGGGGATTCTCAGGATTAGGGCCTAGGGCCATTAAAGGCTGGGAGGTGGGGG[CG]TAAACCTGTGGCCACCCTGACCCCTGTCCTCGGGGGGCCTCACCACCAGGCCGAGGAGAC	37	10	120788696	TGGTGGTGAGGCCCCCCGAGGACAGGGGTCAGGGTGGCCACAGGTTTACG	10	120778686	F	rs11198741			TRUE	NANOS1	NM_199461	TSS1500						10:120778415-120780371				120788696	120788819	NC_000010.10		KIRP
cg06473363	cg06473363	cg06473363	18641340	ACACCCAAAATACCTTCTAATAAACCCCACTAATATATACTACTCAAACA	16804499	ACGCCCGAAATACCTTCTAATAAACCCCACTAATATATACTACTCGAACG	I	A	Red	ACAGACCCCCACCCAGGCAGCCCCACGGCCCAGGAGATAGCTCACAGCTGCCCCCTGGCC[CG]CTCGAGCAGCACACATCAGTGGGGTCCACCAGAAGGCATCCCGGGCGTTGATATTCCCCC	37	6	31631797	ACGCCCGGGATGCCTTCTGGTGGACCCCACTGATGTGTGCTGCTCGAGCG	6	31739776	F					BAT4	NM_033177	Body	chr6:31632815-31634093	N_Shore		RDMR					TRUE	31631797	31631920	NC_000006.11		KIRP
cg24945462	cg24945462	cg24945462	11651455	AACACAAAAACCCTCACAAACTTCTCAAATAAATAAACAAATAAAAATCA	16620475	AACACGAAAACCCTCGCAAACTTCTCGAATAAATAAACGAATAAAAATCG	I	T	Red	AGCAAGTGCAAGTGTGAGATTTAGAGATTCTAAGAGGGGAAGGGCCAGAGGTCTTGAAAA[CG]ACCTTCATTCGTTCATTCATTCGAGAAGTTTGCGAGGGCCTCCGTGTCCTGCGTTTAGTG	37	21	46714985	CGACCTTCATTCGTTCATTCATTCGAGAAGTTTGCGAGGGCCTCCGTGTC	21	45539413	F	rs73910619				LOC642852	NR_026943	Body	chr21:46714984-46715206	Island				21:45538722-45539652	21:46714374-46715423	Unclassified		46714985	46715108	NC_000021.8		KIRP
cg26515213	cg26515213	cg26515213	65699381	ATACCCTAAACAAAATCAAAACTAAAATTAATACACTAAATTTCTTACTC			II			CAGTTGATGCCATGCCCTAGGCAGGGTCAGAACTGAGGTTAGTACACTGAATTTCTTACT[CG]TTGTTCTTGTTCAGTCCTTCGAATACACAGAAGATACTGTTCTCCTGGAAGGCAGTAATA	37	12	94171127	CGAGTAAGAAATTCAGTGTACTAACCTCAGTTCTGACCCTGCCTAGGGCA	12	92695258	R					CRADD	NM_003805	Body					TRUE					94171127	94171250	NC_000012.11		KIRP
cg15717250	cg15717250	cg15717250	27809381	AAAACAACAACTACCCRCRTTAAAAATAAAACRCCCCAAACTAAAAATAC			II			CCACAGGGCGGGGTGCACAGGGGCTATTCCTTTACATGGAAAATATTTCGAGGTGAGTTG[CG]TACTTTCAGTCTGGGGCGTTCCATCTCTAACGCGGGCAGTTGCTGCTCTGCCCTCTGCCT	37	3	118895485	GAGCAGCAACTGCCCGCGTTAGAGATGGAACGCCCCAGACTGAAAGTACG	3	120378175	F					UPK1B	NM_006952	5'UTR					TRUE					118895485	118895608	NC_000003.11		KIRP
cg24159247	cg24159247	cg24159247	36792303	CCATCTCAAACAAACAACCCATCAATAACTAAAACTCTAATCAAAACTCA	19603390	CCATCTCGAACAAACGACCCGTCAATAACTAAAACTCTAATCAAAACTCG	I	T	Red	AGCTATGACAGAGCTTGGGGCTATTAGAAAAGAAGCCATCAGGGCTTTTCTCTCCTCGCA[CG]AGCCTTGATCAGAGCCTCAGTTACTGACGGGTCGTTTGCTCGAGATGGTAATCCTGCCTT	37	3	4575483	CCATCTCGAGCAAACGACCCGTCAGTAACTGAGGCTCTGATCAAGGCTCG	3	4550483	F		rs78308656			ITPR1;ITPR1;ITPR1	NM_002222;NM_001099952;NM_001168272	Body;Body;Body					TRUE					4575483	4575606	NC_000003.11		KIRP
cg23369632	cg23369632	cg23369632	52665354	ATCCTACACACTCAATAAACRAATCAAAATTATCTAAAATTTTTCATTTC			II			TCATCCAAGCCATCCTGCACACTCAGTGAACGGGTCAAGGTTATCTGGAGTTTTTCATTT[CG]TTCATTAACAGACTTGGACAGATCCTCATATCTCCCAACAATGTCATCTACTCCAAACAG	37	6	56438637	TCCTGCACACTCAGTGAACGGGTCAAGGTTATCTGGAGTTTTTCATTTCG	6	56546596	R					DST;DST;DST;DST;DST	NM_015548;NM_001144770;NM_183380;NM_001144771;NM_001144769	Body;Body;Body;Body;Body					TRUE					56438637	56438760	NC_000006.11		KIRP
cg25330387	cg25330387	cg25330387	33663334	CTACACCRTCAACCTCTACAAAAAACCTTAAATCTAAAAATTAAAACTTC			II			CCAAGATAGCACTACACCGTCAGCCTCTACAGAAGACCTTGGGTCTGAAAATTAAAACTT[CG]GGGGAATCTCAAGCAGCTTCTCCAAAGAGTCTTGCAAGGGGCCTCCCTGCACTAACTGGA	37	3	190039141	TACACCGTCAGCCTCTACAGAAGACCTTGGGTCTGAAAATTAAAACTTCG	3	191521835	R					CLDN1	NM_021101	Body	chr3:190039817-190040465	N_Shore		CDMR						190039141	190039264	NC_000003.11		KIRP
cg24384437	cg24384437	cg24384437	72710396	AATTAATAAATTTAAAAACAACTATTCTCCACTTCCAAACACTAAACCAC			II			TTGGTTAGGCTTAGTCCCCGACGGCGCAAGCGTGTCTGTGGTGTGCATTAGGATTGTAAA[CG]TGGCCCAGTGCCTGGAAGTGGAGAACAGCTGTCCCTAAATTCATTAATTAATTCAGTGTT	37	15	57724857	CGTGGCCCAGTGCCTGGAAGTGGAGAACAGCTGTCCCTAAATTCATTAAT	15	55512149	F		rs76828313			CGNL1	NM_032866	5'UTR					TRUE					57724857	57724980	NC_000015.9		KIRP
cg00279406	cg00279406	cg00279406	66695400	TATACCTAAATATACRCCTCAAACATACCCACTTTCTAATTCACCTACAC			II			TGGCGGAGCTCTGTGCCTGGATGTGCGCCTCAAACATGCCCACTTTCTGGTTCACCTGCA[CG]TTCTGCAACTCGCGCTGCAAGATCCGCAGCTTCCTCTTGGCCTCCTCCGGCCCTGGCGGG	37	1	226924739	CGTGCAGGTGAACCAGAAAGTGGGCATGTTTGAGGCGCACATCCAGGCAC	1	224991362	R					ITPKB	NM_002221	Body	chr1:226924560-226926553	Island				1:224990833-224993354				226924739	226924862	NC_000001.10		KIRP
cg25915539	cg25915539	cg25915539	38635502	ACAAACAATTCAAACTACATCCAACCCAAACCACTCAAAATCCCAATTCA	37764479	ACAAACAATTCGAACTACATCCAACCCAAACCACTCGAAATCCCAATTCG	I	T	Red	TTAAACAAAGCTCATTGAGTTGTGGAGCCATTGAAATGTAAACTAAGCGGTGCAATTAAA[CG]AACTGGGATCCCGAGTGGCCTGGGTTGGATGCAGCCCGAATTGCTTGCCTGTGTTATTTT	37	4	114214080	CGAACTGGGATCCCGAGTGGCCTGGGTTGGATGCAGCCCGAATTGCTTGC	4	114433529	F		rs78421612			ANK2;ANK2;ANK2	NM_001148;NM_001127493;NM_020977	Body;Body;Body			low-CpG:114433346-114434098		TRUE					114214080	114214203	NC_000004.11		KIRP
cg23087707	cg23087707	cg23087707	29758319	CATTAATAAACCTAACCATCAAAACAATTTCRAATTAATAAAAACTAAAC			II			CACAGTCACACACGTTCACGCCCAGGCGCTGTGCCTGCGGGGCAGAGGATGCGGGAACTC[CG]CTCAGTCTCTATCAACCCGAAACTGCTCTGATGGTCAGGCCTACTAATGTTAAAAATATT	37	12	132863869	CGCTCAGTCTCTATCAACCCGAAACTGCTCTGATGGTCAGGCCTACTAAT	12	131373942	F		rs34592717			GALNT9	NM_001122636	Body	chr12:132865236-132865506	N_Shore				12:131373733-131373943				132863869	132863992	NC_000012.11		KIRP
cg03830585	cg03830585	cg03830585	25794401	AACCACCTAAATATCAAAAAATCTAACAAATCCCTATTATTTTAAAACCC			II			CCCTTGACTCAAGCCACCTGAGTGTCAAGGAATCTGGCAGGTCCCTGTTGTTTTGGGGCC[CG]TGGTGGAATATGAGCTGAGAGCAGCATTTATCTGTAAACACAACAGTTCCTATTTTTTCC	37	3	4536777	CGGGCCCCAAAACAACAGGGACCTGCCAGATTCCTTGACACTCAGGTGGC	3	4511777	R					ITPR1;ITPR1;ITPR1	NM_002222;NM_001099952;NM_001168272	5'UTR;5'UTR;5'UTR	chr3:4534412-4535367	S_Shore					3:4536491-4536908	Promoter_Associated		4536777	4536900	NC_000003.11		KIRP
cg02202246	cg02202246	cg02202246	74768485	ATAATAATCAAAAAACTACCCRACACTAAAATACTAAATCRACAAAAACC			II			GGGAAATAAAGATAATAATCAGGAAGCTGCCCGGCACTGGAGTGCTGAGTCGGCAGGAGC[CG]CTGCCGGGACTTGGGAGAGTGTGGTGCTCACTGGAGTCTCCGGGCCAGAAGCAGCGACGC	37	10	134225218	CGGCTCCTGCCGACTCAGCACTCCAGTGCCGGGCAGCTTCCTGATTATTA	10	134075208	R		rs61865569			PWWP2B;PWWP2B	NM_138499;NM_001098637	3'UTR;Body						10:134074761-134075287	10:134223924-134225326	Unclassified	TRUE	134225218	134225341	NC_000010.10		KIRP
cg01774019	cg01774019	cg01774019	63775437	ATATCTAAATTTACCATCCAAAATCCTATAAAATAATTTATACCTACACC			II			GACCCTCCACTAGGGTTTATGCTCTTCATGAAGGGTTTGTAAGGGAGCAGATGCCTTCTG[CG]GTGCAGGCACAAACCATCTCATAGGATTCTGGATGGTAAACTTAGATATCACAGTTACAA	37	4	11637533	CGGTGCAGGCACAAACCATCTCATAGGATTCTGGATGGTAAACTTAGATA	4	11246631	F	rs78880525											TRUE					11637533	11637656	NC_000004.11		KIRP
cg08197287	cg08197287	cg08197287	55651469	TTCATTTCCCRAAAACTAACAATTTTCCACRTACACAATAATTTAAAATC			II			TCCACACTCGGTTCATTTCCCGAAAACTGACAGTTTTCCACGTGCACAGTAATTTGAGAT[CG]TTGTTTCAGGCTGAGGAAAGCCCACAGGCCGTTGTCTGGGGTGGGGGTAGGAGGGTATTG	37	4	87952173	CGATCTCAAATTACTGTGCACGTGGAAAACTGTCAGTTTTCGGGAAATGA	4	88171197	R					AFF1;AFF1	NM_001166693;NM_005935	Body;Body					TRUE					87952173	87952296	NC_000004.11		KIRP
cg12333618	cg12333618	cg12333618	25645454	ACAAAACCTAATCAAACTACTTACTCACAAAAACACCAAAACTTAAAACA	20724373	ACGAAACCTAATCAAACTACTTACTCGCGAAAACGCCAAAACTTAAAACG	I	T	Red	CAACGTCCCACTGCGAGGCCTGATCAGGCTGCTTGCTCGCGGGGACGCCAGGACTTGAAA[CG]TCCCGTGCCACGAGGCCCATCGCGCCCACAAGTGGCGCGGGTCACTGGCACCTCCCTAGT	37	3	172859037	GCGAGGCCTGATCAGGCTGCTTGCTCGCGGGGACGCCAGGACTTGAAACG	3	174341731	R					SPATA16	NM_031955	TSS200						3:174341663-174341756				172859037	172859160	NC_000003.11		KIRP
cg20655877	cg20655877	cg20655877	58735319	CAACTCTAACTATAATAAACCTACTAAAACTTTAACATCRCATCTTCTAC			II			TCTACCCTAGTCAACTCTAGCTGTAATAAGCCTACTGGAACTTTAACATCGCATCTTCTG[CG]ATTGCTTTCCTTACCATTGTAAGCTAAAATTACTCCTCTCTTTACTCTAGAAAATGATAG	37	11	88110442	CGCAGAAGATGCGATGTTAAAGTTCCAGTAGGCTTATTACAGCTAGAGTT	11	87750090	R												TRUE					88110442	88110565	NC_000011.9		KIRP
cg05328761	cg05328761	cg05328761	74743417	AAAAATATACAACAATACTTCTCTCTATACAACTTACCTACTTAAAAAAC			II			TCTCCACTGCAAACCACCGGGGTCAGGAAGCCTCCGGGTAATGCCCTCTCCCTCTTGTTT[CG]CTTTTTAAGTAGGTAAGCTGCACAGAGAGAAGCACTGTTGCATATTTCTGGACAGCTTAT	37	4	76480905	CGCTTTTTAAGTAGGTAAGCTGCACAGAGAGAAGCACTGTTGCATATTTC	4	76699929	F	rs6847623				C4orf26	NM_178497	TSS1500										76480905	76481028	NC_000004.11		KIRP
cg25528916	cg25528916	cg25528916	18786395	TACATACAAAAAAACAAACTTAATCTCCAAAATCCCAAATAAATAACACA	41615393	TACGTACAAAAAAACGAACTTAATCTCCGAAATCCCGAATAAATAACGCG	I	A	Red	GCGCTCCAGGAGCAGTTGTGCCTCCAGCCGGCTCACCTTCAGGAAGCACCTGTGGCGGGC[CG]CGTCACCCACTCGGGACCCCGGAGACCAAGTCCGCTCTTCTGCACGTAAACCCTGCCTCC	37	19	4328818	TACGTGCAGAAGAGCGGACTTGGTCTCCGGGGTCCCGAGTGGGTGACGCG	19	4279818	F	rs11882358				STAP2;STAP2	NM_001013841;NM_017720	Body;Body	chr19:4328658-4328865	Island				19:4279309-4279821	19:4328156-4328840	Unclassified		4328818	4328941	NC_000019.9		KIRP
cg06234051	cg06234051	cg06234051	13741442	TCTCTTTCTTCAATTATTTTTAAAATCATCTCAACCATCTTCACCCTTCA	68686480	TCTCTTTCTTCGATTATTTTTAAAATCATCTCGACCATCTTCGCCCTTCG	I	T	Red	CCCCAGCACTGGGAACAACCCGTCTACACACAGCTCACTCGACCTTGAGGAGGCCTCCCA[CG]AAGGGCGAAGATGGCCGAGATGATCCTAAAAATAACCGAAGAAAGAGAGGACCAACCAGA	37	17	70120541	TCTCTTTCTTCGGTTATTTTTAGGATCATCTCGGCCATCTTCGCCCTTCG	17	67632136	F	rs1042667				SOX9	NM_000346	3'UTR	chr17:70116274-70119998	S_Shore	high-CpG:67631968-67632147	RDMR		17:67631053-67632144				70120541	70120664	NC_000017.10		KIRP
cg09836921	cg09836921	cg09836921	32710454	CATTTCTCCACTAACTTCCTAAAAAACATACCTAAAAAAAATTTTCCCCA	34608325	CGTTTCTCCACTAACTTCCTAAAAAACGTACCTAAAAAAAATTTTCCCCG	I	A	Red	GGCACAAGCCAAGGAAGAGGGGAAAGGAGAAACCTGACGGACACGTCTGCGACAAATCCC[CG]GGGAAAATCCCCCCCAGGCACGTCCCTCAGGAAGCCAGTGGAGAAACGCTTCTCAGGACC	37	16	1582320	CGTTTCTCCACTGGCTTCCTGAGGGACGTGCCTGGGGGGGATTTTCCCCG	16	1522321	F					IFT140	NM_014714	Body	chr16:1583809-1584641	N_Shore				16:1522055-1522410	16:1582161-1582500	Unclassified		1582320	1582443	NC_000016.9		KIRP
cg00804587	cg00804587	cg00804587	21696393	CACATAATATAAAACAATTAATATAATTTCTCAAAAAAAATACTCCAACC			II			GGCATAACAGACACATGATATAAGACAATTAATGTGATTTCTCAAGGAAGATACTCCAGC[CG]TGAATCATTATTATCTAAGTAAATGGGAATTTAATGACTTTTCGGACAAGGAACTCGAAA	37	3	190038679	CGGCTGGAGTATCTTCCTTGAGAAATCACATTAATTGTCTTATATCATGT	3	191521373	R					CLDN1	NM_021101	Body	chr3:190039817-190040465	N_Shore		CDMR						190038679	190038802	NC_000003.11		KIRP
cg15909232	cg15909232	cg15909232	33788389	TTCACCCRATAAACACCCCAAACRTTCTAAAAAACTATAATACAAAAAAC			II			TTCCAGAGCTGCGAGGCAGAGCCGCAGCCTCGTTGGCTGCAGGGAGAAACCTCTGATACT[CG]TCTCCTGCATCACAGCCTTCCAGAACGCCTGGGGTGTTCACCGGGTGAAGCTACTCCACC	37	7	156235420	CGTCTCCTGCATCACAGCCTTCCAGAACGCCTGGGGTGTTCACCGGGTGA	7	155928181	F												TRUE					156235420	156235543	NC_000007.13		KIRP
cg06577725	cg06577725	cg06577725	13732312	TATTAACAAATACTATAACTAAAAAAAATCCAAAACTTCRCCCTATCCCC			II			CTTTAACTGGGCAGACCTGAATGATTCTCCTCCTACCTAAGCAGTTGTGGCTCAGCCCCG[CG]GGGACAGGGCGAAGCTCTGGACTCCTCCCAGCCACAGCATCTGCCAACACCGGCTTCCCA	37	3	172858917	GTTGGCAGATGCTGTGGCTGGGAGGAGTCCAGAGCTTCGCCCTGTCCCCG	3	174341611	F	rs2673501			TRUE	SPATA16;SPATA16	NM_031955;NM_031955	1stExon;5'UTR										172858917	172859040	NC_000003.11		KIRP
cg02590401	cg02590401	cg02590401	69659466	AATCATCRACCCAAAAAAATCRTAAAAAATAAAATCCCAAAATAAACAAC			II			CAGGGAAACGGAGTCATCGACCCAAGAAGGTCGTGGGAGATGAGGTCCCAGGGTAAACAG[CG]GGTCCCGCCACTATGTCACCCTTTCCTGCCGCCTCCCCGGATGAACTGCATGCAGGGCGG	37	19	48984071	GTCATCGACCCAAGAAGGTCGTGGGAGATGAGGTCCCAGGGTAAACAGCG	19	53675883	R	rs73050916				CYTH2;CYTH2	NM_004228;NM_017457	3'UTR;3'UTR	chr19:48983562-48984175	Island		DMR	TRUE	19:53675320-53676347	19:48983374-48984648	Promoter_Associated	TRUE	48984071	48984194	NC_000019.9		KIRP
cg10506618	cg10506618	cg10506618	70600392	ATTAACTAAAATCATAACAAATAACCAATCAATATTTTCCATCTAACTCC			II			CCCTAGAGACTGTTGGCTGAGATCATAGCAGATAGCCAATCAGTGTTTTCCATCTGGCTC[CG]TTACCTGTTGAATTAATCTTGCCATCTGCTTATTGTGAAAGCCAAAAAGCTAAGTGTTTA	37	3	42246902	CGGAGCCAGATGGAAAACACTGATTGGCTATCTGCTATGATCTCAGCCAA	3	42221906	R					TRAK1;TRAK1	NM_001042646;NM_014965	Body;Body	chr3:42243930-42244371	S_Shelf			TRUE					42246902	42247025	NC_000003.11		KICH
cg08884979	cg08884979	cg08884979	50628325	CATTCTCTAATTTAAAAACATTAACCATTAACATTTCAAAAAAACCTTAC			II			AACTTCAGGTCCCTGCAACTCAGCCCCCACCACAAACACAGCCCTGGAAACATACAGTGG[CG]CAAGGTCCTCTTGAAATGTTAATGGTTAATGTTCCCAAACCAGAGAATGCTTTGAAAATG	37	15	52012670	ATTCTCTGGTTTGGGAACATTAACCATTAACATTTCAAGAGGACCTTGCG	15	49799962	F					SCG3;SCG3	NM_001165257;NM_013243	3'UTR;3'UTR										52012670	52012793	NC_000015.9		KICH
cg15867829	cg15867829	cg15867829	67690505	AAAATCACTATCATTCTCCCACCTACTACAAATACTAACTAAAAAAATAC			II			CAATTCAGGCAGAGATCACTATCATTCTCCCACCTGCTGCAGATACTAGCTGGAAAGGTA[CG]TTTTTCTTTCCTAGTGTCTCTGGGCCAAGGCAATGCTAAGAGGTTTGGAGCCCAAGATGC	37	4	135121050	CGTACCTTTCCAGCTAGTATCTGCAGCAGGTGGGAGAATGATAGTGATCT	4	135340500	R					PABPC4L	NM_001114734	3'UTR										135121050	135121173	NC_000004.11		KICH
cg11473616	cg11473616	cg11473616	61737351	AACTAATATAAAACTTCTAACTCTAAATAAATAACCTTTTTATAAACACC			II			GTTCAGTGATCCAGCTTTCATATCAGGTGATCAGGACAACCAGGCCAATCTGATAGGGGG[CG]GTGTTTATAAAAAGGCCACTCACCTAGAGCCAGAAGCTCCACACCAGCCATTACAACCCT	37	15	75041150	GCTGGTGTGGAGCTTCTGGCTCTAGGTGAGTGGCCTTTTTATAAACACCG	15	72828203	F					CYP1A2	NM_000761	TSS200										75041150	75041273	NC_000015.9		KICH
cg13587665	cg13587665	cg13587665	63677476	ATCCAATTTCTAACAAAACTAATTAATCCAAATAACCTAAATAAATAACC			II			TTTGTGGCCAGATCCAGTTTCTGGCAGGACTGGTTAGTCCAGGTGGCCTGGATGGATGGC[CG]AGATAAGGTCTGTGCAGATTGGCCAGGCTGGGCAGGAGACCCAAGCGGGACAAAGACAGG	37	3	128154244	CGGCCATCCATCCAGGCCACCTGGACTAACCAGTCCTGCCAGAAACTGGA	3	129636934	R								chr3:128151656-128152180	S_Shelf								128154244	128154367	NC_000003.11		KICH
cg20892287	cg20892287	cg20892287	38743371	ATAACTATATTTAACAATAAATTCATCAAAATACAACAACTCTACATTCC			II			AATTATTCCAAATGACTATATTTAGCAGTAGATTCATCAGGATACAACAGCTCTGCATTC[CG]TACAAGAGTGTAGAAAATAAATCATAATCCAACTGGTTCCAACCTCACCACCACAGGTTA	37	11	128893851	CGGAATGCAGAGCTGTTGTATCCTGATGAATCTACTGCTAAATATAGTCA	11	128399061	R				TRUE	RICS;RICS;RICS	NM_014715;NM_001142685;NM_014715	1stExon;Body;5'UTR					TRUE					128893851	128893974	NC_000011.9		KICH
cg05274650	cg05274650	cg05274650	42642486	AAAACCTATTTCCTAACCCAATTTTCTCCCCAATCTCTATTTAACTATTC			II			TGCAGGTACAGGAGGCCTGTTTCCTGACCCAGTTTTCTCCCCAATCTCTATTTAGCTGTT[CG]CTAGTGATGCTCCTGGCATGCCAATCAGATACTGCAGCCGGCAGTGCAGTTTGTTACAAC	37	11	17928213	AGGCCTGTTTCCTGACCCAGTTTTCTCCCCAATCTCTATTTAGCTGTTCG	11	17884789	R					SERGEF	NM_012139	Body					TRUE					17928213	17928336	NC_000011.9		KICH
cg14796908	cg14796908	cg14796908	35647482	CTCCAAAAACCTTATATAAATTACTAAAAAAACTACTATCCTTCTAACCC			II			GCTAGAAAGTAATCAAAGGGAGTTGAAACCTAACAGTGAACTTCAACACAAATCAACACG[CG]GGTCAGAAGGACAGCAGTTTCCTCAGCAATTCATATAAGGCCTTTGGAGAAATATGGAAA	37	4	159078866	CGGGTCAGAAGGACAGCAGTTTCCTCAGCAATTCATATAAGGCCTTTGGA	4	159298316	F					FAM198B;FAM198B;FAM198B	NM_001031700;NM_001128424;NM_016613	Body;Body;Body					TRUE					159078866	159078989	NC_000004.11		KICH
cg20695587	cg20695587	cg20695587	43678376	ATCAATTTTATACCAACTAACTCCACACAATAAAATAATTATCAATATCC			II			ACAAGAACATGATCAGTTTTGTGCCAACTGGCTCCACACAGTGAAGTAATTGTCAATATC[CG]CATAGAGAAGCTCCAAGTAGTAGAGGGCTCAGAATGTGCAACTTGTGATGATTCAGAAGA	37	4	68995759	TCAGTTTTGTGCCAACTGGCTCCACACAGTGAAGTAATTGTCAATATCCG	4	68678354	R				TRUE	TMPRSS11F	NM_207407	TSS200										68995759	68995882	NC_000004.11		KICH
cg14406401	cg14406401	cg14406401	63705385	ATAACCTAAAAAACRTATATTCCTTAACTCCTTCCTAAACTCATTCATTC			II			TAATGTCTGTTGTGGCCTGAAAAGCGTGTGTTCCTTGGCTCCTTCCTAGGCTCATTCATT[CG]CTCATCAAGCTTTGAGTGAGCTCCTGCCCTGTGCCCACATGTAGGAACTCCCCTCTCTCT	37	11	20063898	TGGCCTGAAAAGCGTGTGTTCCTTGGCTCCTTCCTAGGCTCATTCATTCG	11	20020474	R					NAV2;NAV2;NAV2;NAV2	NM_182964;NM_001111018;NM_145117;NM_001111019	Body;Body;Body;Body					TRUE					20063898	20064021	NC_000011.9		KICH
cg07699978	cg07699978	cg07699978	68721402	RATATATATAATCATTATTTACTTTCCTTCTTAACACACTACCTAATACC			II			AATCAGATGACGATATGTATAGTCATTATTTACTTTCCTTCTTAGCACACTACCTGATGC[CG]TGAGATCCTGGAACATGCACCATGTGCCTATCCGGTTCTGGCAAGACGCTTCTAGCTGTT	37	12	63194001	CGGCATCAGGTAGTGTGCTAAGAAGGAAAGTAAATAATGACTATACATAT	12	61480268	R					PPM1H	NM_020700	Body	chr12:63195657-63195909	N_Shore					12:63193890-63194025	Unclassified		63194001	63194124	NC_000012.11		KICH
cg27534624	cg27534624	cg27534624	53760368	AAACTACAACCTAAACCTCRTAATCAACRACCCAAAATATAACTAATAAC			II			AGGGCCTGCTTGGACTGCAACCTGGGCCTCGTGATCAGCGACCCAGGGTGTGGCTGGTGG[CG]GGCAGCAGGGCTCACCAGGAAGTGTCCCCAGGGACTCGGGTGGTGGGGGGATGGGAGCCA	37	12	7072727	GACTGCAACCTGGGCCTCGTGATCAGCGACCCAGGGTGTGGCTGGTGGCG	12	6942988	R					MIR141;MIR200C	NR_029682;NR_029779	TSS1500;TSS200										7072727	7072850	NC_000012.11		KICH
cg04570669	cg04570669	cg04570669	65690355	TTATCCTACCCCATATTTCTCATAACCATCRAAAATTTAACATTTACTTC			II			TTTTATCAACCTTATCCTGCCCCATATTTCTCATGGCCATCGGGAATTTAGCATTTGCTT[CG]TATTATTTGCTTGGTTCAAAATGAATCAAGATGCTGTCCTTTTTTATGTTGCAACATTGG	37	4	71063474	CGAAGCAAATGCTAAATTCCCGATGGCCATGAGAAATATGGGGCAGGATA	4	71098063	R				TRUE	ODAM	NM_017855	Body					TRUE					71063474	71063597	NC_000004.11		KICH
cg21106695	cg21106695	cg21106695	18617339	TAATATATACTTTTTCATATCTCCCCAATAATTAAACAATTTTTATATAC			II			GCTCTGAGGAGTAATGTATGCTTTTTCATATCTCCCCAGTAATTAGGCAATTTTTATGTA[CG]AGATGGTTTATAGCACACACACCTACATCATTCTGACCTTTCTTCTGTTTACCTGCAGCG	37	14	97370064	AATGTATGCTTTTTCATATCTCCCCAGTAATTAGGCAATTTTTATGTACG	14	96439817	R												TRUE					97370064	97370187	NC_000014.8		KICH
cg00996764	cg00996764	cg00996764	14669382	TTAACTTCCTACCAATCTAAAAACTTAATAAAACCAAATTACCAATCTTC			II			AGCAAACAAAACAGATGTATAGATTAGAGTGTGGAGAAAACAGAGGAAAACTTGCAGTTA[CG]AAGACTGGCAACTTGGCTTTACTAAGTTTTCAGACTGGCAGGAAGTCAAACCTATTAGGC	37	19	51382591	CGAAGACTGGCAACTTGGCTTTACTAAGTTTTCAGACTGGCAGGAAGTCA	19	56074403	F					KLK2;KLK2	NM_005551;NM_001002231	3'UTR;3'UTR										51382591	51382714	NC_000019.9		KICH
cg17980610	cg17980610	cg17980610	73620451	CTCCTTATACACCCAAAAATTAAAAAAAACCATACACTAACCACTCAAAC			II			CCCCACCCCAGCTTTAGGCTACAGATGAAGATCAGGGAGGCTGGAGGCTCAAGCTCCAGA[CG]CCTGAGTGGCCAGTGCATGGCCCTTCTCAATTTCTGGGTGCACAAGGAGCCACCATCAGT	37	11	45942789	CGCCTGAGTGGCCAGTGCATGGCCCTTCTCAATTTCTGGGTGCACAAGGA	11	45899365	F		rs35137569			GYLTL1B	NM_152312	TSS1500	chr11:45943513-45944852	N_Shore								45942789	45942912	NC_000011.9		KICH
cg14142836	cg14142836	cg14142836	13724478	CTCTACTTAACCTCTCTACRCTCAATTATACAATAAATTAAAAACATCTC			II			ACTTAGATGCTCTCTACTTGGCCTCTCTGCGCTCAGTTGTACAGTAAATTAGGGACATCT[CG]CTGCCTGGAACACGGTCTTCTAGGGAGTCTCCACTCCCTGCCAGCCTCCACTGGGATCCG	37	19	18967276	TCTACTTGGCCTCTCTGCGCTCAGTTGTACAGTAAATTAGGGACATCTCG	19	18828276	R					UPF1	NM_002911	Body	chr19:18965635-18966085	S_Shore					19:18967061-18967610	Gene_Associated	TRUE	18967276	18967399	NC_000019.9		KICH
cg02322205	cg02322205	cg02322205	43745400	AACCTCTTCATTCTTAACTTATTATAAAACACCATAACAACAAAAAATAC			II			GGTTCGAACTCAACCTCTTCATTCTTGGCTTGTTATAAGACACCATGGCAACAGAGAATA[CG]TAGGACATGTTTCTGCCCTCAGGGAGGTTGCAGAGGGTGGAGGAGACAAAACATCCACAG	37	12	52640110	ACCTCTTCATTCTTGGCTTGTTATAAGACACCATGGCAACAGAGAATACG	12	50926377	R		rs936333	TRUE		KRT7	NM_005556	Body	chr12:52639195-52639416	S_Shore								52640110	52640233	NC_000012.11		KICH
cg21851713	cg21851713	cg21851713	38747374	CAAAAAACTCAAATAAAAACAAATCTTACCTTACTCTTAAAATACCAAAC			II			ACACCACTTCTCTCCCCAGCCAGACTCCCAACAAATGTGAAAAACCCAAACCCAACTCAG[CG]TCTGGCACTTTAAGAGCAAGGCAAGACCTGCTCTCACCTGAGCTTTCTGACCCAATTACC	37	1	209976282	AGAAAGCTCAGGTGAGAGCAGGTCTTGCCTTGCTCTTAAAGTGCCAGACG	1	208042905	F					IRF6	NM_006147	5'UTR	chr1:209979316-209979666	N_Shelf								209976282	209976405	NC_000001.10		KICH
cg16234490	cg16234490	cg16234490	17753508	ATTCCCAAAATAACAATCTATAATCCCACAATAATCTCTATCTTATCACC			II			AAATAATGTATGTTCCCAAAATAGCAGTCTGTGATCCCACAGTAATCTCTGTCTTATCAC[CG]AGGCTGGCATAACTTTTTAGCAGCTGGCCTGGCTGTCTTTCTGTTCAGTTCCATCTTCTC	37	4	77138082	CGGTGATAAGACAGAGATTACTGTGGGATCACAGACTGCTATTTTGGGAA	4	77357106	R								chr4:77134566-77135377	S_Shelf								77138082	77138205	NC_000004.11		KICH
cg24248505	cg24248505	cg24248505	61722377	CCTTCTTAAAAAACCAACCAACTTAAAACAAACACTCTACTACCATAAAC			II			TTTTTTTTTCTCCTTCTTAAAAAGCCAGCCAGCTTGAGGCAGGCACTCTGCTACCATGGA[CG]AGAAGAAAGCATTTCCCTTACAAAGAACAGCTGGGGGTCATGTCGAGGTTCCACACCCTG	37	7	105279790	CGTCCATGGTAGCAGAGTGCCTGCCTCAAGCTGGCTGGCTTTTTAAGAAG	7	105067026	R					ATXN7L1;ATXN7L1	NM_020725;NM_138495	Body;Body						7:105067026-105067119				105279790	105279913	NC_000007.13		KICH
cg14343210	cg14343210	cg14343210	35714395	CACTTATTATCACTATTTATTTTAACACATTTAATATACCCTACAAAAAC			II			ATAATGTATCGCACTTATTGTCACTATTTGTTTTGGCACATTTGATGTGCCCTGCAGAGA[CG]TTTTATGATATATTTTCCTAGATATATAAATTAATTCCATTCATAGTGAGTGACTACAGA	37	4	114328366	CGTCTCTGCAGGGCACATCAAATGTGCCAAAACAAATAGTGACAATAAGT	4	114547815	R												TRUE					114328366	114328489	NC_000004.11		KICH
cg03190578	cg03190578	cg03190578	37669404	CCTTAAAAATTCCTCCAACCTCRTAAACCAACTCTATAACAAAAATAAAC			II			AGGTCAACAAGACCTTTGCAGGCAGTACTGGGGACAGGAGGCAGGGTTATTTTTCAAGCC[CG]CTCACTCCTGTTACAGAGCTGGCTCACGAGGCTGGAGGAATCTCCAAGGTTGCTCAGAAC	37	3	13517897	CTTGGAGATTCCTCCAGCCTCGTGAGCCAGCTCTGTAACAGGAGTGAGCG	3	13492897	F								chr3:13520912-13521319	N_Shelf								13517897	13518020	NC_000003.11		KICH
cg24794313	cg24794313	cg24794313	50600467	TTCCACATCAAACCATCAAATCTTAAAAACCAACAATTATCTAAAATTCC			II			CACTTTATATTTTGCTACAAAATTAATGAAGGCTGCATGCAGGTGAAACATTAGTAGACA[CG]GAATTCTAGATAACTGTTGGTTCTCAAGATCTGATGGTCTGATGTGGAAAATTAATATGC	37	4	83551080	CGGAATTCTAGATAACTGTTGGTTCTCAAGATCTGATGGTCTGATGTGGA	4	83770104	F	rs1065403				SCD5	NM_001037582	3'UTR					TRUE					83551080	83551203	NC_000004.11		KICH
cg22934449	cg22934449	cg22934449	23771484	CAATTTAAACAATAAAAACTCAAACTTCTAATCTACAATAAAACCTATTC			II			TTCCACAGAACCAGTTTGGGCAGTAGGAACTCAGGCTTCTGGTCTGCAGTGGAGCCTGTT[CG]CCTCTAATAGCCAGTTTACAGCACTTGCCTTAGCCTGTTTCACAGACTTGTCCACTTACC	37	14	104199773	AGTTTGGGCAGTAGGAACTCAGGCTTCTGGTCTGCAGTGGAGCCTGTTCG	14	103269526	R					ZFYVE21	NM_024071	3'UTR							14:104199687-104199777	Gene_Associated_Cell_type_specific		104199773	104199896	NC_000014.8		KICH
cg19914238	cg19914238	cg19914238	67603355	ATAAAAAACCAAAAATATTATACACACAACTCAAAATATACAAATCCTCC			II			TCTCACGTGATGTAAGGGGCCAGGGGTGTTATGCACACAGCTCAGGGTGTGCAAGTCCTC[CG]CTGGGCCAGGGCAGACACAGGCAGGCAGGGCCAGTGGGTGACACAGGCCGTCACTCACCC	37	2	113483728	TAAGGGGCCAGGGGTGTTATGCACACAGCTCAGGGTGTGCAAGTCCTCCG	2	113200199	R												TRUE		2:113483339-113485483	Unclassified		113483728	113483851	NC_000002.11		KICH
cg23258400	cg23258400	cg23258400	41801349	CTCATTCTATCTAAAAACATAACTACTAAAAATTCTAAAAACCTAAATTC			II			CTTGTCAACATCTCATTCTATCTGGGAGCATGGCTGCTAAGGATTCTAGGAGCCTGAGTT[CG]GAGAATGCTACCTACCTTTGATCTAATTGGAGTAGAAATCAAGATACAGTCACATTGTCA	37	14	72113798	TCATTCTATCTGGGAGCATGGCTGCTAAGGATTCTAGGAGCCTGAGTTCG	14	71183551	R					SIPA1L1	NM_015556	Body					TRUE					72113798	72113921	NC_000014.8		KICH
cg26092367	cg26092367	cg26092367	29721386	TACCATTCAAAAAACAATATCATTATCACCTAAAATACCCTACTAAAATC			II			ACAGCAGGAAAAAAACCCCACAATTAGATAACTAAAGTTAAAAAAAATAGCTGAAACTTC[CG]ATCCCAGCAGGGCACCTCAGGTGATAATGACATTGCCCTCTGAATGGCACAAAGGGAGCT	37	6	145431290	GCCATTCAGAGGGCAATGTCATTATCACCTGAGGTGCCCTGCTGGGATCG	6	145472983	F												TRUE					145431290	145431413	NC_000006.11		KICH
cg09920043	cg09920043	cg09920043	51796490	CCATAATAAAAAAAACACACTTATTAAAAATTAAATATCCCAACTAAACA	36618354	CCATAATAAAAAAAACACGCTTATTAAAAATTAAATATCCCGACTAAACG	I	C	Grn	GTCACTGTTGTTCCATAATAGAGGAAACACGCTTGTTGAAAATTAAATGTCCCGGCTGGG[CG]CAGTGGCTCATGCCTGTAATCCCAGCACTTTGGGAGGCCGAGGCGGGTGGATCACCTGAG	37	12	50617546	CGCCCAGCCGGGACATTTAATTTTCAACAAGCGTGTTTCCTCTATTATGG	12	48903813	R					LIMA1;LIMA1;LIMA1	NM_001113546;NM_001113547;NM_016357	Body;TSS1500;Body										50617546	50617669	NC_000012.11		KICH
cg18986078	cg18986078	cg18986078	39640395	AAAATACCTATACCTACCTAAACATATTCAACAATAAAAAAACTTAAATC			II			CTCTATTAAAGAGTCATTAAAATCATGTGGCCAGGGAACAAATACAGTCTTCGAATGTGA[CG]ATTCAAGCTTCCTCATTGCTGAACATGTTTAGGCAGGTACAGGCATCCTTAGGTGTCCAC	37	14	21510323	GGATGCCTGTACCTGCCTAAACATGTTCAGCAATGAGGAAGCTTGAATCG	14	20580163	F	rs28403305				RNASE7	NM_032572	TSS200										21510323	21510446	NC_000014.8		KICH
cg14235574	cg14235574	cg14235574	50623353	CAACAAATACTACAAATACATTAAAAAACTAACCRCCTAACRTTAACCTC			II			GGTCTGAGGAGCAGCAAATGCTACAAATGCATTGGGGAGCTGGCCGCCTGGCGTTAACCT[CG]TAACTCAGAATTAATTACAGGAGCACACACTCAGATCTGGGAAGATTAGTGTAGGAGACT	37	9	112080226	CGAGGTTAACGCCAGGCGGCCAGCTCCCCAATGCATTTGTAGCATTTGCT	9	111120047	R					EPB41L4B;EPB41L4B	NM_019114;NM_018424	Body;Body	chr9:112081402-112082905	N_Shore		RDMR						112080226	112080349	NC_000009.11		KICH
cg18235746	cg18235746	cg18235746	74796359	TAAACCTACTCATAAAAATATAACTTACCCTTTCTTAAAATTATAATAAC			II			TAAGACTAGAATAGACCTGCTCATGGGAATATGACTTGCCCTTTCTTGAAATTGTGGTGA[CG]TGAATGGTGCTTGCTTTGACATTCATCCATTTATTCTTTCTGAAAACATTTGTTAAGTGT	37	7	113011963	CGTCACCACAATTTCAAGAAAGGGCAAGTCATATTCCCATGAGCAGGTCT	7	112799199	R												TRUE					113011963	113012086	NC_000007.13		KICH
cg23008083	cg23008083	cg23008083	36772400	AAACCTAACCACAAAAAAATCTCTCTAAAATCAACAATTTCTAAAATAAC			II			TCAGGAAGGTGTTTTGAGATTTGTAGAGTCTGTGAACAGATAAGAATCGAATTCTCACTT[CG]TCACTCTAGAAACTGCTGACCTTAGAGAGACTTTTCTGTGGCCAGGCTTATGTCTGAGGA	37	2	161057625	CGTCACTCTAGAAACTGCTGACCTTAGAGAGACTTTTCTGTGGCCAGGCT	2	160765871	F					ITGB6	NM_000888	TSS1500										161057625	161057748	NC_000002.11		KICH
cg11118584	cg11118584	cg11118584	41640304	AACCTACCTAAAATATTAACAACAAAAATATAATTAAAAACTACCTCTTC			II			GGTGGATAAAGAACCTGCCTAGAATATTAGCAGCAGAAGTATAATTAGAAGCTACCTCTT[CG]ATTAAAACAAACATTCACAAATAGACACTTGGGATTTTAGTCACCACTATTTCAAAGTAG	37	3	189724147	CGAAGAGGTAGCTTCTAATTATACTTCTGCTGCTAATATTCTAGGCAGGT	3	191206841	R					LEPREL1;LEPREL1	NM_001134418;NM_018192	5'UTR;Body					TRUE					189724147	189724270	NC_000003.11		KICH
cg25747783	cg25747783	cg25747783	61801356	TAATCAAAAAACAAACAATCCTATAATATTTAAAATCTCCCTTAACTACC			II			ACAGAAGCAGGTAATCAAAGAACAAACAGTCCTGTGGTGTTTGGAGTCTCCCTTGGCTAC[CG]CCAAAGCCTCTGTTTGATTTCTTGCATGGCAACAAAACCAGGAGGGGAAGCTGAGTGGCT	37	7	105603622	AATCAAAGAACAAACAGTCCTGTGGTGTTTGGAGTCTCCCTTGGCTACCG	7	105390858	R					FLJ23834	NM_152750	TSS200										105603622	105603745	NC_000007.13		KICH
cg13643060	cg13643060	cg13643060	48797465	TATACTAAAAACCCAAAAAAACTTTAATCAATTCTCAAATTACTAAAATC			II			GATGTGGACACTGTGCTGAAAGCCCAAGGAAGCTTTAATCAATTCTCAAGTTGCTAGGAT[CG]TCCACTCAAGTTTATTTTGCCAGCTCTGCCTGGTATGAAACTGTCAATAGATATAACACA	37	7	95765717	GTGCTGAAAGCCCAAGGAAGCTTTAATCAATTCTCAAGTTGCTAGGATCG	7	95603653	R					SLC25A13;SLC25A13;SLC25A13	NM_014251;NM_001160210;NR_027662	Body;Body;Body					TRUE					95765717	95765840	NC_000007.13		KICH
cg25886621	cg25886621	cg25886621	55605413	AAACAATTTTCCAAATCAAATATATACTTATATTTATCTTTACCCTACTC			II			GGCTACCGAAGTCATGTCATTAAAGAATCAATGTTTGAAAATCCTGTTTCTAACCATCTT[CG]AGCAGGGCAAAGACAAACACAAGCACATATCTGATCTGGAAAACTGCCTGTCCTCTGTGA	37	12	93130251	CGAGCAGGGCAAAGACAAACACAAGCACATATCTGATCTGGAAAACTGCC	12	91654382	F					PLEKHG7	NM_001004330	TSS200										93130251	93130374	NC_000012.11		KICH
cg16322478	cg16322478	cg16322478	49775394	TATCTCATTAATATTAAATAAACACCTAAAAACACCTTTCTAATAACCTC			II			AGACATTTGGCTGTCTCATTAATATTAAGTAAACACCTGAAAACACCTTTCTGGTAGCCT[CG]AAAATCAGTGAACACATACACATCATATTCTAAAACCAATTTGTTGATGATAAAACATAT	37	6	142698737	CGAGGCTACCAGAAAGGTGTTTTCAGGTGTTTACTTAATATTAATGAGAC	6	142740430	R					GPR126;GPR126;GPR126;GPR126	NM_020455;NM_001032394;NM_198569;NM_001032395	Body;Body;Body;Body					TRUE					142698737	142698860	NC_000006.11		KICH
cg06822690	cg06822690	cg06822690	15785391	CCCCATTTAACAATTAAATCAAAACTACCTAACACATAATTTTAATTTCC			II			AAGCTGCAGAAGGAGGAAAAATCAGAGATTGGTGACTGACCAAAGGAAGCACCTGCTTTC[CG]GAAATTAAAATCATGTGTTAGGCAGCTCTGACTTAATTGCCAAATGGGGTGAAGCCCAGC	37	1	82040009	CCCATTTGGCAATTAAGTCAGAGCTGCCTAACACATGATTTTAATTTCCG	1	81812597	F												TRUE					82040009	82040132	NC_000001.10		KICH
cg01298304	cg01298304	cg01298304	58686416	TCCCACCTTAACTAAATCCTCTTACAACCTAAAACCTTTTCTTTTTTCTC			II			TGAGATAGAGAGGAGGTAAACTGAAAATCCAGTAGGATTGCTTTGGTTTCTGTAAAGTGA[CG]AGAAAAAAGAAAAGGTTTCAGGTTGCAAGAGGACCCAGTTAAGGTGGGACAACAGGAATC	37	1	27151310	CCCACCTTAACTGGGTCCTCTTGCAACCTGAAACCTTTTCTTTTTTCTCG	1	27023897	F	rs78629195							chr1:27153033-27153243	N_Shore								27151310	27151433	NC_000001.10		KICH
cg09538401	cg09538401	cg09538401	46722389	ATAAAAATCACAATAAAAAAACTACTACAACAAAAACRAACACACCAAAC			II			AAGGTGTCCGAGTGAAGATCACAGTGAAGGAGCTGCTGCAGCAAAGACGGGCACACCAGG[CG]GCCTCCGGGGGAACCGTAAGCATAAGCCCTTCCCTCATTCCCCAGCCCATGCCAGGCCTC	37	11	111171330	TGAAGATCACAGTGAAGGAGCTGCTGCAGCAAAGACGGGCACACCAGGCG	11	110676540	R					C11orf93;C11orf92	NM_001136105;NM_207429	5'UTR;TSS1500	chr11:111169304-111170428	S_Shore								111171330	111171453	NC_000011.9		KICH
cg18946437	cg18946437	cg18946437	26692382	CTCACCTTCCAAACAAAATCAAAAATATCCTCCAAAAAACTAAAAATCAC			II			GTGAGCCAGCTCTCACCTTCCAGGCAAAGTCAGGAATATCCTCCAGGGAACTGAAGGTCA[CG]CAGCTCTGGTTCCAACTGTTGCCCTGAGGCCAGGAGCAGTAGGTGAGGATGCCAAAGGAG	37	22	25335346	TCACCTTCCAGGCAAAGTCAGGAATATCCTCCAGGGAACTGAAGGTCACG	22	23665346	R					TMEM211	NM_001001663	TSS200							22:25334619-25335793	Unclassified		25335346	25335469	NC_000022.10		KICH
cg22413603	cg22413603	cg22413603	43804456	ATAACTAATAACRAACAACAAAACTCACCAAAAAATATCCCCAAAAACTC			II			CGACCCAGGGTGTGGCTGGTGGCGGGCAGCAGGGCTCACCAGGAAGTGTCCCCAGGGACT[CG]GGTGGTGGGGGGATGGGAGCCAGGGATCTGCAGCTTTTCCGCAGGGATCCTGGGCCTGAA	37	12	7072765	TGGCTGGTGGCGGGCAGCAGGGCTCACCAGGAAGTGTCCCCAGGGACTCG	12	6943026	R					MIR141;MIR200C	NR_029682;NR_029779	TSS1500;TSS200										7072765	7072888	NC_000012.11		KICH
cg15679829	cg15679829	cg15679829	27768426	TAAAACACCCTAAATCCCAACCCAACAATATTAAATCAAATTCTCCAAAC			II			AAAATATCATCTGAGGCACCCTGGGTCCCAACCCAGCAGTGTTGAATCAGATTCTCCAGG[CG]AGAGCACAGGGAATTTCCATCTAAACAATGTTCCAGGCATTATAATTGCCTTAAATAGGG	37	8	102509885	CGCCTGGAGAATCTGATTCAACACTGCTGGGTTGGGACCCAGGGTGCCTC	8	102579061	R					GRHL2	NM_024915	Body	chr8:102505512-102506430	S_Shelf								102509885	102510008	NC_000008.10		KICH
cg09250072	cg09250072	cg09250072	57691337	AATCTCATTACTAAAAATTTTATTATCTAAATTTATTTCCCTCTTATTCC			II			TGGAGTTTGTTTCCAGTGCAGAGAGGATAAACAAAAAAGAAGTCTGCCATTCAGTTTTAT[CG]GAATAAGAGGGAAATAAACTCAGACAACAAAATTTTTAGTAATGAGATCAATGTGATTGG	37	14	59107737	CGGAATAAGAGGGAAATAAACTCAGACAACAAAATTTTTAGTAATGAGAT	14	58177490	F					DACT1;DACT1	NM_001079520;NM_016651	Body;Body	chr14:59104299-59105577	S_Shelf								59107737	59107860	NC_000014.8		KICH
cg20312962	cg20312962	cg20312962	65756509	TTAATAATCTAAATCATTTCCCCACTATATAATTTAATTAACATAATACC			II			TTCAATAACTCTTGGTGGTCTAAGTCATTTCCCCACTGTGTGATTTAATTGACATAATGC[CG]TTCAAGGTCACAGAGCAAAACCTAAAACATCTAGCAAGCACATAAAAATTCAAGTCAAAT	37	4	143275181	CGGCATTATGTCAATTAAATCACACAGTGGGGAAATGACTTAGACCACCA	4	143494631	R					INPP4B;INPP4B	NM_003866;NM_001101669	Body;Body					TRUE					143275181	143275304	NC_000004.11		KICH
cg23387401	cg23387401	cg23387401	59706415	AAAATCTATCATACAAAAACTCCAAAAACAATTTACACTTAAAAAATCTC			II			GTAACAGAAAACACAGACACTTCAAAACGGCAGTTATCAGTTTTCCTAAGTACTAGTCTG[CG]AGATTTTCCAAGTGCAAATTGCCCCTGGAGCCTCTGCATGACAGATTCTTATCTGAAGTG	37	17	4582204	GAATCTGTCATGCAGAGGCTCCAGGGGCAATTTGCACTTGGAAAATCTCG	17	4528953	F					PELP1	NM_014389	Body					TRUE				TRUE	4582204	4582327	NC_000017.10		KICH
cg16935734	cg16935734	cg16935734	20637305	ACAACCTTACATATATTTTTCCTCTCAAAATACACAACTAAATCATTTAC			II			AGGGATCTTTAGGCCCATCATGGTGTCCAGTTCAAAACAAATACTAATACCAGTCATTCA[CG]CAAATGATTCAGCTGTGCATTTTGAGAGGAAAAATATATGTAAGGTTGCTAAACAGTAGC	37	18	77901368	CGCAAATGATTCAGCTGTGCATTTTGAGAGGAAAAATATATGTAAGGTTG	18	76002359	F								chr18:77905297-77905566	N_Shelf			TRUE					77901368	77901491	NC_000018.9		KICH
cg11340785	cg11340785	cg11340785	45690467	CCTCRAAAAACTTCCAAAAAAACTTACCTATTACCATTAAAAAAACACAC			II			AAGTAATAGGTCCTCGAAAAACTTCCAGAAAAACTTGCCTATTACCATTAGGAAAACACA[CG]ATATCTTACATTATCCTATAAAATAGAAGGTACTTCCTTTAAAACAGACAGAAAAACCTG	37	5	61374735	CGTGTGTTTTCCTAATGGTAATAGGCAAGTTTTTCTGGAAGTTTTTCGAG	5	61410492	R												TRUE					61374735	61374858	NC_000005.9		KICH
cg02045493	cg02045493	cg02045493	58762317	TCAAATATATAAAAATCTACRAAACACAAAAAAATCCCAAATTCTCTCCC			II			GATAACAGATTTCTGTATCCTGGCTATTATCTTTCTCTAGTTATGGGTTCATAACATGTT[CG]GGAGAGAATCTGGGATTTTCTTGTGCTTCGTAGATTTTCACACATCTGATGCTCATTAAG	37	12	45697809	CGGGAGAGAATCTGGGATTTTCTTGTGCTTCGTAGATTTTCACACATCTG	12	43984076	F					ANO6;ANO6;ANO6;ANO6	NM_001142679;NM_001142678;NM_001142680;NM_001025356	Body;Body;Body;Body					TRUE					45697809	45697932	NC_000012.11		KICH
cg19737540	cg19737540	cg19737540	10668464	TCTCTTCTTACTAAACTAAATACCCTTAAATTAAAAAAATCRCATTACCC			II			TTGTTGGCCAGTCTCTTCTTGCTAGACTGAGTGCCCTTGGATTGGGAAGATCGCATTGCC[CG]GCACTAGGTCTGCCCCAGAAGGATGCTCAATATCATTGTACAGAATTAAACTGAAAGTTT	37	14	100305758	CGGGCAATGCGATCTTCCCAATCCAAGGGCACTCAGTCTAGCAAGAAGAG	14	99375511	R					EML1;EML1	NM_001008707;NM_004434	Body;Body					TRUE					100305758	100305881	NC_000014.8		KICH
cg15999099	cg15999099	cg15999099	26669346	TAATATTCTCCACTTAAAAAACCAATACTATAATACTTTTCCTAATACTC			II			CTGTCAGATATAAGCCATTTGTTGGGAGATATTACAAAATATATAAATAGTGCCAGCCTA[CG]AGCACCAGGAAAAGCATTATAGCACTGGCTTCTTAAGTGGAGAATATTACAATCTCACGT	37	8	120223866	CGAGCACCAGGAAAAGCATTATAGCACTGGCTTCTTAAGTGGAGAATATT	8	120293047	F					MAL2	NM_052886	Body	chr8:120220388-120221222	S_Shelf								120223866	120223989	NC_000008.10		KICH
cg04365699	cg04365699	cg04365699	23640449	AACAAATAAAAATAAAATTCTTTCTACACAACAAACCRATTCAATTCACC			II			CCCTTCACCCAAGCACATAAACAGGGACAAAATGGGAAGGAGGAATTGTCCTGCTGATTA[CG]GTGAACTGAACCGGCCTGTTGTGTAGAAAGAACCTTATCTCCACTTGTTCCAATTCAAAT	37	3	177320997	CGGTGAACTGAACCGGCCTGTTGTGTAGAAAGAACCTTATCTCCACTTGT	3	178803691	F												TRUE					177320997	177321120	NC_000003.11		KICH
cg13588946	cg13588946	cg13588946	36739461	TCAATTACTATTCACTTCAATCTACCCTACTATTACTCAAATTATCCTTC			II			TAAGCTCTAGCAGATTAGGAAAATTCACCTGTGCCAAGCACCTGGATTATTCCAACTAAA[CG]AAGGATAACTTGAGCAACAGCAGGGTAGACTGAAGTGAATAGTAATTGATCTGATAATAA	37	14	69678511	CGAAGGATAACTTGAGCAACAGCAGGGTAGACTGAAGTGAATAGTAATTG	14	68748264	F	rs74554401				EXD2	NM_018199	5'UTR										69678511	69678634	NC_000014.8		KICH
cg12529273	cg12529273	cg12529273	34772468	AAAATAAAATACCTATCAACAATTTCAAAATAATTTTCAAACACTTTTAC			II			TTAAACAATTTGAAATAGGATACCTGTCAGCAGTTTCAAAGTGGTTTTCAAACACTTTTG[CG]CTACCCCCTCCCCCGCCCAGCATTTTTAATTCCATATTCAGGAATTTGCAAAACTTCAGT	37	4	54458246	AAATAGGATACCTGTCAGCAGTTTCAAAGTGGTTTTCAAACACTTTTGCG	4	54153003	R					LNX1	NM_001126328	TSS1500					TRUE					54458246	54458369	NC_000004.11		KICH
cg03434950	cg03434950	cg03434950	62755365	CCTACCTAAACTATCCAAAAAAAAATCTACACAACCTATCCTATAAATAC			II			TCTGGCCAAGGCCTGCCTGAGCTGTCCAAGAGGAAGTCTGCACAGCCTGTCCTGTGGGTG[CG]TGTATGTGTGTGTGTGTGTGTGTGTGTGTGTGTGTGTGTGGTGACTGATTAGACTCATTT	37	12	52631505	CGCACCCACAGGACAGGCTGTGCAGACTTCCTCTTGGACAGCTCAGGCAG	12	50917772	R					KRT7	NM_005556	Body	chr12:52626793-52627577	S_Shelf			TRUE					52631505	52631628	NC_000012.11		KICH
cg14571537	cg14571537	cg14571537	54757505	CRACATACAACATATACTCAACAAATACTATCTCTTCTACCAAAAACTCC			II			TAGTCAGTGCCCGGCATACAGCATGTACTCAACAAATGCTATCTCTTCTGCCAAGAGCTC[CG]GCCACTTGCAAGTAGCACTTCCAGGCTACTAGCCTTATTAGAAATAAGGCTATAGGAATG	37	17	34884670	GGCATACAGCATGTACTCAACAAATGCTATCTCTTCTGCCAAGAGCTCCG	17	31958783	R					MYO19;MYO19;MYO19	NM_001163735;NM_001033580;NM_025109	Body;Body;Body					TRUE		17:34884637-34884673	Gene_Associated_Cell_type_specific		34884670	34884793	NC_000017.10		KICH
cg23462726	cg23462726	cg23462726	14794426	CTTCTTTAAAACCTAACCCCTTAAACACCRACTATACTAAACRATTATAC			II			GTTCCTTTAATCTTCTTTGGAGCCTGGCCCCTTAAGCACCGACTGTGCTAAGCGATTATA[CG]CTTTCAGGGGAGGGGAAAATGCCCAAGAGGTGAGATAGGATCTTTATTTCTACTTACTCC	37	11	62437636	TTCTTTGGAGCCTGGCCCCTTAAGCACCGACTGTGCTAAGCGATTATACG	11	62194212	R					C11orf83;C11orf48	NM_001085372;NM_024099	TSS1500;5'UTR	chr11:62439047-62439803	N_Shore					11:62437597-62437651	Unclassified_Cell_type_specific		62437636	62437759	NC_000011.9		KICH
cg15487266	cg15487266	cg15487266	17787402	ATTAACAATAATACCTCATAAACTATCACAAAAAAATCAATAAAAAATCC			II			TGGGTACCAAAAAACCAGTAGGTACAAAGAAAAGGGAGAGAAGATGCAATCAAGGACTTC[CG]GATTCCTTACTGATTCTTCTGTGATAGCTCATGAGGCACCACTGCCAACTCTCCTATTAA	37	2	96928219	TTGGCAGTGGTGCCTCATGAGCTATCACAGAAGAATCAGTAAGGAATCCG	2	96291946	F	rs72937657				TMEM127	NM_017849	Body	chr2:96930859-96932291	N_Shelf					2:96928120-96928245	Unclassified_Cell_type_specific		96928219	96928342	NC_000002.11		KICH
cg19852058	cg19852058	cg19852058	59740328	AATTAACAACAACTCCCAAAACAAAACTTACAATATATAAAAATAACTAC			II			TTTCCGTAAATGTCTGCACTGAGGATTTCTTTTTGGTTTGCCTTTTATGTAAATTTTTTA[CG]TAGCTATTTTTATACACTGTAAGCTTTGTTCTGGGAGTTGCTGTTAATCTGATGTATAAT	37	3	105293613	CGTAGCTATTTTTATACACTGTAAGCTTTGTTCTGGGAGTTGCTGTTAAT	3	106776303	F					ALCAM	NM_001627	3'UTR										105293613	105293736	NC_000003.11		KICH
cg12838007	cg12838007	cg12838007	50618412	TTATCAATCCTCCATCTACCTCCAAATAAAAACTCTACCATAAAAAAACC			II			GGTCTACCCCTTTATCAATCCTCCATCTGCCTCCAGGTAGAAACTCTGCCATGGGAAGAC[CG]TCTGCCTCCTTGTTTCTGTCCTGTGGGAATTTTGCTTGTTACACAGCAGAATAGCAAGAA	37	14	70086897	CGGTCTTCCCATGGCAGAGTTTCTACCTGGAGGCAGATGGAGGATTGATA	14	69156650	R					KIAA0247	NM_014734	5'UTR					TRUE					70086897	70087020	NC_000014.8		KICH
cg09238000	cg09238000	cg09238000	45609429	CAACRTCCTACTTAAATCTAACCAAAAACCTCTAACCAAACTATTAAAAC			II			GCCAGGCACCTCCCAGCAACTCCCAGGGGGCCACTGTTTCTCCTCTTCAACAAGGAGGGG[CG]CCTCAACAGCCTGGCTAGAGGCCCCTGGCCAGACCCAAGCAGGACGCTGGCGCTCCAGAA	37	8	142238452	AGCGTCCTGCTTGGGTCTGGCCAGGGGCCTCTAGCCAGGCTGTTGAGGCG	8	142307634	F					SLC45A4;SLC45A4	NM_001080431;NM_001080431	5'UTR;1stExon	chr8:142236388-142236589	S_Shore			TRUE		8:142238246-142238511	Unclassified_Cell_type_specific		142238452	142238575	NC_000008.10		KICH
cg11807829	cg11807829	cg11807829	64650350	AAAATATAAAACCRAACTTCTTAAAAATATCTAAAATACCTTTTCRAACC			II			CACAAAAAGGAAGAGTGTGAAGCCGAACTTCTTAGAAATATCTGAGGTGCCTTTTCGAAC[CG]CATCCATTTGAACACCAAGTGTTTCTCTAATTCCAATAAAATGACAAATTTAAGTTGACA	37	4	54458109	CGGTTCGAAAAGGCACCTCAGATATTTCTAAGAAGTTCGGCTTCACACTC	4	54152866	R					LNX1	NM_001126328	TSS1500					TRUE					54458109	54458232	NC_000004.11		KICH
cg00366413	cg00366413	cg00366413	64740340	AACAATCAAAAAACTTCAAAAAACCTACTTAAACTACAACCTAAACCTCA	66639309	GACGATCGAAAAACTTCGAAAAACCTACTTAAACTACAACCTAAACCTCG	I	T	Red	AGGCGGCGGGCCGACGGTCGAGGGGCTTCGGAGGGCCTGCTTGGACTGCAACCTGGGCCT[CG]TGATCAGCGACCCAGGGTGTGGCTGGTGGCGGGCAGCAGGGCTCACCAGGAAGTGTCCCC	37	12	7072696	CGAGGCCCAGGTTGCAGTCCAAGCAGGCCCTCCGAAGCCCCTCGACCGTC	12	6942957	R					MIR141;MIR200C	NR_029682;NR_029779	TSS1500;TSS200						12:6942853-6942958				7072696	7072819	NC_000012.11		KICH
cg19491379	cg19491379	cg19491379	13666456	TCCCCTAAAAAAACCTTCTCCCTTCAACAATACATAATAAAACCATTTCC			II			CATCATGAAGGTCCCCTGAAGGGACCTTCTCCCTTCAGCAGTGCATAGTGAGGCCATTTC[CG]TGCAAAAAGATAGAATCTCCTGGGATTCCTGATGTTTACACTTACTACTCACTCCTTCAC	37	6	29982208	CGGAAATGGCCTCACTATGCACTGCTGAAGGGAGAAGGTCCCTTCAGGGG	6	30090187	R					NCRNA00171	NR_026751	Body							6:29980416-29982270	Unclassified		29982208	29982331	NC_000006.11		KICH
cg06907033	cg06907033	cg06907033	16672395	AATTAATATAAACTCTAAAATACCTTAAATTAACCCTATTAAATTAAACC			II			GAGTTGGAATACAAGGATAGGGGAGAGAAGGAAATAATTACAGTTATTTTTTCCCCTAGG[CG]GTTTAATTTAATAGGGCTAACTTAAGGTACCTTAGAGCCCACACTAATTAAATTGGCCTG	37	1	54873990	ATTAGTGTGGGCTCTAAGGTACCTTAAGTTAGCCCTATTAAATTAAACCG	1	54646578	F								chr1:54870853-54872476	S_Shore			TRUE					54873990	54874113	NC_000001.10		KICH
cg26605164	cg26605164	cg26605164	26608343	RAATCATTTCCCCCAACCTAACCCAAAATCACAATACRAACAAAAAAACC			II			CCCCACTCCCCGCCTCCGGTCCTCACCCCCTTCCTCTCTCCCAGCCTCGGTGTCTGGTTA[CG]GCTCCTCTGCTCGCATTGTGACTTTGGGCCAGGCTGGGGGAAATGACCCGGGAGGGTCCC	37	10	102821565	CGGCTCCTCTGCTCGCATTGTGACTTTGGGCCAGGCTGGGGGAAATGACC	10	102811555	F					KAZALD1;KAZALD1	NM_030929;NM_030929	1stExon;5'UTR	chr10:102820488-102822874	Island	high-CpG:102811542-102811756	CDMR	TRUE	10:102810162-102811897				102821565	102821688	NC_000010.10		KICH
cg06392753	cg06392753	cg06392753	71616445	ACATAACTATTTTACACCAAACATTTCTTTACACCAAATACACAAATTTC			II			TCTGTAACAAGATGATGCAATCTCCCAAGGTTATTGGGAAGATTAGAGATATGGGGTACA[CG]AAACTTGTGTACCTGGTGCAAAGAAATGCTTGGTGCAAAACAGCTATGCAATTAATAGGT	37	2	102783282	CATAGCTGTTTTGCACCAAGCATTTCTTTGCACCAGGTACACAAGTTTCG	2	102149714	F					IL1R1	NM_000877	Body										102783282	102783405	NC_000002.11		KICH
cg01532589	cg01532589	cg01532589	47711373	AAACATAACCAACATACAAAATATAAAAACTTATTTTAACATCATCACAC			II			TTAATGTGAGGAAGCATGGCCAACATGCAGAATATAGAGACTTATTTTAACATCATCACA[CG]TACCTCAGTATTTTGTGTCCTTCTCCTAGGATGAATGAACATTTCATTCATTCATGCTGA	37	14	25159330	CGTGTGATGATGTTAAAATAAGTCTCTATATTCTGCATGTTGGCCATGCT	14	24229170	R												TRUE					25159330	25159453	NC_000014.8		KICH
cg10339775	cg10339775	cg10339775	11620306	ATACATTTAACAACAAAATCTACCRTACAAATTCTCTCCTTAAAAAAACC			II			ACTAACTTTCCATGCATTTAACAACAGAATCTGCCGTGCAGGTTCTCTCCTTGAGAGGGC[CG]ATACACTCATATTCCACATCTCAGATAAAGCTCACTGTGTTGTATGTCTCCTTGAGTGTA	37	7	111493027	CGGCCCTCTCAAGGAGAGAACCTGCACGGCAGATTCTGTTGTTAAATGCA	7	111280263	R					DOCK4	NM_014705	Body					TRUE					111493027	111493150	NC_000007.13		KICH
cg04924555	cg04924555	cg04924555	34774431	AAAACRAAACCCAAACTTCATTTTACTAAAATTCAAATCTAAAAATTTCC			II			GTGCACTTCTAGGAAATGCCACCCTACAGGTTCGACAGCTCGAGCTCCCCCGCCCTCTTT[CG]GAAATCCTCAGATTTGAACTTTAGTAAAATGAAGCCTGGGCTTCGTTTCTAATGTCCCCT	37	6	157505996	CGGAAATCCTCAGATTTGAACTTTAGTAAAATGAAGCCTGGGCTTCGTTT	6	157547688	F					ARID1B;ARID1B;ARID1B	NM_017519;NM_175863;NM_020732	Body;Body;Body						6:157547660-157547689				157505996	157506119	NC_000006.11		KICH
cg17226042	cg17226042	cg17226042	31765413	AACAAAATATACCTTCTAAAAAAAATACACAATAATACCRAAAACAAATC			II			CTAGATCCAACAACAAGATATACCTTCTGAAAGAAGTACACAGTAATACCGAGAACAGGT[CG]TATTTCAAGGTGATGAAATACACAGAGAGAACATCCAATATGGTTACACTGAGTCTGACT	37	1	37973652	CGACCTGTTCTCGGTATTACTGTGTACTTCTTTCAGAAGGTATATCTTGT	1	37746239	R					MEAF6	NM_022756	Body							1:37973491-37973684	Gene_Associated_Cell_type_specific		37973652	37973775	NC_000001.10		KICH
cg09320277	cg09320277	cg09320277	52759498	AATAATTAAACAACTCAAATCATAAAAACCTAAAAAATTACCACRTAACC			II			CATTGGGACAGGATAATTGAGCAGCTCAGGTCATAGAGACCTGGAAAGTTGCCACGTGGC[CG]AGTTTCACACAGGTGAGGTGCATCCATTTGCTTTTAAAAGAACTAAAGAGTCTGAAACAA	37	14	75859596	CGGCCACGTGGCAACTTTCCAGGTCTCTATGACCTGAGCTGCTCAATTAT	14	74929349	R												TRUE					75859596	75859719	NC_000014.8		KICH
cg13344886	cg13344886	cg13344886	22759432	CAAACTACTACTATAATTATCTACTTAACACCCTTCAATAATACCCCATC			II			TATTGGCTGTTAGTATTGTTGATATTATCAATGATAGCATATTACAACTACTACTAGCAG[CG]ATGGGGCACCATTGAAGGGTGCTAAGCAGACAACTATAGCAGCAGTTTGGCTCTGAGTCT	37	3	45167106	AAACTGCTGCTATAGTTGTCTGCTTAGCACCCTTCAATGGTGCCCCATCG	3	45142110	F			TRUE		CDCP1;CDCP1	NM_022842;NM_178181	Body;Body										45167106	45167229	NC_000003.11		KICH
cg10640961	cg10640961	cg10640961	18707329	CTAAAATTAAAATAAAACAAAACAACAACAATCAAACTACTTCCATATAC			II			ACGGCTGTCAGCTGAGGTTGAAATAGGACAAAGCAACAGCAATCAAACTGCTTCCATGTG[CG]GCAGGTAATTACAGAATCGGCTACATTACAGTGATTACGCATTGCCAAGGAGAAGTCAAA	37	11	78640343	TGAGGTTGAAATAGGACAAAGCAACAGCAATCAAACTGCTTCCATGTGCG	11	78317991	R					ODZ4	NM_001098816	Body					TRUE					78640343	78640466	NC_000011.9		KICH
cg00894008	cg00894008	cg00894008	65752391	AAATAAATCTCCTCAAATACAATAAAATACCCACTACAATAAAATAATAC			II			CTGCTCTGTTTAGGTGAATCTCCTCAAATACAATGAAGTGCCCACTGCAATAAAGTAATA[CG]TACCAATACCTCCAGGGTCTGGACTCTTGGAATGTACCACTTCTGGTTGATTCTACAACC	37	15	34158294	GGTGAATCTCCTCAAATACAATGAAGTGCCCACTGCAATAAAGTAATACG	15	31945586	R					RYR3	NM_001036	3'UTR					TRUE					34158294	34158417	NC_000015.9		KICH
cg27493411	cg27493411	cg27493411	27806468	AACCTCTACCCCTACAAATAAACACACAAACCATAACACAAAAACTCACA	46708438	AACCTCTACCCCTACAAATAAACACACAAACCGTAACGCAAAAACTCACG	I	T	Red	CTCTGGATTCCAGGCCTCTGCCCCTGCAGGTGGACACACAGACCGTAACGCAGAGGCTCA[CG]TGTCCCACACTATGCATTACCATTTGTGTACGCACTCGTTCACATTTAGCAGGATTGTAA	37	7	101555711	CGTGAGCCTCTGCGTTACGGTCTGTGTGTCCACCTGCAGGGGCAGAGGCC	7	101342431	R					CUX1;CUX1;CUX1	NM_181500;NM_181552;NM_001913	Body;Body;Body	chr7:101559402-101559625	N_Shelf			TRUE					101555711	101555834	NC_000007.13		KICH
cg08627912	cg08627912	cg08627912	55738421	CTAAAACCTAATATATTTTACTATAACTCCCAATTAATCAAAAAATACCC			II			GTTCCCATTGGCTAAAGCCTGGTGTATTTTGCTATAACTCCCAATTAATCAAGGAATGCC[CG]GAACATTGACTTGTTACTTACTTAAGATGCTTTTCCATCACCTCTCCAGCACTTTTTAGA	37	4	152913978	CGGGCATTCCTTGATTAATTGGGAGTTATAGCAAAATACACCAGGCTTTA	4	153133428	R												TRUE					152913978	152914101	NC_000004.11		KICH
cg24985672	cg24985672	cg24985672	32634424	ATCTCTAATTCCAAATAACAAAAACTAAATAAAAACTTAAAACAAATAAC			II			CCATCTCAGATGACAAAGAGGGAACATTTTGTTGGTAAACAAATTAATCTTTTGAAAGGT[CG]CCATTTGTTTTAAGTTTTTATCCAGTTCTTGTCATCTGGAATCAGAGATTGACTGTCATT	37	15	67600231	CGCCATTTGTTTTAAGTTTTTATCCAGTTCTTGTCATCTGGAATCAGAGA	15	65387285	F					IQCH	NM_001031715	Body					TRUE					67600231	67600354	NC_000015.9		KICH
cg05315047	cg05315047	cg05315047	14765501	TTAATACCACAACAAACRTATCTCTAAATAAAAAAACTAACAAAACACCC			II			GACTTTGTTTATTAATGCCACAACAAACGTGTCTCTGAATAAGGGAACTGACAGGACACC[CG]TCTCTGCATTGAAACCTGATTAAAAGCAAGTCCAGCCCCTTCTAGTCTCTCAGGAGTCTT	37	3	137766727	CGGGTGTCCTGTCAGTTCCCTTATTCAGAGACACGTTTGTTGTGGCATTA	3	139249417	R												TRUE					137766727	137766850	NC_000003.11		KICH
cg20583060	cg20583060	cg20583060	44750381	CTCTAAAATTCCTCAAAAACCTCAAAAAAATTTCCAATAAAATTTTCCTC			II			AGTCCGTTTGCCTCTAGGATTCCTCAAGAACCTCAAAAGAGTTTCCAGTGAGGTTTTCCT[CG]TAGGCAGTCAGAAAGCCAATGGAGCTGCCCAATCTAAGCCTCTGGTTGAGTATCCTCTAG	37	8	79429818	CGAGGAAAACCTCACTGGAAACTCTTTTGAGGTTCTTGAGGAATCCTAGA	8	79592373	R					PKIA;PKIA	NM_006823;NM_181839	5'UTR;5'UTR	chr8:79428433-79428754	S_Shore					8:79429493-79429836	Promoter_Associated		79429818	79429941	NC_000008.10		KICH
cg20448594	cg20448594	cg20448594	54725489	AAACCTAAAATAACCAACTACCTTTAATATAACCACCCTAACCCAACCAC			II			GCCTTAGTGAGGAGCCTGGGATAGCCAGCTACCTTTGATGTGGCCACCCTGGCCCAGCCA[CG]CCTCCTCACTCCTCAGAGCTGCAAAGGGCTGTCTGCACCTGCCCCTGAGTCTCTCCCCGC	37	7	73940352	AGCCTGGGATAGCCAGCTACCTTTGATGTGGCCACCCTGGCCCAGCCACG	7	73578288	R					GTF2IRD1;GTF2IRD1	NM_005685;NM_016328	Body;Body					TRUE					73940352	73940475	NC_000007.13		KICH
cg15212821	cg15212821	cg15212821	69601464	ATAACCTAATAACAAATCCTCACCAAATAACTATCCTTTATCCTAATAAC			II			GGCTGCTGTCTACAAGTCTTATGACCCAGTGAGGGAGCAGACTGTTCTGCCAAATGCCAT[CG]CTACTAGGACAAAGGACAGTCACCTGGTGAGGATCTGCCATCAGGCCACATTTTCCCATT	37	22	44395017	CGCTACTAGGACAAAGGACAGTCACCTGGTGAGGATCTGCCATCAGGCCA	22	42726350	F					PARVB	NM_001003828	TSS200	chr22:44392309-44392669	S_Shelf								44395017	44395140	NC_000022.10		KICH
cg11952340	cg11952340	cg11952340	62678374	AAACTATACTAACCAACCTTTTACRTAATTATCTAACAATACAAAAAAAC			II			AGGCGATTAATGACTTCTAGTCTTTTGTTCCAGCTAGTGAACATTGGAGTAGAAGGGAGA[CG]TCCTCCTGCATTGCTAGATAACCACGTAAAAGGTTGGCTAGCATAGCTTCCCATCAGAGG	37	15	63814440	CGTCCTCCTGCATTGCTAGATAACCACGTAAAAGGTTGGCTAGCATAGCT	15	61601493	F					USP3	NM_006537	Body					TRUE					63814440	63814563	NC_000015.9		KICH
cg15586392	cg15586392	cg15586392	24697459	TATATCATCACAAAAATATTTACTTATTACAACATCTATTTTAAAAAACC			II			GCACTCCCCGCAGCTGGAGCATGGGCTCCTCTCTGCCCTATCAGCACAGCCACCCATTCT[CG]GCTCTTTAAAACAGATGTTGCAACAAGCAAACATCTTTGTGATGACACAGTGATGTTATC	37	8	142238691	CGGCTCTTTAAAACAGATGTTGCAACAAGCAAACATCTTTGTGATGACAC	8	142307873	F					SLC45A4	NM_001080431	TSS200	chr8:142237037-142237360	S_Shore			TRUE					142238691	142238814	NC_000008.10		KICH
cg17317266	cg17317266	cg17317266	60647365	TTACCTAAACTTCAAACTTCTCATCTATAAAATCTAACCTAACACATAAC			II			GGTGACTTACCTTACCTGAGCTTCAGACTTCTCATCTGTAAAATCTAGCCTGGCACATAG[CG]AACATTCCAAAAAATGTACCTACTGATTTTATCGCAGAAATCAGCATCTCTTCCCAGCCT	37	19	11495261	CGCTATGTGCCAGGCTAGATTTTACAGATGAGAAGTCTGAAGCTCAGGTA	19	11356261	R					EPOR	NM_000121	TSS1500	chr19:11493484-11494363	S_Shore							TRUE	11495261	11495384	NC_000019.9		KICH
cg07016095	cg07016095	cg07016095	71768426	TTCTCCTTAAAAAACCTCCCTAACCATCCTAAATAATTAACCRAAAAAAC			II			CTTATCTGTGTTTCTCCTTGGAAAGCCTCCCTGGCCATCCTGGGTAGTTAGCCGAGAAAA[CG]GATACAAGTGTTTGAAATGCATACTCCTTGTTTTTGGTATTTTTTGTTTTCCTACTTCAA	37	15	71519190	TCTCCTTGGAAAGCCTCCCTGGCCATCCTGGGTAGTTAGCCGAGAAAACG	15	69306244	R					THSD4	NM_024817	Body					TRUE					71519190	71519313	NC_000015.9		KICH
cg23067082	cg23067082	cg23067082	56649390	CACCTAATAAATCCAAAACCCACAATCRACCTTAAACTTAAAATTAACTC			II			GTGCGATTTGTCACCTGGTGGATCCAGAACCCACAGTCGACCTTGAGCTTGGGGTTGGCT[CG]CCCCCTCTCAAGAGACCTCACCTGGCCTGTGGCCAGGGTCCCCTGTAGCAACTGGTGAGC	37	12	7073179	ACCTGGTGGATCCAGAACCCACAGTCGACCTTGAGCTTGGGGTTGGCTCG	12	6943440	R					MIR141	NR_029682	TSS200										7073179	7073302	NC_000012.11		KICH
cg26811868	cg26811868	cg26811868	62772411	AAATACACACCTATAATCAATATTACTACTAATCTTAATACAACTAAACC			II			TAGTGAACCCAGGGAAGCATAAATGAGCTGGAACACATTTATCTATCAGGAAAATAACTT[CG]GCCTAGTTGCACCAAGACTAGCAGCAATACTGACTACAGGTGTGCACCTGCCACCAGGTA	37	7	64878073	CGGCCTAGTTGCACCAAGACTAGCAGCAATACTGACTACAGGTGTGCACC	7	64515508	F																	64878073	64878196	NC_000007.13		KICH
cg15545468	cg15545468	cg15545468	62784462	ATCTAAACCAACATATTCTATCAATACAAAATATCTAAACACTTTCCCCC			II			TTAATAGTACCCTATACCTGTTGTAAAAATAAGGTGCTTGCCTCCAGAGGAGAGTGAGCC[CG]GGGGAAAGTGTCTAGACACTCTGTACTGATAGAACATGTTGGTCTAGACATAAATTTGCC	37	1	101072808	CGGGGGAAAGTGTCTAGACACTCTGTACTGATAGAACATGTTGGTCTAGA	1	100845396	F												TRUE					101072808	101072931	NC_000001.10		KICH
cg16807297	cg16807297	cg16807297	54635402	CAAAACCTCACTTTAAAAAACACTACTTTAAAATATTCCTAAAAAAATTC			II			TCATGACCTCAGATGACCTAAATATCCAAGCCTGAGGGTTTTTTCTCTTCCACAAGCAAA[CG]AATTTCTCCAGGAATACTTTAAAGCAGTGCTTCCCAAAGTGAGGCCCTGGACCAGCTGCA	37	16	14375926	AGGGCCTCACTTTGGGAAGCACTGCTTTAAAGTATTCCTGGAGAAATTCG	16	14283427	F								chr16:14379324-14379747	N_Shelf								14375926	14376049	NC_000016.9		KICH
cg14228343	cg14228343	cg14228343	71664413	TACTTTTCCTATACTTTTTTACTCCTATACACAATTACCATATAACATAC			II			CTCTTGGTCTGTGCTTTTCCTGTACTTTTTTGCTCCTGTGCACAATTACCATGTAGCATG[CG]CATAGAAACACAGATTAGAAATACACAGAAGATAATCACATAACTTAGAAATGAGTTTTG	37	13	34511767	CGCATGCTACATGGTAATTGTGCACAGGAGCAAAAAAGTACAGGAAAAGC	13	33409767	R					RFC3	NM_181558	Body					TRUE					34511767	34511890	NC_000013.10		KICH
cg14594966	cg14594966	cg14594966	15641434	AATATTTACAATAACAAAACAAAACACCRCTAACAAATCAACCATCTAAC			II			TTCGGGCATGTAATATTTACAATAACAAAACAAGACACCGCTGGCAAATCAGCCATCTGG[CG]GGGATCCTCTACATCTCTGGGAGTTGGAGAAATGGGAGCAGAGCACACAGGAATCCAGTT	37	8	108359437	ATATTTACAATAACAAAACAAGACACCGCTGGCAAATCAGCCATCTGGCG	8	108428613	R					ANGPT1	NM_001146	Body					TRUE					108359437	108359560	NC_000008.10		KICH
cg16890121	cg16890121	cg16890121	47630301	ATTATAACATACAACTTTTCAATCACTCAAACCTAACCTCTTACACTAAC			II			TCATGTAAGTAGTTATGGCATGCAGCTTTTCAGTCACTCAAACCTGACCTCTTACACTAG[CG]TGCCATAGAGCCTACATTTCCTACACTCAGCCAAATTCTTTAAAGAGATATCCATATTTT	37	13	28198579	CGCTAGTGTAAGAGGTCAGGTTTGAGTGACTGAAAAGCTGCATGCCATAA	13	27096579	R					POLR1D	NM_152705	Body	chr13:28194183-28196249	S_Shelf								28198579	28198702	NC_000013.10		KICH
cg09289459	cg09289459	cg09289459	60735489	CCTTACCCACAAATTCTATAACCTCAAAATAAATAAAACAATTATCAAAC			II			TTGGATTAGTGTCTGGCATTATATACGTCTAAACAACCTAGACTTGGGAGTATATGCTGA[CG]TCTGACAATTGTTTCATTTATTTTGAGGTCACAGAATCTGTGGGTAAGGTTTGATTTCAC	37	14	26235384	CTTACCCACAGATTCTGTGACCTCAAAATAAATGAAACAATTGTCAGACG	14	25305224	F	rs17555714											TRUE					26235384	26235507	NC_000014.8		KICH
cg22524346	cg22524346	cg22524346	16732385	CAACTACCTCCCAACTACAATCTTACTAAAATCAAAAAAATAAACCCCTC			II			TCAAATGAGATTAAGGAAATTTGACTTTTAGCCCAACCTTAGCTTTCTATATCATTTAGA[CG]AGGGGTTCATTTCTTTGATTTTAGCAAGATTGCAGCTGGGAGGCAGTTGGGTTGAAGATT	37	7	65767274	CGAGGGGTTCATTTCTTTGATTTTAGCAAGATTGCAGCTGGGAGGCAGTT	7	65404709	F		rs77978395			TPST1	NM_003596	Body					TRUE					65767274	65767397	NC_000007.13		KICH
cg27425459	cg27425459	cg27425459	27657355	AACCCCTACTATTCATTTAAATAAATATATCAAATCTACCTCCAAACRCC			II			GGCTGCCCGGGGACCCCTGCTGTTCATTTAAATAGGTATGTCAAATCTGCCTCCAAACGC[CG]CCGGTTTGATCTGTGGTAATATTTGTGAAGGTTCCATATGGACTTGAGCCCCCTGCAGTG	37	2	105697589	ACCCCTGCTGTTCATTTAAATAGGTATGTCAAATCTGCCTCCAAACGCCG	2	105064021	R					MRPS9	NM_182640	Body					TRUE	2:105064018-105064223				105697589	105697712	NC_000002.11		KICH
cg04752885	cg04752885	cg04752885	64602458	TTAACCTTTTATAAATTTTCTTCACCTTATTTAACAAATTTCACTCATAC			II			CTGATTTGAACACAAAAGACATGTATTGCTCATCTAACACTGTGTATTTAATATTTCCTG[CG]TATGAGTGAAACCTGTTAAACAAGGTGAAGAAAATCTATAAAAGGTTAAGATGTTTTTAA	37	6	37826480	TAACCTTTTATAGATTTTCTTCACCTTGTTTAACAGGTTTCACTCATACG	6	37934458	F					ZFAND3	NM_021943	Body					TRUE					37826480	37826603	NC_000006.11		KICH
cg06832246	cg06832246	cg06832246	33747474	TACAAACAATATATATAAAAATACTCAAATTACAAACTCCTCTATATACC			II			TAAGAATGAAATGCAAGCAATGTGTGTGAAAATGCTCAAATTACAAGCTCCTCTATATAC[CG]TCATTCCTTAGATGGCAGTTCTTTATCCAAACCTGTAGGTTCCCTCGACTTCATTTGCTA	37	11	93224210	CGGTATATAGAGGAGCTTGTAATTTGAGCATTTTCACACACATTGCTTGC	11	92863858	R					C11orf75	NM_020179	5'UTR					TRUE					93224210	93224333	NC_000011.9		KICH
cg22483095	cg22483095	cg22483095	25739468	ACTTCTAAAATATATATATACCAAATACAAACACAAATAACCATATAACA	15775486	ACTTCTAAAATATATATATACCAAATACGAACGCGAATAACCGTATAACG	I	A	Red	CGCTCCAGGTCACCAGGACGTCCCGGGGCAGCGAGAGGCCTGCGGGGCGCGGACACCACC[CG]CCACACGGCCACTCGCGCCCGCACCTGGCACACACACACTCCAGAAGTGCGCGGGTCCAC	37	19	1112679	ACTTCTGGAGTGTGTGTGTGCCAGGTGCGGGCGCGAGTGGCCGTGTGGCG	19	1063679	F					SBNO2;SBNO2	NM_001100122;NM_014963	Body;Body	chr19:1112200-1112995	Island			TRUE	19:1063220-1064602	19:1112607-1113975	Gene_Associated		1112679	1112802	NC_000019.9		KICH
