# Supplementary material for: Improving needle biopsy accuracy in small renal mass using tumor-specific DNA methylation markers
Source: Oncotarget. 2016 Sep 27;8(3):5439–48. doi: 10.18632/oncotarget.12276 (PMC5354921; doi:10.18632/oncotarget.12276)
Supplement: Supplementary file 4 [file oncotarget-08-5439-s004.xlsx]

## Sheet: Suppl Table 3. Lasso Model Feat
ID	subtype	coef	Name	AddressA_ID	AlleleA_ProbeSeq	AddressB_ID	AlleleB_ProbeSeq	Infinium_Design_Type	Next_Base	Color_Channel	Forward_Sequence	Genome_Build	CHR	MAPINFO	SourceSeq	Chromosome_36	Coordinate_36	Strand	Probe_SNPs	Probe_SNPs_10	Random_Loci	Methyl27_Loci	UCSC_RefGene_Name	UCSC_RefGene_Accession	UCSC_RefGene_Group	UCSC_CpG_Islands_Name	Relation_to_UCSC_CpG_Island	Phantom	DMR	Enhancer	HMM_Island	Regulatory_Feature_Name	Regulatory_Feature_Group	DHS	RANGE_START	RANGE_END	RANGE_GB	SPOT_ID
cg04877910	AML	3.20914	cg04877910	48642378	TAAAAAATACCCRCCTACCTAAAAAAACCTAAATTAAATATAACTAAAAC			II			TGGGAGGACAGTGAAGAATGCCCGCCTACCTGGGGAAACCTGAGTTAGGTGTGGCTGGAG[CG]ACTCGAGATGCGAGGTGGGCGGGGGCAGGCTGAAAGTTGGAGCAAGCAGGAAGTGAACTG	37	2	85804641	CGCTCCAGCCACACCTAACTCAGGTTTCCCCAGGTAGGCGGGCATTCTTC	2	85658152	R					VAMP8	NM_003761	TSS200							2:85804552-85805283	Promoter_Associated	TRUE	85804641	85804764	NC_000002.11
cg09667289	AML	-2.41424	cg09667289	35719503	TCAATATCTAAAAACTTCCCATTAATACCACTAACAACATCCAACAAACA	60791362	TCAATATCTAAAAACTTCCCGTTAATACCACTAACGACGTCCAACAAACG	I	A	Red	TGAAAATAGAGTTGAATATCAGAAACAGTTTAGAGTGGGTAACAAAGTGGCCAATAGTCT[CG]CTTGCTGGACGCCGTTAGTGGTATTAACGGGAAGCCTCCAGACACTGATCTCAGCTATTT	37	15	33165563	CGCTTGCTGGACGCCGTTAGTGGTATTAACGGGAAGCCTCCAGACACTGA	15	30952855	F					FMN1	NM_001103184	Body					TRUE					33165563	33165686	NC_000015.9
cg05274650	KICH	-1.59761	cg05274650	42642486	AAAACCTATTTCCTAACCCAATTTTCTCCCCAATCTCTATTTAACTATTC			II			TGCAGGTACAGGAGGCCTGTTTCCTGACCCAGTTTTCTCCCCAATCTCTATTTAGCTGTT[CG]CTAGTGATGCTCCTGGCATGCCAATCAGATACTGCAGCCGGCAGTGCAGTTTGTTACAAC	37	11	17928213	AGGCCTGTTTCCTGACCCAGTTTTCTCCCCAATCTCTATTTAGCTGTTCG	11	17884789	R					SERGEF	NM_012139	Body					TRUE					17928213	17928336	NC_000011.9
cg11473616	KICH	-1.05534	cg11473616	61737351	AACTAATATAAAACTTCTAACTCTAAATAAATAACCTTTTTATAAACACC			II			GTTCAGTGATCCAGCTTTCATATCAGGTGATCAGGACAACCAGGCCAATCTGATAGGGGG[CG]GTGTTTATAAAAAGGCCACTCACCTAGAGCCAGAAGCTCCACACCAGCCATTACAACCCT	37	15	75041150	GCTGGTGTGGAGCTTCTGGCTCTAGGTGAGTGGCCTTTTTATAAACACCG	15	72828203	F					CYP1A2	NM_000761	TSS200										75041150	75041273	NC_000015.9
cg16935734	KICH	-1.0465	cg16935734	20637305	ACAACCTTACATATATTTTTCCTCTCAAAATACACAACTAAATCATTTAC			II			AGGGATCTTTAGGCCCATCATGGTGTCCAGTTCAAAACAAATACTAATACCAGTCATTCA[CG]CAAATGATTCAGCTGTGCATTTTGAGAGGAAAAATATATGTAAGGTTGCTAAACAGTAGC	37	18	77901368	CGCAAATGATTCAGCTGTGCATTTTGAGAGGAAAAATATATGTAAGGTTG	18	76002359	F								chr18:77905297-77905566	N_Shelf			TRUE					77901368	77901491	NC_000018.9
cg27534624	KICH	-0.934433	cg27534624	53760368	AAACTACAACCTAAACCTCRTAATCAACRACCCAAAATATAACTAATAAC			II			AGGGCCTGCTTGGACTGCAACCTGGGCCTCGTGATCAGCGACCCAGGGTGTGGCTGGTGG[CG]GGCAGCAGGGCTCACCAGGAAGTGTCCCCAGGGACTCGGGTGGTGGGGGGATGGGAGCCA	37	12	7072727	GACTGCAACCTGGGCCTCGTGATCAGCGACCCAGGGTGTGGCTGGTGGCG	12	6942988	R					MIR141;MIR200C	NR_029682;NR_029779	TSS1500;TSS200										7072727	7072850	NC_000012.11
cg21851713	KICH	-0.41609	cg21851713	38747374	CAAAAAACTCAAATAAAAACAAATCTTACCTTACTCTTAAAATACCAAAC			II			ACACCACTTCTCTCCCCAGCCAGACTCCCAACAAATGTGAAAAACCCAAACCCAACTCAG[CG]TCTGGCACTTTAAGAGCAAGGCAAGACCTGCTCTCACCTGAGCTTTCTGACCCAATTACC	37	1	209976282	AGAAAGCTCAGGTGAGAGCAGGTCTTGCCTTGCTCTTAAAGTGCCAGACG	1	208042905	F					IRF6	NM_006147	5'UTR	chr1:209979316-209979666	N_Shelf								209976282	209976405	NC_000001.10
cg15867829	KICH	-0.37166	cg15867829	67690505	AAAATCACTATCATTCTCCCACCTACTACAAATACTAACTAAAAAAATAC			II			CAATTCAGGCAGAGATCACTATCATTCTCCCACCTGCTGCAGATACTAGCTGGAAAGGTA[CG]TTTTTCTTTCCTAGTGTCTCTGGGCCAAGGCAATGCTAAGAGGTTTGGAGCCCAAGATGC	37	4	135121050	CGTACCTTTCCAGCTAGTATCTGCAGCAGGTGGGAGAATGATAGTGATCT	4	135340500	R					PABPC4L	NM_001114734	3'UTR										135121050	135121173	NC_000004.11
cg15679829	KICH	-0.368798	cg15679829	27768426	TAAAACACCCTAAATCCCAACCCAACAATATTAAATCAAATTCTCCAAAC			II			AAAATATCATCTGAGGCACCCTGGGTCCCAACCCAGCAGTGTTGAATCAGATTCTCCAGG[CG]AGAGCACAGGGAATTTCCATCTAAACAATGTTCCAGGCATTATAATTGCCTTAAATAGGG	37	8	102509885	CGCCTGGAGAATCTGATTCAACACTGCTGGGTTGGGACCCAGGGTGCCTC	8	102579061	R					GRHL2	NM_024915	Body	chr8:102505512-102506430	S_Shelf								102509885	102510008	NC_000008.10
cg08884979	KICH	-0.315886	cg08884979	50628325	CATTCTCTAATTTAAAAACATTAACCATTAACATTTCAAAAAAACCTTAC			II			AACTTCAGGTCCCTGCAACTCAGCCCCCACCACAAACACAGCCCTGGAAACATACAGTGG[CG]CAAGGTCCTCTTGAAATGTTAATGGTTAATGTTCCCAAACCAGAGAATGCTTTGAAAATG	37	15	52012670	ATTCTCTGGTTTGGGAACATTAACCATTAACATTTCAAGAGGACCTTGCG	15	49799962	F					SCG3;SCG3	NM_001165257;NM_013243	3'UTR;3'UTR										52012670	52012793	NC_000015.9
cg09538401	KICH	-0.244493	cg09538401	46722389	ATAAAAATCACAATAAAAAAACTACTACAACAAAAACRAACACACCAAAC			II			AAGGTGTCCGAGTGAAGATCACAGTGAAGGAGCTGCTGCAGCAAAGACGGGCACACCAGG[CG]GCCTCCGGGGGAACCGTAAGCATAAGCCCTTCCCTCATTCCCCAGCCCATGCCAGGCCTC	37	11	111171330	TGAAGATCACAGTGAAGGAGCTGCTGCAGCAAAGACGGGCACACCAGGCG	11	110676540	R					C11orf93;C11orf92	NM_001136105;NM_207429	5'UTR;TSS1500	chr11:111169304-111170428	S_Shore								111171330	111171453	NC_000011.9
cg26811868	KICH	-0.169458	cg26811868	62772411	AAATACACACCTATAATCAATATTACTACTAATCTTAATACAACTAAACC			II			TAGTGAACCCAGGGAAGCATAAATGAGCTGGAACACATTTATCTATCAGGAAAATAACTT[CG]GCCTAGTTGCACCAAGACTAGCAGCAATACTGACTACAGGTGTGCACCTGCCACCAGGTA	37	7	64878073	CGGCCTAGTTGCACCAAGACTAGCAGCAATACTGACTACAGGTGTGCACC	7	64515508	F																	64878073	64878196	NC_000007.13
cg05367028	KIRC	-2.3013	cg05367028	73628364	ACCCCAAAACAAATACAAAATCAACAACAAAAATCATCCAAAAACTCTCA	23772316	ACCCCGAAACGAATACAAAATCAACAACGAAAATCATCCAAAAACTCTCG	I	C	Grn	CCACACACCCCTACCCCGAGACGGGTGCAGAATCAGCAGCGGGGATCATCCAGAGACTCT[CG]CAGTCCACGGCAGGTGTCGGAGTGGGCCTCATTCCAGAGTTGTGGTGGCCGCTCCACCTG	37	7	151506424	ACCCCGAGACGGGTGCAGAATCAGCAGCGGGGATCATCCAGAGACTCTCG	7	151137357	R					PRKAG2;PRKAG2	NM_001040633;NM_016203	5'UTR;Body						7:151137313-151137439			TRUE	151506424	151506547	NC_000007.13
cg19816080	KIRC	-1.72614	cg19816080	64743414	AACACATACCCAATAATAAAAACCACCCAACAAACAAAACATAAACTACA	60785463	AACACGTACCCGATAATAAAAACCACCCAACAAACAAAACGTAAACTACG	I	T	Red	TGGCCCCTTGAGCTGGGCAGGCAGCCGCTGGCCAAAGCAGCCGCCTCCATTGGTCCCTCA[CG]TAGCCCACGTCCTGCCTGCTGGGTGGCCCTTATCACCGGGTACGTGCCAGAGTTCCACAT	37	6	44030992	GGCACGTACCCGGTGATAAGGGCCACCCAGCAGGCAGGACGTGGGCTACG	6	44138970	F												TRUE		6:44030232-44031017	Unclassified		44030992	44031115	NC_000006.11
cg20108357	KIRC	-1.32976	cg20108357	47692493	AAAAAAATAACTTACATTTTCATAACRCCCCTTTTAAACAAAAAACCCAC			II			ATTCCAGGAAAAAGGGAATAGCTTACATTTTCATGGCGCCCCTTTTAAACAGGAAACCCA[CG]GACTTTGAGCCAGGATTTTAGAAATTTGCATTTCTTTTTTTACAGGATTTTCCCTCCTGG	37	11	27718978	AGGGAATAGCTTACATTTTCATGGCGCCCCTTTTAAACAGGAAACCCACG	11	27675554	R					BDNF;BDNF;BDNF;BDNF;BDNF;BDNF;BDNF;BDNF;BDNF;BDNF;BDNF;BDNF;BDNF;BDNF;BDNF;BDNF	NM_170731;NM_170732;NM_170734;NM_001143806;NM_001143812;NM_001143813;NM_001143809;NM_001143808;NM_001143815;NM_001143805;NM_170733;NM_001143807;NM_001143814;NM_001143810;NM_001709;NM_001143811	Body;5'UTR;Body;5'UTR;5'UTR;5'UTR;Body;5'UTR;5'UTR;5'UTR;5'UTR;5'UTR;5'UTR;5'UTR;5'UTR;5'UTR	chr11:27721661-27722639	N_Shelf								27718978	27719101	NC_000011.9
cg25504868	KIRC	-0.945025	cg25504868	58778306	AATAATAACAAACAACCCCRTCAAAACAAAAAACTTCCAAAAACCAATCC			II			CCTCACTTCGCAGTGGTGACAGGCAACCCCGTCAGGGCAGGGAGCTTCCAAAGGCCAGTC[CG]AGTCCATGCCAGGCGTCCACTAAATCTGCCTCTCCCTCTCCAGCGAGCAGGTGCAGCCCT	37	11	567480	CGGACTGGCCTTTGGAAGCTCCCTGCCCTGACGGGGTTGCCTGTCACCAC	11	557480	R								chr11:567938-569461	N_Shore					11:567314-567991	Promoter_Associated_Cell_type_specific		567480	567603	NC_000011.9
cg11201447	KIRC	-0.942944	cg11201447	74650408	AAAAATTAATACAACCCCCTTCTTAACTAATCAAAACTTTAAAAAAATTC			II			TTGCATACTGGCAGCGACAAGTTGAGACTTGTTCAACTTGACACAGTCCTGTGGTCATAG[CG]AATCTTTCTAAAGCTCTGATCAGTCAAGAAGGGGGTTGTATCAATCCTCAGAACCCTGAG	37	8	128808063	AGGATTGATACAACCCCCTTCTTGACTGATCAGAGCTTTAGAAAGATTCG	8	128877245	F					MIR1204;PVT1	NR_031609;NR_003367	TSS200;Body	chr8:128806081-128806899	S_Shore		RDMR						128808063	128808186	NC_000008.10
cg19922137	KIRC	0.342678	cg19922137	74691510	TAATACACTCACCATAAACCACACCAACTAAATAACAAAAACAACAAACA	50753411	TAATACGCTCGCCATAAACCGCACCAACTAAATAACGAAAACAACAAACG	I	C	Grn	CTCCGGGCCGGGCCCCGCCCCTCTCGCTGGCGGACTCAGCGCGTCCTCCGCCAGCCCTCG[CG]TCTGCTGCCCCCGCCATCCAGTTGGTGCGGTCCATGGCGAGCGCATCATGGCGATTGAAG	37	1	210111561	TGATGCGCTCGCCATGGACCGCACCAACTGGATGGCGGGGGCAGCAGACG	1	208178184	F					SYT14;SYT14;SYT14;SYT14;SYT14;SYT14;SYT14;SYT14;SYT14;SYT14	NM_001146262;NM_001146264;NM_153262;NR_027459;NR_027458;NM_001146262;NM_153262;NM_001146261;NM_001146261;NM_001146264	1stExon;5'UTR;1stExon;Body;Body;5'UTR;5'UTR;1stExon;5'UTR;1stExon	chr1:210111179-210112054	Island	high-CpG:208178182-208178219			1:208177803-208178661				210111561	210111684	NC_000001.10
cg14706317	KIRC	-0.256362	cg14706317	12673424	CCACACTATAAACTCATATCCCCTATCCTAAAAACAACAACCATATACCA	26634507	CCACACTATAAACTCATATCCCCTATCCTAAAAACAACAACCGTATACCG	I	A	Red	GCCAGGGGCGGCCCACACTGTGGGCTCATGTCCCCTGTCCTGGAGGCAGCAACCGTGTGC[CG]GGACCCACCTCAGGGGAGGCTGTCGGGGGCAGGGGGGTAGGGCTTTAGATGCAGGTCGAG	37	5	1566432	CCACACTGTGGGCTCATGTCCCCTGTCCTGGAGGCAGCAACCGTGTGCCG	5	1619432	R								chr5:1570162-1570374	N_Shelf								1566432	1566555	NC_000005.9
cg15902830	KIRC	-0.236029	cg15902830	55612460	AAACCTATAATACCTAACACAAAACTACCCCAACAATAATAATTACTAAC			II			GAGATGATTAGGGGCCTGTAGTGCCTGGCACAGGGCTGCCCCAACAGTGGTGGTTGCTGG[CG]CATTCTTATATCAGCCCCGCCCCTGGCGAGTCCCACCCATCTGCTGCCTGTGGGGTGCCC	37	1	3387913	CGCCAGCAACCACCACTGTTGGGGCAGCCCTGTGCCAGGCACTACAGGCC	1	3377773	R					ARHGEF16	NM_014448	Body					TRUE		1:3387705-3389254	Unclassified		3387913	3388036	NC_000001.10
cg10794973	KIRC	-0.157844	cg10794973	43689497	AAAAAACTCACCTTCCACCCTAATAATCTACATACCCAATTACCCTCTAC			II			TCTTGCTGACATTCCTACAGGAAGGGAGATGGTGGTGGTGGTTTGGAGGGTGTTGAGGGG[CG]CAGAGGGCAATTGGGTATGTAGATCATCAGGGTGGAAGGTGAGCTTCCTTTCTAGGTGGG	37	6	43692678	GGAAGCTCACCTTCCACCCTGATGATCTACATACCCAATTGCCCTCTGCG	6	43800656	F												TRUE		6:43692675-43693451	Unclassified	TRUE	43692678	43692801	NC_000006.11
cg10777887	KIRC	-0.106379	cg10777887	20735308	TATTAAAACTCTAAAACTAAATAAAAAATATAAAATTTCCCCTCCTCCAC			II			CTTTATATTTTCTGTGAGGTGGATGTGGTAAAAAGAGGTGTGAGCTGTGTCTTCAGTTGA[CG]TGGAGGAGGGGAAATCCCATACCTCTTATTTAGCCCCAGAGCTCCAACAGGAAGTGGTAG	37	15	63484315	CGTGGAGGAGGGGAAATCCCATACCTCTTATTTAGCCCCAGAGCTCCAAC	15	61271368	F					RAB8B	NM_016530	Body	chr15:63481449-63481975	S_Shelf					15:63483970-63484788	Unclassified		63484315	63484438	NC_000015.9
cg03290131	KIRC	-0.0423387	cg03290131	34625358	AATAAAAATCTAACTAAACCAAATATCCACAACTTAAAAACCACAAACTC			II			CAGATGCCAGGGTTAGGATTTTGTTTGTTTTCCTTTAATAAACATCCTTACAGTATATGA[CG]AGCCTGTGGCTTTCAAGCTGTGGACATCTGGCCTAGCTAGATTTCTACTTTTGTTTGTTT	37	10	112263831	CGAGCCTGTGGCTTTCAAGCTGTGGACATCTGGCCTAGCTAGATTTCTAC	10	112253821	F					DUSP5	NM_004419	Body					TRUE		10:112263656-112264383	Promoter_Associated		112263831	112263954	NC_000010.10
cg07851269	KIRC	-0.0162563	cg07851269	45682390	TACAACATACTCCTAAATCCATCCTAACTTCAAACAAAACCAAATAAACA	55660424	TACGACATACTCCTAAATCCGTCCTAACTTCGAACAAAACCAAATAAACG	I	C	Grn	TCCCTACTCCACTGCGGCATGCTCCTGAATCCGTCCTGGCTTCGAGCAGAACCAAGTGAG[CG]CCGTCCATTCATGCCCTTCGTGGAGTGCGTGACTGCAGTGATACCTCGAAGTGTCAGATG	37	16	86740986	TGCGGCATGCTCCTGAATCCGTCCTGGCTTCGAGCAGAACCAAGTGAGCG	16	85298487	R													16:85298298-85299025				86740986	86741109	NC_000016.9
cg11264947	KIRC	-0.0161152	cg11264947	73652347	ACAACAAACCTAACAACAAACAAACTCTAAAAACACAATACCAAACCTCA	65720504	ACGACGAACCTAACAACAAACAAACTCTAAAAACGCAATACCAAACCTCG	I	T	Red	TCCCGACTGATGGCGACGGACCTAACAACAGACAAGCTCTGAGGACGCAGTGCCAGGCCT[CG]TTCTAAGCTGTCTGCACATGTGAACCCATTTGATCCTCAAAACCATCCCATGACACAGCT	37	5	177980944	CGAGGCCTGGCACTGCGTCCTCAGAGCTTGTCTGTTGTTAGGTCCGTCGC	5	177913550	R					COL23A1	NM_173465	Body						5:177913254-177913551				177980944	177981067	NC_000005.9
cg00279406	KIRP	1.3048	cg00279406	66695400	TATACCTAAATATACRCCTCAAACATACCCACTTTCTAATTCACCTACAC			II			TGGCGGAGCTCTGTGCCTGGATGTGCGCCTCAAACATGCCCACTTTCTGGTTCACCTGCA[CG]TTCTGCAACTCGCGCTGCAAGATCCGCAGCTTCCTCTTGGCCTCCTCCGGCCCTGGCGGG	37	1	226924739	CGTGCAGGTGAACCAGAAAGTGGGCATGTTTGAGGCGCACATCCAGGCAC	1	224991362	R					ITPKB	NM_002221	Body	chr1:226924560-226926553	Island				1:224990833-224993354				226924739	226924862	NC_000001.10
cg23140965	KIRP	-1.20023	cg23140965	23638330	AAACACATAAACACTTATTCTCTACCTCTAAAATTACAAATATATTACTC			II			AGCTCTTAGGCAAACACATAGACACTTGTTCTCTGCCTCTGGAATTACAAATATGTTACT[CG]GAAAGCAGCAATACTCTTTTGGACTTGTTTGACTTCACTTTCTTTACCTGTCTTTAAGAA	37	3	1134005	AACACATAGACACTTGTTCTCTGCCTCTGGAATTACAAATATGTTACTCG	3	1109005	R					CNTN6	NM_014461	TSS1500					TRUE					1134005	1134128	NC_000003.11
cg03574652	KIRP	0.840105	cg03574652	15741319	AAAAAAACCTCTAAAAATTCRAAAAAACAAATTCATCAAACRACAAAACC			II			AGGGCAGAGACAGAGAAGCCTCTGGAGGTTCGGAAGGACAGATTCATCAGACGGCAGAGC[CG]GAAGCGATTTTACACCCCTTCTGCAGGAGTGAGAGGAGTAGCTGTTTGACCCCCGCTGCC	37	3	187100815	CGGCTCTGCCGTCTGATGAATCTGTCCTTCCGAACCTCCAGAGGCTTCTC	3	188583509	R												TRUE					187100815	187100938	NC_000003.11
cg03265671	KIRP	0.783603	cg03265671	21801349	AAAAATCCTAAAACRAAACTTAAAAACCACCRAATAAAACTCTAAAAATC			II			GGGCCGGAAGGAGGGATCCTGGAGCGGGGCTTGGAGGCCACCGGGTGGGACTCTGAGGGT[CG]ACAGCGTTAAGTTCCAGCCGGCTCCACCCGTTCACAGAGGACCGCGCTTTTCGCGTGCGC	37	1	156616554	CGACCCTCAGAGTCCCACCCGGTGGCCTCCAAGCCCCGCTCCAGGATCCC	1	154883178	R					BCAN;BCAN	NM_198427;NM_021948	Body;Body	chr1:156616553-156616946	Island		RDMR						156616554	156616677	NC_000001.10
cg24864241	KIRP	0.751942	cg24864241	50765384	TAACTCTCCCTCCCCAAACTATCACTTAAAATCAAAAATAAATAATCCCC			II			TCAGGGCCACGTGACTCTCCCTCCCCAAGCTGTCACTTAGGATCAGGAGTAAATAGTCCC[CG]AAAAGGTTTAACTCCATCCACACCAGCGACAAGCTGCTAACCATCCACGCAGCCTGCCTG	37	1	204329158	CGGGGACTATTTACTCCTGATCCTAAGTGACAGCTTGGGGAGGGAGAGTC	1	202595781	R					PLEKHA6	NM_014935	TSS200									TRUE	204329158	204329281	NC_000001.10
cg01572891	KIRP	0.575171	cg01572891	66735362	AATTCACCCAAAACAAAAACTAAAAACAAAAAACAAACAACATAAAATCA	40665414	AATTCACCCGAAACAAAAACTAAAAACAAAAAACAAACAACGTAAAATCG	I	C	Grn	GAGAGAGGGAGGGGTTCACCCGGAACAGAGGCTGAGGGCAGGGGGCAAGCAGCGTGGGGT[CG]CCCGGCAGCTCCTCCCCACAGAGGGTGAGCCACCAGTGCAGAGGCCACTCCACGAAGAGG	37	7	4184354	GGTTCACCCGGAACAGAGGCTGAGGGCAGGGGGCAAGCAGCGTGGGGTCG	7	4150880	R					SDK1;SDK1	NR_027816;NM_152744	Body;Body					TRUE	7:4150449-4151086				4184354	4184477	NC_000007.13
cg00193963	KIRP	0.529219	cg00193963	36673501	AAAAATACAAAAAAACCAACTAAAACTTCACTACCTTATCACTAAAAACC			II			GTGCGCCACCACCTCCACCTCCGCCACCTCCCCCAACGCCACCCCCGCTGCCCCCGGCCT[CG]GTTCTTAGTGACAAGGCAGTGAAGCCTCAGCTGGCTCCCTTGCACCTCCCGCCCATCCCG	37	7	29923832	CGGTTCTTAGTGACAAGGCAGTGAAGCCTCAGCTGGCTCCCTTGCACCTC	7	29890357	F					WIPF3	NM_001080529	Body	chr7:29923882-29924264	N_Shore				7:29890020-29890744	7:29923588-29923865	Unclassified_Cell_type_specific		29923832	29923955	NC_000007.13
cg14329285	KIRP	-0.378559	cg14329285	15661351	TTCTTCAATTTCTACTCTTCTCAACTATCCCTAAAATACTTAACTCAACC			II			AGGAATTGGAGAAAAAAGTGAGTAGTTCACATAAATAAAACAGTTGGTGTTAGTTTCATC[CG]GTTGAGCCAAGCATTTCAGGGACAGCTGAGAAGAGCAGAAACTGAAGAAAGGAAGAGATT	37	3	8911424	CGGTTGAGCCAAGCATTTCAGGGACAGCTGAGAAGAGCAGAAACTGAAGA	3	8886424	F												TRUE				TRUE	8911424	8911547	NC_000003.11
cg17819990	KIRP	-0.343043	cg17819990	22777426	CTACTCTCCTATTTAAATTCATTAAAATAAACATCTTCCATACTCTCCCC			II			GAAGTGAGTGTGCAAGTTGCATTTTCCTTCTTTCCAGACACCACCTCAAACACCAACGCC[CG]GGGAGAGCATGGAAGATGTTCATCTCAATGAACCCAAACAGGAGAGCAGTGCTGATCTGC	37	3	101571958	TGCTCTCCTGTTTGGGTTCATTGAGATGAACATCTTCCATGCTCTCCCCG	3	103054648	F	rs35489134				NFKBIZ;NFKBIZ	NM_001005474;NM_031419	Body;Body	chr3:101568107-101569046	S_Shelf								101571958	101572081	NC_000003.11
cg17298239	KIRP	0.309177	cg17298239	68725479	AAAATATAAATCTCAATACTCTCAACACTCTCAATAACCAAATTCTAACA	39619447	AAAATATAAATCTCGATACTCTCGACGCTCTCGATAACCGAATTCTAACG	I	A	Red	GTCTGCGCCTCGGGGATGTAGATCTCGATGCTCTCGGCGCTCTCGGTGGCCGAGTTCTGG[CG]GACGGACGCGGCGCGCTTGGCGGCCATCAGGCGCTTGCGGGCCTCCTGGCGCTGCGAGCT	37	18	3499253	CGCCAGAACTCGGCCACCGAGAGCGCCGAGAGCATCGAGATCTACATCCC	18	3489253	R					DLGAP1;DLGAP1	NM_001003809;NM_004746	Body;Body	chr18:3498941-3499358	Island			TRUE	18:3488942-3489345	18:3499060-3499350	Unclassified_Cell_type_specific	TRUE	3499253	3499376	NC_000018.9
cg23856138	KIRP	0.198087	cg23856138	14739328	TACAAAAACAACTATTTAAATCTTTCCTAAAACCACAACTTCCCTAAACC			II			GGGCATGAACATTGTTTGGTTTCAGTGATGGATTCGTTACTACATTTGCAAAGCTCCACA[CG]GTTTAGGGAAGTTGTGGCCTTAGGAAAGACTTAAACAGCTGTTTTTGTAATCCCTGAGAA	37	10	35658321	CGGTTTAGGGAAGTTGTGGCCTTAGGAAAGACTTAAACAGCTGTTTTTGT	10	35698327	F					CCNY;CCNY	NM_145012;NM_181698	Body;5'UTR					TRUE					35658321	35658444	NC_000010.10
cg21049501	KIRP	-0.183195	cg21049501	16614451	AAAAAACCCCAAAAATATCAACAATAAAAATATACATAAAACACTAAACA	22708466	AAAAAACCCCAAAAATATCGACGATAAAAATATACATAAAACGCTAAACG	I	A	Red	CTACAGCCACGCGGCAGGCCAGGGCACCGGCCTCTACTCCACCTTCACCTACATGAACCC[CG]CTCAGCGCCCCATGTACACCCCCATCGCCGACACCTCTGGGGTCCCTTCCATCCCGCAGA	37	17	70120411	AAGGGACCCCAGAGGTGTCGGCGATGGGGGTGTACATGGGGCGCTGAGCG	17	67632006	F					SOX9	NM_000346	Body	chr17:70120139-70120442	Island	high-CpG:67631968-67632147	RDMR		17:67631053-67632144				70120411	70120534	NC_000017.10
cg11808936	KIRP	0.154325	cg11808936	13671465	ATAACATCTCACAACTAACAACATACAAATCCAATAATTCCCACCTCCCC			II			GCAGTTCACAGACCTCTGCATTCCCCAAGGAGACACTGGGGGAGGGGCAGCCCACAGAAA[CG]GGGAGGTGGGAATCATTGGACCTGCATGCTGCCAGCTGTGAGATGCCACATGTCCAGCAA	37	4	7894203	CGGGGAGGTGGGAATCATTGGACCTGCATGCTGCCAGCTGTGAGATGCCA	4	7945103	F					AFAP1;AFAP1	NM_198595;NM_001134647	5'UTR;5'UTR					TRUE		4:7894203-7895895	Unclassified_Cell_type_specific	TRUE	7894203	7894326	NC_000004.11
cg25170591	KIRP	0.124967	cg25170591	39620381	CTCCAAAACCCTCAAAAAACAACAACTTCCAAACAAAAAAATCAAAAACA	59669356	CTCCGAAACCCTCAAAAAACAACAACTTCCAAACAAAAAAATCGAAAACG	I	A	Red	CCCTTCCCCCCTTTCTCCAGCCTTGGTGCCTTCACCTCCGTACCAACCGCCCAACCCCAC[CG]CCTCCGACCCCCCTGCCTGGAAGCTGCTGTCCTTTGAGGGCTTCGGAGATGAGAACAGGA	37	10	103881062	CGCCTCCGACCCCCCTGCCTGGAAGCTGCTGTCCTTTGAGGGCTTCGGAG	10	103871052	F					LDB1	NM_001113407	TSS1500	chr10:103879633-103880628	S_Shore								103881062	103881185	NC_000010.10
cg17983632	Normal	-2.73492	cg17983632	54663373	CCAAATTTATACAAAAAATACATAAAACCCAAATAAACCAAACCCCATCA	73744344	CCGAATTTATACAAAAAATACGTAAAACCCGAATAAACCAAACCCCGTCG	I	C	Grn	TTATGCTGGGCCTAGCTCGCTCGCAATTCCTTAAAGACAAAGGGCAGCAGAGAGAGCCCG[CG]ACGGGGCCTGGCCTACCCGGGTTCCACGCACCTCCTGCACAAACTCGGGCAAGATTGCTT	37	6	1621930	CCGAGTTTGTGCAGGAGGTGCGTGGAACCCGGGTAGGCCAGGCCCCGTCG	6	1566929	F								chr6:1619093-1621094	S_Shore		RDMR		6:1566658-1566933				1621930	1622053	NC_000006.11
cg08141142	Normal	-1.91633	cg08141142	43722503	CAAAACTAAAAACAACAACTCCTCAACATTCTCAAAATAAATTAACCACA	47715439	CAAAACTAAAAACGACAACTCCTCGACATTCTCGAAATAAATTAACCGCG	I	C	Grn	CCGCCCTCACCTGCAGAGAAACGCGCTCCTTGGCGGACACTGGGGGAGGAGAGGAAGAAG[CG]CGGCTAACTTATTCCGAGAATGCCGAGGAGTTGTCGTTTTTAGCTTTGTGTTTACTTTTT	37	14	105936715	CGCGGCTAACTTATTCCGAGAATGCCGAGGAGTTGTCGTTTTTAGCTTTG	14	105007760	F					MTA1	NM_004689	3'UTR	chr14:105936264-105936558	S_Shore				14:105007310-105007886				105936715	105936838	NC_000014.8
cg19848599	Normal	-1.8046	cg19848599	14727410	AACCTAATACTAACCTAACCTAAACTTACATAACCTCCACAAAACTCACA	73618335	AACCTAATACTAACCTAACCTAAACTTACATAACCTCCACGAAACTCGCG	I	A	Red	GAACACACCTGGAGCCTGATGCTGACCTAGCCTGGGCTTGCATGACCTCCACGGAACTCG[CG]GAGGCCAGCTTCCAAGCCGGGAGAGTTTTTGCCTCATTGTGGGTGGGCCTGTGTGCTGGA	37	5	131658161	CGCGAGTTCCGTGGAGGTCATGCAAGCCCAGGCTAGGTCAGCATCAGGCT	5	131686060	R					SLC22A4	NM_003059	Body					TRUE					131658161	131658284	NC_000005.9
cg25799109	Normal	1.43654	cg25799109	41771370	AAATCAAATCTTTTACCTTAACAAATTCCCTTATTTAAATTATTAAAACC			II			TGCACACACACGCACACACCCCCCTCACTAAAGGATGGAAACAAAATCCCTATGAACTGC[CG]GTTCCAACAACTTAAATAAGGGAATCTGCTAAGGCAAAAGATCTGATTTTTTTTTTTTTT	37	3	57102900	AATCAGATCTTTTGCCTTAGCAGATTCCCTTATTTAAGTTGTTGGAACCG	3	57077940	F	rs35984791				ARHGEF3;SPATA12	NM_001128615;NM_181727	5'UTR;5'UTR					TRUE		3:57102563-57102920	Unclassified_Cell_type_specific	TRUE	57102900	57103023	NC_000003.11
cg07093324	Normal	0.87362	cg07093324	21612364	TACAACAAACATACTCCTAATAAAAAATCAAACTCTTACTTAAACTTAAC			II			TTTGAAGTAAGTACAACAGACATGCTCCTAGTGAGAAGTCAGACTCTTACTTAGACTTAG[CG]AAAGACTCTCCCTCCTTTCCTGCCTGCCAATTTTGTGTTGAAATATTGACTTTGGATTGC	37	2	114652143	CGCTAAGTCTAAGTAAGAGTCTGACTTCTCACTAGGAGCATGTCTGTTGT	2	114368613	R					ACTR3	NM_005721	Body	chr2:114647669-114648312	S_Shelf								114652143	114652266	NC_000002.11
cg16223546	Normal	0.794959	cg16223546	68606308	AACAATTACATCACTAACCACAAACAAAAACAATCAAAAACRATATTTAC			II			AGAATGAGTAACTTGCCCAATGTCTGCCAGCAAGGAGGTGGCAGAGCTGGGATTCTTGAT[CG]CAAACACCGCCCTTGACTGTCTCTGCCTGTGGCTAGTGATGCAATTGTCCCACGTGTCTA	37	5	158768976	CGCAAACACCGCCCTTGACTGTCTCTGCCTGTGGCTAGTGATGCAATTGT	5	158701554	F												TRUE		5:158768970-158769072	Unclassified_Cell_type_specific	TRUE	158768976	158769099	NC_000005.9
cg07604732	Normal	0.580634	cg07604732	72662395	TACTCTAAAATATACACCAATACACTAATTTTAAAACAACAAATCTACCC			II			GTAAGTGTGCATGCTCTGGGATATGCACCAGTACACTAGTTTTGAGGCAACAGATCTACC[CG]AGGAGGCATCCTGTAGGTTGAAGCTGAGCCTGAGCTGTGCTCATATTCTGAGTCAGACCT	37	16	19295632	CGGGTAGATCTGTTGCCTCAAAACTAGTGTACTGGTGCATATCCCAGAGC	16	19203133	R					LOC728276	NR_024436	TSS1500										19295632	19295755	NC_000016.9
cg12149606	Normal	0.327392	cg12149606	42602434	CCATAATCTTACTAATACAAAAAATAATATTAACAACCTTAACCRAACRC			II			ACCTCAGGCGATCCACCCGCCTTGGCCTCCCAAAGTGCTGGGATTACAGGAGTGAGCCAC[CG]CGCCCGGCTAAGGCTGTTAATACCACTTTTTGTATCAGTAAGATCATGGCTGGCTGTCAC	37	14	75614186	CGCGCCCGGCTAAGGCTGTTAATACCACTTTTTGTATCAGTAAGATCATG	14	74683939	F					TMED10	NM_006827	Body					TRUE				TRUE	75614186	75614309	NC_000014.8
cg08949329	Normal	-0.29997	cg08949329	29625435	ACCCAATAAACATAAACAAACTCTAAAATAAATACAACCTACTATACTTC			II			GGAGCCCATGTGCCCAGTGGGCATGAACAAACTCTGGAGTGGATACAGCCTGCTGTACTT[CG]AGGGCCAGGAGAAGGCGCACAACCAGGACCTGGGTAGGTACCTCCCACCCGGCCCCCGTT	37	13	111158919	CCCAGTGGGCATGAACAAACTCTGGAGTGGATACAGCCTGCTGTACTTCG	13	109956920	R					COL4A2	NM_001846	Body						13:109956753-109957113				111158919	111159042	NC_000013.10
cg27166177	Normal	0.276079	cg27166177	72774459	ACTCAACCATAACRATAACCAAAACCATAATCCCAAATAAAAAAAATCCC			II			TCGGCAAATAGTGCCAGCGCCTGTGGGCACGGACTCCTCCCACCCGGGACTCCTCCCACC[CG]GGACTCCTCCCACCTGGGATTATGGTCTTGGTCACCGTCATGGTTGAGTTATGTTCCCTC	37	22	49498376	CTCAACCATGACGGTGACCAAGACCATAATCCCAGGTGGGAGGAGTCCCG	22	47884380	F								chr22:49498162-49498377	Island				22:47884228-47884418				49498376	49498499	NC_000022.10
cg26177041	Normal	0.150227	cg26177041	21601334	ATTCATTTCCAACCTTCTACTTTCCTTTAAAAAATCAACTATCATATACC			II			ACTCAGGAATCTTTAGAGTGCTTATTTCACTGGGGCAAAGGAGCTTGAGTGAGTCACAGG[CG]GCACATGACAGCTGACTCTTTAAAGGAAAGCAGAAGGCTGGAAATGAATCATTTGTATAT	37	4	114389632	TTCATTTCCAGCCTTCTGCTTTCCTTTAAAGAGTCAGCTGTCATGTGCCG	4	114609081	F					CAMK2D;CAMK2D;CAMK2D;CAMK2D;CAMK2D;CAMK2D	NM_172129;NM_172128;NM_172114;NM_172115;NM_001221;NM_172127	Body;Body;Body;Body;Body;Body					TRUE				TRUE	114389632	114389755	NC_000004.11
cg09885851	oncocytoma	-1.37103	cg09885851	42708505	CTCCCCAAATTTACATCTATATAATCTAAAAAAAAACACAAATCCTACCA	64759443	CTCCCCAAATTTACATCTATATAATCTAAAAAAAAACACGAATCCTACCG	I	A	Red	AATTTGGAAAGTCTCCCCAGGTTTACATCTGTGTGATCTAAGGGGAAGCACGAGTCCTGC[CG]GAGAACTGAGCCCCAGCTCCCTAAGCCACTTGTGTCTTTCCACTCCCTACCCCAGTTGGT	37	6	169313950	CGGCAGGACTCGTGCTTCCCCTTAGATCACACAGATGTAAACCTGGGGAG	6	169055875	R								chr6:169309817-169310582	S_Shelf								169313950	169314073	NC_000006.11
cg22876153	oncocytoma	-1.02813	cg22876153	14669507	AAACAAAATATAAACCTAAAATACCCAAATACTTCAAATAAAACTTTCCC			II			ACCACCACATTAAACAGAGTGTGAGCCTGAAATACCCAAATACTTCAAATAAGACTTTCC[CG]GCTCAAGTTCTTTCAGTCTTCCTTTTAACTGAGAAAAAAAGCTAAGGATACTGTAAAAAC	37	19	36865766	AACAGAGTGTGAGCCTGAAATACCCAAATACTTCAAATAAGACTTTCCCG	19	41557606	R								chr19:36869564-36870279	N_Shelf								36865766	36865889	NC_000019.9
cg21386992	oncocytoma	-0.959463	cg21386992	67766366	AAAAAATCAACAAAACCCCCRTAATCCAAACAAACAAAACCTCTATATCC			II			GTTGCCCCCGGGAGGGGTCAGCAGAGCCCCCGTGGTCCAGACAGGCAGAGCCTCTGTGTC[CG]GGGTGGCTGTGGGTCCTCAGGACGCCTGCCCGGCTTGAGTGTGTCTGTTGCTTAGCTTGT	37	21	44724719	AGGGGTCAGCAGAGCCCCCGTGGTCCAGACAGGCAGAGCCTCTGTGTCCG	21	43549147	R								chr21:44720983-44721212	S_Shelf				21:43549042-43549180				44724719	44724842	NC_000021.8
cg02309772	oncocytoma	-0.85682	cg02309772	71810441	TTTAAAACCACACACATTTATAAAAACCAACAAAAACTAAAAACCRATAC			II			GTGTGTGTTCATTTAGAGCCACACACATTTGTGAGAGCCAGCAGGGGCTGAGAACCGGTA[CG]CTAACACACGGTAGATGCTAATACATGGTAGACAAAATACTCCAAAACCTAGGGCCTGTG	37	14	100073879	TTAGAGCCACACACATTTGTGAGAGCCAGCAGGGGCTGAGAACCGGTACG	14	99143632	R		rs7158737						chr14:100069475-100071813	S_Shelf								100073879	100074002	NC_000014.8
cg02833180	oncocytoma	-0.550797	cg02833180	56704479	CTCAACTTTATAAAAAACCAATTCTTCAATTCCACAACTAAAAATCTCTC			II			CTCTTGCCCCTCTCAGCTTTGTGGGAGACCAGTTCTTCAGTTCCACAGCTGGGGGTCTCT[CG]TACCCCGTCCAGCACCTGAATTCAGCCAGACCTCTAATAACCAGGGAAGGGAGATCAGAC	37	2	198815064	CGAGAGACCCCCAGCTGTGGAACTGAAGAACTGGTCTCCCACAAAGCTGA	2	198523309	R				TRUE	PLCL1	NM_006226	Body					TRUE					198815064	198815187	NC_000002.11
cg20007890	oncocytoma	-0.255673	cg20007890	43785395	CTACCCACAAACTAACRAACRTCATAACTCAAACCCACATAAATAAACAC			II			AACAGAGAATGTGCACACACAAAGGCGTTTACACAACAGGCACAGAAAGACACCGTGAAG[CG]TGCTCACCTATGTGGGTCTGAGCCATGACGTCCGCCAGCCTGTGGGCAGCCCCGCTGCCC	37	10	468755	TGCCCACAGGCTGGCGGACGTCATGGCTCAGACCCACATAGGTGAGCACG	10	458755	F	rs74969690	rs75592757			DIP2C	NM_014974	Body	chr10:465928-466396	S_Shelf				10:458670-458861				468755	468878	NC_000010.10
cg04972244	oncocytoma	-0.215034	cg04972244	71678364	TCTATCACACTCRAAACCAAACTTAATCAATAAACACAATAATATTCCAC			II			CCAAGAATGGCTCTGTCACACTCGAAGCCAGGCTTGATCAATAAACACAATGGTATTCCA[CG]TCTAGCGTGAATCCAATGTTTCCTCTTACCCCACTGAAGTCAGAGGTGGTTCACCCCCTG	37	16	57117433	CGTGGAATACCATTGTGTTTATTGATCAAGCCTGGCTTCGAGTGTGACAG	16	55674934	R					NLRC5	NM_032206	3'UTR							16:57117271-57119176	Promoter_Associated		57117433	57117556	NC_000016.9
cg02666955	oncocytoma	-0.0656083	cg02666955	58643400	AAAAATAAAAAAATAATACAAATAACTAATTCCCTTCACCCACACATCCC			II			ACAAGGTGCACCTGAACCAGTGCCTGCTTCTCCGTCTTCACAGAAACCTGCGCAGGGCGT[CG]GGATGTGTGGGTGAAGGGAACTAGCCACCTGTACTACCCCCTCACTTTTCCTGTGTTTGC	37	7	1133979	CGGGATGTGTGGGTGAAGGGAACTAGCCACCTGTACTACCCCCTCACTTT	7	1100505	F					C7orf50;C7orf50;C7orf50	NM_001134395;NM_032350;NM_001134396	Body;Body;Body	chr7:1135744-1135992	N_Shore				7:1100256-1100506				1133979	1134102	NC_000007.13
cg12102682	oncocytoma	-0.0630201	cg12102682	51663359	TTAAAAACTAAACTCTATATACCATACTAAAATCATAAACAAAAATCCCC			II			GACAGACTCACGTGGTGTAAATACAGCTACACAGAGCGGTGGTGCAAAGTCAGGTGGTCA[CG]GGGATTTCTGCTTATGATTCTAGTATGGTATACAGAGCCCAGTTTCCAAAACAGCCAAAT	37	17	1123836	CGGGGATTTCTGCTTATGATTCTAGTATGGTATACAGAGCCCAGTTTCCA	17	1070586	F	rs73281107												17:1070382-1070669				1123836	1123959	NC_000017.10
