# Supplementary material for: Improving needle biopsy accuracy in small renal mass using tumor-specific DNA methylation markers
Source: Oncotarget. 2016 Sep 27;8(3):5439–48. doi: 10.18632/oncotarget.12276 (PMC5354921; doi:10.18632/oncotarget.12276)
Supplement: Supplementary file 5 [file oncotarget-08-5439-s005.xlsx]

## Sheet: Sup Table 4. Training Data
	Sample Size	Correct Subtype Prediction (N)	(%)	Correct Malignant/Non-Malignant (N)	(%)
Malignant	429	407	0.948718	426	0.993007
Clear Cell	283	273	0.964664	282	0.996466
Papillary	81	72	0.888889	80	0.987654
Chromophobe	65	62	0.953846	64	0.984615
Non-malignant	268	265	0.988806	267	0.996269
Normal	204	204	1	204	1
Benign	64	61	0.953125	63	0.984375
AML	27	27	1	27	1
oncocytoma	37	34	0.918919	36	0.972973
overall	493	468	0.94929
